# Supplementary material for: Prediction of infectious diseases using sentiment analysis on social media data
Source: PLoS One. 2024 Sep 4;19(9):e0309842. doi: 10.1371/journal.pone.0309842 (PMC11373815; doi:10.1371/journal.pone.0309842)
Supplement: S1 Data — (XLSX) [file pone.0309842.s001.xlsx]

## Sheet: Sheet1
	date	messages
0	2019-10-01	He said that if he dies from the Walther plague, he won't visit his grave, but he looks upset.
1	2019-10-01	Holding on to dissuasions and pulling them back Resisting the dissuasion of people around them Widespread epidemic diseases or bad phenomena are widespread The trend of hedonism is rampant
2	2019-10-01	It's really something between a horror game and Plague Inc. haha.
3	2019-10-01	Because they did not know that the infectious disease called plague was carried by rats, 50% of the world's population died from this disease. Human incompetence killed many people. There is no guarantee that something like this will not happen in the future.
4	2019-10-01	Razef, the Semitic god of war and epidemics, is said to have a gazelle growing from his forehead.
5	2019-10-01	Bro, but it seems like he's deliberately hiding away from people. It's an epidemic. Oh, get out of my house right now. Get out of my room right now.
6	2019-10-01	A citation that is more dangerous than drugs. A citation that is scarier than Mamajo. These days, they say Pangeomsat is spreading infectious diseases.
7	2019-10-01	During this period, all of the infectious diseases were reported for different reasons.
8	2019-10-01	The reason why bananas are vulnerable to epidemics turns out to be Attack of the Clones.
9	2019-10-01	Don't think about it. I care about people like you. I know there will be difficult times, but it's quiet that even when it rains, everything is resolved and the sun still remains. Thank you for illuminating my work with your beautiful smile and pandemic joy. do i love
10	2019-10-01	Don't thinkI care about people like youI know there will be difficult times, but it's quiet that even when it rains, everything works out and the sun still remainsThank you for illuminating my work with your beautiful smile and pandemic joy i love you forever
11	2019-10-01	To be honest, when I meet aliens, I am more scared of alien bacteria or viruses than of an alien invasion. Even though we are the same species living on the same planet, Earth, the natives suffered a lot from infectious diseases brought by Europeans who entered America after the discovery. Other species on other planets must be appalled.
12	2019-10-01	We must announce that this disease is an epidemic.
13	2019-10-01	What would you have seen while living for years with the blood of humans and monsters? Even if millions of people die from war, epidemics, etc., the boredom and skepticism about humans repeating the same thing over and over again is a pessimistic feeling filled with vain pathos.
14	2019-10-01	It's not contagious. Can we hold hands? Can we share earphones? Can we really die from it?
15	2019-10-01	What the heck, yo haa, it's really dark. As expected, the setting is amazing. Spreading the epidemic.
16	2019-10-01	Saying it's the instructor's conscience, it's not in order to apologize and ask for forgiveness first. Is mental victory an epidemic these days?
17	2019-10-01	War, racism, genocide, epidemic, destruction of nature, extinction crisis, mumbling, mumbling, muttering.
18	2019-10-01	As of now, I don't have a lover. If I had, there would have been an uproar in the castle. He just doesn't care and won't eat what he wants. If there's anything he cares about, it seems like it's a problem related to food ingredients. An infectious disease broke out in a certain animal. Whether the crops were bad or not. Demons have a better body than humans. It's probably on the cold side.
19	2019-10-01	Instead, it becomes fun if there is an epidemic, haha.
20	2019-10-01	ㅋㅋ ㅌㅋㅋㅋ ㅋㅋㅋ It was fun.
21	2019-10-01	What is this? It was a printing press. A printing press. Why do you need a printing press? It was the only hope to change the world. What are you? You can change the world. Now, this machine is an abomination that spreads infectious diseases. Judge in the name of God those who are possessed by this devil.
22	2019-10-01	Media banana epidemic estimated economic loss in billions of pounds
23	2019-10-01	I was so annoyed by the crappy paper straw that I drank it without using a straw. Bacterial growth around the cup. Large-scale infectious diseases. Human extinction. Eco-friendly.
24	2019-10-01	Maya, are you also a member of the Jjanggu family? Jjanggu is a contagious disease.
25	2019-10-01	It is a disease. It is an occupational disease that has become a chronic habit. If you have felt external pressure, it is paranoia. Please visit the hospital as soon as possible and receive treatment. Paranoia is a strong infectious disease, so even if you have felt even a slight external pressure, please visit the hospital as well. In a stable, closed ward with no external pressure at all, it wi…
26	2019-10-01	Well, if it's not a deadly disease or an infectious disease, what can I do?
27	2019-10-01	I really enjoyed Plague Inc.
28	2019-10-01	What is the banana epidemic? Until the planet becomes extinct. Nobility and
29	2019-10-01	Many pigs are being culled and farms are suffering due to an infectious disease called African swine fever. It is a serious infectious disease with a fatality rate and no cure or even a vaccine. They say it is believed to have come from China. I hope it is suppressed quickly.
30	2019-10-01	Don't pass on your strange tastes to me. The only thing you can pass on is a virus when you catch an infectious disease.
31	2019-10-02	When the waves stop and silence approaches, there is nothing I can do. I came to the south to escape the rampant epidemic and wait for the legendary wave.
32	2019-10-02	What should I solve after the epidemic chapter is over?
33	2019-10-02	He was very embarrassed and said this. Eric, hey, why are you all like this? Is there a terrible epidemic spreading in the palace, or did Eric do something wrong? Eric was really just asking because he was curious about why people were like that, but the situation only
34	2019-10-02	I'm glad it's something I've always done. I draw stories that portray me as a vice, and I don't like it to spread to people. It's my story, but it's like a contagious disease and I want to burn it.
35	2019-10-02	It may be a similar story to the fact that the size of bugs has become smaller, but when an epidemic occurs due to distinct seasons, the environment changes over time and becomes an environment where pathogens cannot function, which has the effect of preventing further spread.
36	2019-10-02	Pigs suffer from swine fever, and the people suffer from homeland fever. Moon Jae-in is so indifferent to swine fever that it seems intentional. Is there any other reason why swine fever should be prevented in Gyeonggi-do? It seems that Moon Jae-in and his supporters do not know much about the law. Legally recognized livestock epidemics are unconditionally the responsibility of the state.
37	2019-10-02	I've roughly planned the framework, but it has to proceed quickly, otherwise the epidemic chapter won't end.
38	2019-10-02	When an epidemic breaks out, this guy is going on vacation while still infected.
39	2019-10-02	One person's faith, one person's epidemic barking, one person's walls and one person's patriotism only create other people's terrorism problems, the mechanism of the correct answer, timeline
40	2019-10-02	Chryseis is the daughter of Chryses, a priest of Apollo. She was captured as a trophy and became the property of Agamemnon. At the request of Chryses, a priest, Apollo spread a plague to the Greek army, so Agamemnon had no choice but to send her back. Instead, she was taken by Achilles. took over the slave Briseis
41	2019-10-02	It's sad to see pigs being culled due to swine epidemics all the time, but I wish they would have culled the brainless scoundrels and their followers at the same time. However, due to this African fever, I wish they would dig a bigger hole and bury them together. The pigs will feel insulted
42	2019-10-02	It's always sad to see the pigs being culled due to the swine epidemic, but I wish the brainless scoundrels and their followers would be culled together. Due to this African fever, I wish they would dig a bigger hole and bury them together when they are culled. Of course, the pigs will feel insulted.
43	2019-10-02	ㅣKeterㅣMicrobial MutagenㅣIt is a dangerous germ that is weaker than other deadly Keter-class infectious diseases, but has a sufficiently high fatality rate. This microorganism penetrates the body and mutates the microorganisms in the body, turning them into dangerous germs.
44	2019-10-02	I can hear the sound of a group burning down the house of someone who died from an infectious disease. I tried to tell the outside world to stop because we are still alive, but my voice doesn't come out. In fact, my grandparents, who were infected with an infectious disease and starved for more than a week without receiving nursing care for a few days, are probably already dead. The thought comes…
45	2019-10-02	Because of the epidemic and typhoon, work has been disrupted since the summer, so it's difficult and frustrating.
46	2019-10-02	Chairman Yoo Si-min also broke the trend. Since ground bugs are an infectious disease, is there an African bug fever? Let’s cull them all.
47	2019-10-02	Banana epidemic spreads. Possibility of extinction. Banana milk is also not available.
48	2019-10-02	Heo-muk, who was able to answer any question perfectly, had no answer to the question, "Would you make the same choice even if your precious person were the target?" And the calm smile that was still there was because this epidemic does not apply to Yu-yeon. I guess this is it
49	2019-10-02	camaraderie fellowship fellowship pandemic pandemic
50	2019-10-02	Even during the banana epidemic, the Gros Michel species became extinct.
51	2019-10-02	At the end of the century, under the reign of Edelgard of the Adrestian Empire, a nationwide rat eradication policy was implemented. This policy led to an exponential decrease in the incidence of diseases such as infectious diseases caused by rodents at the time, and is recorded as the first post-medieval medical policy.
52	2019-10-02	They say that if a crow cries during an epidemic, the disease will spread widely, and if a crow cries when you leave on the road, it's bad luck. Of course, that's not true.
53	2019-10-02	Using pigs as exhibition animals in multi-use facilities is judged to be an undesirable practice for the prevention of livestock infectious diseases or animal welfare, and we will take action through Ilsan City.
54	2019-10-02	Bro, I wonder if it's something like that. There's something like an infectious disease. I'm sorry about that feverish cholera.
55	2019-10-02	The monks and nuns say that the Lord's will is mysterious because if the weather is warm, there will be an epidemic. Women sob in fear when giving birth.
56	2019-10-02	How they cursed each other in the darkness of the plague-ridden cave. It is easy to understand why the artists who survived there had no desire to immortalize and convey the images of their own species and why they painted animal figures.
57	2019-10-02	Plague Inc.
58	2019-10-02	I commute long distances to the south and my husband to the north, and I've been worried about what I would do if a zombie apocalypse breaks out. Transportation back home is cut off, and I only have a kindergartener and an elderly grandmother to pick me up. How many days can I survive in a zombie world? That is why thorough quarantine is important for infectious diseases.
59	2019-10-02	Not only that, but such a culture spreads like an epidemic and tires people out. We need a culture where personal time is spent on self-interest and rest, and compensation for additional company work is clearly stated.
60	2019-10-02	Current Sports Rep. Kim Byeong-wook says the cost of culling infectious diseases in livestock has been trillion won since 2018.
61	2019-10-02	Please report it to the authorities immediately. Animals imported illegally can not only become vectors for water-borne infectious diseases such as swine fever, but also harm the native ecosystem. The Southeast Asian Pokémon you brought with you may lead to the extinction of Korean native Pokémon.
62	2019-10-02	The purpose of biological weapons is to spread infectious diseases to the enemy. Pulmonary infectious diseases, which are carried by rats, are highly contagious and have a mortality rate. There is also a method of applying excrement to a shuriken and throwing it to let the wound fester. This can also be said to be a type of bacterial weapon.
63	2019-10-02	epidemic disease
64	2019-10-02	It's a chronic problem in Korea. No matter how bad the weather is or if there's an infectious disease, you have to go to school or work. Because of this, everyone doesn't know that dangerous things are dangerous and they become insensitive to safety. Cushion, please come back safely.
65	2019-10-02	The banana epidemic can't be this scary.
66	2019-10-03	A plague in the Gwynedd Powis Dypet region, but a plague in the kingdoms of Wessex, Sussex, Essex and Kent, but a disease spreading in the two regions of Mercia and Anglia.
67	2019-10-03	Katte - Mom sells him at a special price Messala - Mom catches an infectious disease and dies Rudolph - Mom is Sissi
68	2019-10-03	We have shown this once in a while, with livestock epidemics and typhoon damage, so if we are done with generational issues, the National Assembly should do something about it. The people have a lot of other things to do.
69	2019-10-03	Bananas are on the verge of extinction due to the spread of Panama disease.
70	2019-10-03	It's an interesting idea because it's an epidemic.
71	2019-10-03	When Gui was outside, his immune system was low due to an infectious disease, and his ears were filled with water and he had stomatitis, so I almost had all of his teeth extracted. Jeongsik must have been with him at the time. I'm worried about whether he'll be okay. When I brushed his teeth earlier, I saw that the gums near his molars were red, so I thought he was arrogant. I heard it all
72	2019-10-03	Should we just lightly spread poison on their territory and make them sick and say that they are suffering from a contagious disease and that they deserve to be burned down?
73	2019-10-03	This summer was the first major typhoon in 2018 since Typhoon Sarah, the worst in history, caused evacuations, and the rain was so bad that street vendors selling clothes like mine were ruined. This climate is vulnerable to infectious diseases, and the African swine fever caused great damage. Until the beginning, whenever there was a flood, the Han River and other areas were in chaos, but we shou…
74	2019-10-03	As with foot-and-mouth disease, there is really no answer when a livestock disease epidemic breaks out. Even if there is a vaccine, the only solution is culling because the rate of spread is much faster than the vaccine's effectiveness. The worst case scenario is that neither the people who do the culling nor the animals nor their owners want it, but if they don't do that, it will spread infectio…
75	2019-10-03	While watching TV about infectious diseases, one thing that immediately occurred to me was that Koreans seem to be really conscious about reporting. Was it MERS? I remember going to Korea at that time and telling them separately and reporting it. There was nothing wrong with it, but I can't let it spread to my country. This is what I thought.
76	2019-10-03	The reason why the epidemic broke out in Paju, located in the upper part of Gyeonggi Province, is why public officials are worried because I worked as a researcher at a national research center when foot-and-mouth disease and avian flu broke out across the country, and I saw clearly how crazy research and quarantine public officials were being treated.
77	2019-10-03	This is not normal either. If there is an epidemic of cattle or pigs every few years, I think it is an issue that needs to be seriously considered, unlike in the agricultural era when the population was small.
78	2019-10-03	The real Saintsel and Moonsel seemed very distraught when they found out that Miriam and Tirzah had leprosy, but later, when the Namesella number came out, I found out the reason. Mesel was like that too. He lost his mother to an infectious disease. That's why he looked so sad at the time.
79	2019-10-03	In the world, both seem to be Gray, but the options are divided into two, becoming Part One and Part Two. Just as Gray takes off his clothes, Natsu's colleagues take off their clothes in front of Lucy, looking at Natsu like that, they look surprised and wonder if that's a contagious disease.
80	2019-10-03	Incineration is the best way to slaughter livestock. Even during the Joseon Dynasty, when there was an epidemic, they were burned. It is essential that the banks responsible for the derivatives issue be punished. Prevent situations like this in the future.
81	2019-10-03	Due to swine fever, the government and livestock farmers are in a state of emergency and are concentrating all their efforts to quarantine and prevent the spread of infectious diseases. However, one side is saying that they are doing it, but now they are even bringing up the color of pigs, which makes pigs laugh. The people are not concerned and they are only chasing power. The future of this cou…
82	2019-10-03	However, no matter how many dogs and pigs there are, they say the swine epidemic spreads.
83	2019-10-03	Despair is essentially like an infectious disease. When one person begins to despair, the person next to them also begins to despair, and the people next to them also begin to despair, and the number begins to grow exponentially.
84	2019-10-03	Molly Boley I had some form of distemper, but I've been playing mixed doubles in tennis and I think I'd rather have distemper.
85	2019-10-03	Pandemic typhoon protesters are confused confused
86	2019-10-03	The air is still bad and we will soon get sick or die, but who will be left on Earth? Even then, the sunlight will shine like that, but the epidemic will be strong.
87	2019-10-03	Cute refrigerated meat, extreme abdominal obesity, crossed amnesia, artificial thighs, affectionate infectious disease, indecisiveness, dairy farm owner, Jang Jo-rim, boiled down, tidal power plant manager, Jang Jo-rim, said this, Zortustura said, “Attendance will be called here. This was my impromptu poem.” Open the page that says,
88	2019-10-03	It's an epidemic
89	2019-10-03	They went there with mugwort and garlic that they couldn't eat, and when negotiations failed, they spread the disease and set fire to the village on the day of the tribal festival.
90	2019-10-03	War, racism, genocide, new beginning, epidemic, nature destruction, extinction crisis, creating life, the essential answer is to break away from the science that kills and establish a science that saves life. Become the subject of life. Become the subject of life.
91	2019-10-03	I need to get a full rap lol That's how it will be handed down lol I've been playing it for over a while but I don't remember lol I folded it a long time agoㅠIs that the killer who spreads the plague? Is that the girl throwing up lol I'll fold it when the dog comes out lol
92	2019-10-03	There must have been an infected person on board, because it was an infectious disease that was rampant during the Cybertron War.
93	2019-10-03	Those guys who make a fuss when we say we'll provide medicine to North Korea. If an infectious disease breaks out in a country right next door, it's obvious that we'll suffer, but we give it to North Korea. They're brats. They're communists. They make a fuss. It's partly because the octopus didn't do its job, but North Korea is suffering from swine fever. If you had helped stop it, would it have …
94	2019-10-03	I think rapid culling is more important than the culling process for pigs. Since the current culling is due to a swine epidemic, living pigs is more important than dying pigs.
95	2019-10-03	ㅣEuclideanㅣZombie Plagueㅣ Mortality and Contagion Rate It is a disease that is transmitted through exposed mucous membranes or saliva. After being infected with this virus for some time, it shows habits very similar to the zombies we are talking about. It is believed that someone may have created it artificially.
96	2019-10-03	Looks like a plant infection. I don't think it's an aphid.
97	2019-10-03	Transmission is also a problem, and infectious diseases among people will also be a problem due to the unexpected heat and temperature difference after the typhoon. Disasters and residents, especially low-income people who cannot afford bottled water, should be careful about drinking water problems and contagious diseases such as the digestive system and cold.
98	2019-10-03	Quickly go to the typhoon-affected area with your colleagues and listen to the local needs first-hand. Wear rubber gloves and clean. To the local government, only identify the damaged area and directly tell local government officials to do what they need to do since they refuse to meet or follow protocols. Do not gather together to take pictures and follow the rules regarding infectious diseases …
99	2019-10-03	There is an epidemic and there are corpses all over the streets. In the end, no matter where you go, the world is hell. Rimbaud
100	2019-10-03	The death toll is likely to increase as there are missing people. The final count of damage in Gangwon-do doesn't seem to have been made yet. It's getting hotter after the typhoon, so infectious diseases are likely to be a problem. Drinking water is the biggest problem.
101	2019-10-03	Is there any relief from the spread of a fatal infectious disease in the banana industry?
102	2019-10-03	Isn't it like a contagious disease? Cholera, a feverish person, Myeongryeol Uisin
103	2019-10-03	The media is so lenient that during the flood crisis in Incheon, the mayor was told to die. I can't see any news related to the governor regarding the pig epidemic in Gyeonggi Province.
104	2019-10-04	Love is a contagious disease. It's the fault of an invisible virus. The lyrics in this part sound like a trot, but I really like the choreography where Eugene makes a fool of himself every time.
105	2019-10-04	The essential answer to war, racism, massacre, epidemic, destruction of nature, and extinction crisis is to break away from the science that kills and establish a science that saves people. Become the subject of life.
106	2019-10-04	No matter how much I think about it, I shouldn't have kissed in that situation. If you kiss a contagious person, the consequences are obvious. Nikolai Sergeyevich Maybe it was me who was stupid. My weekend plans were ruined because of this stupid cold I caught.
107	2019-10-04	I was watching a pig documentary, and the reason our government is so busy culling is because if we can't export meat, we won't get money, so we need to make the country free from infectious diseases as quickly as possible. I wonder if it's right to follow foreign laws and cull them all.
108	2019-10-04	What kind of plague am I?
109	2019-10-04	Lee Nak-yeon has dementia. I found out today that dementia is an infectious disease. Moon Sin is angry because his family approved the Independence Hall of Korea, and Gae Ga-guk is unaware of everything he has done, whether it is his wife or daughter-in-law. Lee Nak-yeon says that Gwanghwamun was mobilized and Seocho-dong was voluntary. I'm telling you, let's send everyone to a dementia ward or a…
110	2019-10-04	In fact, if you read the information on Wikipedia, you can see that during the Battle of Agincourt, even though Henry III's army was larger, it took several months to win the siege, and especially at the end, when you see that there were quite a lot of soldiers, including himself, due to an epidemic, Henry III could have lived a long time. I don't think they could have conquered all of France.
111	2019-10-04	Also, humans will isolate or kill an infectious disease that cannot be cured. Animals do the same thing, but isn't it natural for humans to do that? That's why they say they are scared of nature. But it's not because of eating meat that they got sick in the first place, so it's a bit embarrassing.
112	2019-10-04	It's scary to even think about if African swine fever was a zoonotic disease.
113	2019-10-04	This infectious disease is spreading around me, so I'm cracking open a bottle of wine after work. Please continue to eat a lot of delicious food and let me know a little about it.
114	2019-10-04	Every time I hear about swine fever, I feel pain. Every time an epidemic spreads among animals.
115	2019-10-04	No, but if the running water smells rotten and unknown things are floating around, is it okay to not have an infectious disease or the health of immortals?
116	2019-10-04	They say you can't buy albums because of Poka. If you have NCT Poka in it, will you get cancer and spread infectious diseases?
117	2019-10-04	epidemic nature destruction extinction crisis
118	2019-10-04	Well, there are indigenous infectious diseases in Europe, and the standards for blood donation are so strict that the general public doesn't really understand them.
119	2019-10-04	What do you think about animal cloning? What do you think about culling animals when an infectious disease breaks out? What do you think about the need for companion animals? Do you think it is necessary to euthanize companion animals? Wow, this is coming out a hundred times this time.
120	2019-10-04	What did you do when there was an epidemic before?
121	2019-10-04	What will happen to the flooded area? The house that was filled with water will need to be repaired from top to bottom. I'm also worried about infectious diseases, and I'm worried that it's hotter during the day than I expected.
122	2019-10-04	It is true that reporting is necessary, but I think it is a timing issue that it is being reported after the epidemic has already spread and quarantine issues have been raised. I think it would have been better if it had been posted earlier.
123	2019-10-04	When doing Plague Inc., the name of the disease should be Moriarty of Uguk.
124	2019-10-04	There was an epidemic of tuberculosis.
125	2019-10-04	Stop the animal holocaust. So are you letting the epidemic spread? This is not true. The meat you are eating is all an animal holocaust. Each individual is already contributing greatly to the holocaust. If we reduce meat consumption, there will be no epidemic. There will be no burning of the Amazon. If only humans lost meat. Everything is resolved
126	2019-10-04	They don't even go and check in person, they just find out and report it, which is a waste of money. If you go in person and the epidemic area grows, Lee Jae-myeong says Lee Jae-myeong.
127	2019-10-04	What on earth is the banana epidemic? It could disappear from the face of the earth.
128	2019-10-04	The pig epidemic is serious and causes stool. If it spreads to humans, it would be a really big problem, but I feel sorry for the innocent pigs.
129	2019-10-04	It is a group that has been eroded like an infectious disease by the abnormal way of thinking that loves someone in order to hate someone and hate someone in order to love someone, and there is no turning back. The children immediately take their cell phones and blast them to wake their mothers up, and they are watching a deep broadcast that is not even broadcast on public broadcasts. It won't en…
130	2019-10-04	I can't say it's a combat style, but if the opponent is human, I tend not to use the bow very often. Assassination style is the most used because rush assassination is convenient. And I like the corner assassination motion. It's a bit long, but I try to be as kind as possible, just like the Cephalonian plague. What is the case?
131	2019-10-04	Banana epidemic: danger of bananas around the world
132	2019-10-04	I will not say that vaccines to prevent infectious diseases are scientifically or medically right or wrong for treating diseases. There are many mainstream social systems that are not right.
133	2019-10-04	At this point, just change the name to the Liberty Patient Party. Is the infectious disease contagious considering your inspection of the National Assembly? Even if you catch the disease, the principles cannot be broken, so come to the National Assembly and take responsibility for what you say.
134	2019-10-04	I helped a girl get ingredients to treat the epidemic and made medicine for the villagers, but I thought it would get better, but it ended up making the epidemic worse. Fortunately, there was a happy ending, but the part that ended before the follow-up quest was very disappointing.
135	2019-10-04	When I think of Karkar, that's what I remember. The world quest of treating an infectious disease that spread through a village was so crazy that my pupils were shaking.
136	2019-10-04	It is true that even pet pigs are useless in the face of infectious diseases, but is there no other way than culling them, such as a vaccine or something else?
137	2019-10-04	Goblin is written by a rich man. Haha Mel Drifting Period Investigation and criminal law in the Joseon Dynasty Goblin folktales Old fish market I looked at books and papers on old epidemics and responses. What I felt was that data research and entertainment are two separate things. Dashi should not mix multiple genres.
138	2019-10-04	Is the pig epidemic starting again? I can't use estrus pills anymore. Go to a mental hospital.
139	2019-10-04	It seems like the country is truly in ruin. There is a civil war, epidemics are spreading, and natural disasters keep happening.
140	2019-10-04	It's probably because they're beggar-hearted scoundrels with no conscience or brains. It seems like it's a vicious disease that's scarier than Pig Africa, so I guess we'll have to dig a hole and cull them all this time.
141	2019-10-04	Is it a headshot? Is it also a headshot certification today? When and where did they fight? You can't even see their noses removed. If you can't attend the cabinet meeting, you can't fight the infectious disease. Where can you tell?
142	2019-10-04	Panama disease, a banana epidemic, could spread across the world and disappear.
143	2019-10-04	Seeing North Koreans break through quarantine and spread to wild boars reminds me of Plague Inc. or World War novels.
144	2019-10-04	If you leave rats in your house unattended, there is a risk of causing a serious infectious disease. So, of course, you have to get rid of them.
145	2019-10-04	Swine Fever In fact, I have been thinking that something like this would break out in our country at least once since last year or so. The Animal Science Research Institute and livestock newspapers often posted articles and published data. I know this, but everyone who is even slightly interested in livestock infectious diseases knows about it. You should have known
146	2019-10-04	Even the federation that runs with the government's money is like this. I think it's a contagious disease. It's worse than African fever. We need to cull them all.
147	2019-10-04	Banana epidemic spreads around the world, attacking the roots of banana trees
148	2019-10-05	Wow, I had a nightmare. I had a nightmare before cancer. It's a contagious disease that I call my brother, so I don't remember spreading that kind of thing. But honestly, I think I call you that because I feel more comfortable with you than my brother.
149	2019-10-05	I can't forget the article about the people who said they needed culled livestock to make money and thought about spreading infectious diseases. This was before the spread of African fever.
150	2019-10-05	Because there's Tsuki, there shouldn't be any infectious diseases, but other than that, it doesn't matter. Ugh.
151	2019-10-05	If there's a natural disaster, you'll kill the bastards. If there's an epidemic, you'll kill the sluts. Why?
152	2019-10-05	Who got the cavalry disease? It's Washington. John was the ferry accident and the plague.
153	2019-10-05	Whenever the desire to harm the other person's importance arises, avoid it like the plague. Problems that come with blows of importance tend to be hidden, so even if it is not clear why, by doing so you will save yourself from a great deal of trouble and headache.
154	2019-10-05	Whenever the desire to harm the other person's importance arises, avoid it like the plague. Problems that come with blows of importance tend to be hidden, so even if it is not clear why, by doing so you will save yourself from a great deal of trouble and headache.
155	2019-10-05	Even if you are having a good day, your blood runs cold when you hear the news of pig culling. Will I be able to set up a sanctuary in the future in a country where culling is repeated without any hesitation? If a livestock infectious disease breaks out, everyone will be culled regardless of infection or distance. But if the animals in my sanctuary are forcibly slaughtered, I don’t think I will b…
156	2019-10-05	Only innocent pigs die. No one holds humans responsible. Only sick and non-sick pigs die. Those who say that culling is natural because livestock infectious diseases should not spread may seem to be a realistic position, but this is also not for the benefit of the pigs. Those who have to eat pigs It's for humans
157	2019-10-05	It's so sad that every time a livestock epidemic breaks out, animals are buried alive and euthanized.
158	2019-10-05	I guess we have no choice but to kill them ㅠㅠㅠㅠㅠ It really breaks my heart. How sad it would be if our Samsik and Geunsik had to die because of an infectious disease caused by plants. But in order to somehow prevent the disease and prevent it from spreading further, they might have to die ㅠㅠㅠㅠㅠㅠ Humans are the best. bad
159	2019-10-05	If you try to fabricate it because you want to see addiction by pouring alcohol into the background of the Joseon Dynasty, it is not a world view with R.O. from the beginning, but the character changes suddenly started like an infectious disease. Of course, Yoo Jung-hyuk will appear as an alpha, and Kim Dok-ja will be a beta for now. The harmony of yin and yang and the five elements is important,…
160	2019-10-05	I thought Chop Chop and the kittens were doing well because I haven't seen them since one day after moving, but the person who feeds the cats in my neighborhood said that all the kittens in my neighborhood have died. He doesn't know if it was an infectious disease or if someone intentionally drugged them.
161	2019-10-05	But if we don't stop the blood clot virgin here, we don't know how much damage the epidemic will cause.
162	2019-10-05	Ah, the news that even domestic pet pigs were culled due to swine fever is so heartbreaking that I will die. If a rabbit epidemic spreads someday, and if a dog epidemic and a cat epidemic spread,
163	2019-10-05	Why are cats so weak like sunfish? Everything is perfect, but why are there so many organs that become weak so easily and why are there infectious diseases that are difficult to prevent? Every time I see a post about a cat's illness, I burst into tears.
164	2019-10-05	I'll be discharged tomorrow. There's no reason. I have to go to school on Monday. It's a dirty university that doesn't recognize attendance even if it's an infectious disease or hospitalization.
165	2019-10-05	I should do Plague Inc.
166	2019-10-05	Depression is not an infectious disease. Sadness is not an infectious disease. Laughter is an infectious disease. Why? Because it is good. Happiness is also an infectious disease. Why? Because we get better together.
167	2019-10-05	ㅠㅠ I think Sely would say that she didn't know what to do when she woke up and found herself smaller. ㅠ Sely It feels just like my profile picture lol ㅠㅠㅠ Since Pepe happens to be a priest, wouldn't it be okay to tell others that they have a contagious disease or something and act for them ㅠ What goes in the sleeve? It's really so cute. Wow!
168	2019-10-05	How is that different from killing all dogs and cats, whether pets or stray cats, because they are spreading an infectious disease?
169	2019-10-05	Jean Schlimer's Market A place filled with the foul smell of rotten fruits and corpses, and loud noises from the market. Rumors about Gutenberg are spreading like a contagious virus.
170	2019-10-05	In my dream, I filmed a pandemic movie and then wham.
171	2019-10-05	They build refrigerated meat warehouses, so when an infectious disease breaks out, they slaughter all the meat, store it in the freezer, store it, and then sell it. Killing, disposing of, and burying the animal's remains is a terrible thing to do to the souls and spirits of the animals. It is a waste of the national tax budget, and only the poor animals die in droves. I was shocked. Frozen meat i…
172	2019-10-05	I really want to blow up YouTube, Dad. Also, what if swine fever infects humans? Hey, it's not a zoonotic disease. I really don't know.
173	2019-10-05	Banana epidemic spreads worldwide, could lead to extinction
174	2019-10-05	Plague Co., Ltd. Desne
175	2019-10-05	I wonder if there are infectious diseases that only affect pigs, but there are also infectious diseases that only affect Hannam.
176	2019-10-05	I don't know how many cups of tea I've had, but the bridge of my nose feels sore. I glance at the battered door, slowly approach, open the gap so that only one eye can be seen, and then close it again. It's like a contagious disease, so I don't want to spread the disease again.
177	2019-10-05	This sentence reminds me of the medieval peasants who planted a lot of potatoes because they thought they were easy to grow and would fill the stomach, but then the potatoes contracted an epidemic and starved to death.
178	2019-10-05	Why kill minipigs and if another infectious disease spreads, the government will also cull all pet hamsters.
179	2019-10-05	The evil forces and the scoundrels are not paying attention to the typhoon pig epidemic and have been biting the top news reports for months due to suspicions about Cho Kuk's family. Has Cho Kook harmed their mother and father?
180	2019-10-05	He owns the Steam version of Plague Inc.
181	2019-10-05	Anyone who has the Steam version of Plague Inc.
182	2019-10-05	In particular, Jong-Pyeon, even though there has been a typhoon for nearly two months and a swine epidemic has been rampant, what he does without a holiday is reporting suspicions that harass Minister Cho Kuk's family. Either Minister Cho Kuk said he would reform the media, or he must have also played the role of a prosecutor's reporter. The real media and There are very few journalists
183	2019-10-06	Travel is a contagious disease. When someone around me goes on a trip, my brain, filled with the excitement of travel, starts spinning quickly and searching, and in the end, I end up sitting in my car. Now, someone around me who has the contagious disease has been wondering where they are traveling for several days. I'm searching. The lady downstairs is going on a cruise.
184	2019-10-06	Unless it is an infectious disease, even if you are hospitalized for cancer or a traffic accident, you will not be able to admit it.
185	2019-10-06	Banana epidemic Panama disease spread Bananas are dying on Earth
186	2019-10-06	Yes, I guess so. Until recently, I've been avoiding the school grounds like the plague.
187	2019-10-06	It's not a first-time assumption, but the setting is a village where an epidemic is spreading and people are dying, and Mr. Kepi is the newly appointed priest of the cathedral. But at the beginning of the funeral, Mr. Kepi and Mr. PC are already in a somewhat close relationship.
188	2019-10-06	What was difficult while working as a public health doctor was that I had to manage not only the shelter but also the area under my jurisdiction, and when an infectious disease broke out, all the animals in the area had to be culled. It was so painful. I became a veterinarian because I wanted to save lives, but I wondered what I was doing.
189	2019-10-06	Durango Note Durango Point In order to prevent infectious diseases, it is best to hold a plaque-hanging ceremony for a department in charge of infectious diseases.
190	2019-10-06	Isn't it an epidemic?
191	2019-10-06	It's silt haha. Is there an epidemic?
192	2019-10-06	Unless the teacher tells you to come separately, you can go when you finish taking the medicine. Otherwise, you can go when additional symptoms develop. It would be perfect if you check to see if you need to do a stool test or other infectious disease test the next time you stop by.
193	2019-10-06	Dang, who had been busy working and not having a proper relationship because he was busy managing an infectious disease that spread among beasts before taking on the role of doctor, was treating a good-looking beast for the first time in a long time. I was actually in a good mood and was doing treatment, so I thought I was killing two birds with one stone, but suddenly he saw me and raised someth…
194	2019-10-06	Moran specializes in curses, magic, and delusion. Before he met Heerim, he was a monster that spread infectious diseases. After taking over, his nature as an evil spirit faded to the point of almost non-existent, but he tended to be careful. Since he could get into trouble by chance, he gained godhood and spread plagues. All properties disappear
195	2019-10-06	No matter how important animal rights are, what on earth do you think about infectious diseases?
196	2019-10-06	I don't know why the epidemic is dangerous, but do I want to kill more pigs in other areas?
197	2019-10-06	I forgot my lunch. I forgot it. Ah, this is a contagious disease. I have no position to play pranks in the future. ㅠㅠ
198	2019-10-06	The only way a serious infectious disease could endanger humanity in the future would be if humanity itself created such a disease for the sake of some ruthless ideology.
199	2019-10-06	Um, it's not like testing and exporting, it's exporting without testing. Um, does the infectious disease seem easy?
200	2019-10-06	But originally, there was always a shortage of blood for transfusion, and of course it gets lower after the holidays like now and during infectious diseases. Those who are having surgery must be really nervous. The leukemia surgery that was barely able to catch me requires a lot of blood transfusion, so I'm always looking for people around me who can donate blood. I hope it gets resolved well.
201	2019-10-06	These are very idealistic and good words, but I doubt that your words can still stand in the face of all kinds of infectious diseases, maggots infesting corpses, and a rain of bullets containing malicious intent. I know what the first thing you face in medical school is the medical equipment stolen by people like me. The first thing you learn is how people die.
202	2019-10-06	Warmly stick out your claws and lick the wound like a cat. This is a laceration. It's a contagious disease from a faraway place that I don't know about. For the devil, Seokwon Jang.
203	2019-10-06	Don't these animal groups have intelligence? Don't they think that if the epidemic spreads throughout the country with stolen pigs like that, only more pigs will die?
204	2019-10-06	Messala's mother also suffered from an infectious disease. I wonder if something passed by like a flash of light when Miriam and Tirzah fell ill.
205	2019-10-06	High-level quarantine measures against livestock infectious diseases for which there are no vaccines or prevention methods are being implemented nationwide. In the meantime, if you commit a malicious act that directly opposes these quarantine measures, you are absolutely guilty and the sentence can be one of 10,000 years or less, so don't even think about going to court and appealing. Even if you…
206	2019-10-06	You know, I'm still confident that I'll be in the top three in the country when it comes to protecting the deathbed. If it's a funeral song, I won't be defeated even by the palace musicians. I even helped dig a hole every day and burn countless corpses to prevent the spread of infectious diseases.
207	2019-10-06	It was a long time ago in England where time is unknown. This great kingdom was full of epidemics and was torn apart and divided in all directions, leading to very chaotic days with no stability or peace. Historian
208	2019-10-06	Haha, it's really because of these people that infectious diseases will spread and the apocalypse will come, you stupid bastards.
209	2019-10-06	Haha, I would believe it if menstruation was actually an infectious disease.
210	2019-10-06	The country is currently in an uproar due to the African swine epidemic and judicial reform, but I had a good time watching the flower blossoms in Yeouido. I hope that pig cholera spreads to Yeouido last night and people die. The incubation period is over, so just wait a little longer. Symptoms will appear. Flame play, judicial reform, Hanwha.
211	2019-10-06	I'm here to tell you about the death of Logan Patrick. It was due to an infectious disease. I wonder if you haven't heard anything about it?
212	2019-10-06	The origins of the plague are usually believed to date back to the Bronze Age around 150 BC. It is the most fearsome infectious disease in human history.
213	2019-10-06	Proposal: Let's stop calling for resignation because Yoon Seok-yeol is coming out. Proposal: Let's not call for impeachment since Park Geun-hye is coming. Arguments that are the same as defeatism and hateism. Please don't spread your empty-headed foolishness like a contagious disease.
214	2019-10-07	Migratory birds are suffering from infectious diseases again.
215	2019-10-07	If it's not clear that the animal is infected with an infectious disease, shouldn't you spend your own money to get it tested at the hospital and bring it home?
216	2019-10-07	I have come this far after suffering from you. This may be an infectious disease, and you may get sick or die. I don't love you anymore, so why did you follow me?
217	2019-10-07	A fad is just an invented epidemic George Bernard Shaw
218	2019-10-07	When I was born, I was raised by a mountaineer, and then I learned the art of medicine, and I used to treat things like infectious diseases. There were some rumors between the lines, but there was only one country that was going bankrupt. The throne was empty, and epidemics were spreading a lot. When there was a king, there was nothing like that. There was no one, but after he was replaced by ano…
219	2019-10-07	You've held large rallies before. I know you've done it with tons of vehicles, but you're doing it in a grand manner. Have you ever disclosed the profits from Current Affairs? If you hold a rally through fundraising, you disclose the profit and expenditure. These days, people are suing and suing every word because of the epidemic. Please disclose the profit and expenditure. Then, I'll delete the …
220	2019-10-07	Today, when I had my eye patch on, everyone around me got sick. It was so cute that the disease spread like an infectious disease. ㅠㅠㅠㅠ
221	2019-10-07	Dementia is not an infectious disease
222	2019-10-07	I'm so glad it's not an infectious disease.
223	2019-10-07	I'm worried that if an epidemic breaks out like that, the government will wonder what they did.
224	2019-10-07	It's going around. My Tamra Yapes epidemic is going around.
225	2019-10-07	So what is the difference between saying that it is ethically right to let an infectious disease spread and become extinct?
226	2019-10-07	There is an epidemic in the neighborhood and all the stray cats are sick.
227	2019-10-07	Dementia is not a contagious disease.
228	2019-10-07	When I was watching the Liberty Korea Party's outdoor rally, I was reminded of Nabe Hwangbe, who avoided shaking hands as if he had a contagious disease or had feces on his hands when the outsiders held out their hands to shake hands.
229	2019-10-07	If a man is dirty, he can't use it. It's a given in modern society, so there's no need to listen to it in words. If a man is dirty, he can't use it. It's as if we want to go back to the Middle Ages and destroy humanity through an infectious disease as a group. So telling men that if they're dirty, they can't use it, is like telling them to die.
230	2019-10-07	Even though the types are a bit different, the same metahumans, like Steve and Bucky T'Challa, don't seem to suffer from minor illnesses. Wouldn't Peter do the same? In the case of Steve, it was Ekater. From there, I see that the serum is a vaccine that can prevent all infectious diseases, not just for military purposes. can be
231	2019-10-07	I have a friend who is a tattooist because he is in the field of medicine. When he was a human, he traveled around and said he could cure infectious diseases, so there were always believers. He was once caught under the pretext of that, and after ruling the country for a year, he was liberated, left the country, stayed in the secular world for a while, and then ascended to heaven. This is the set…
232	2019-10-07	When an infectious disease spreads, humans suspected of being carriers are quarantined, but non-human animals are culled. The weight of life is judged differently. Things that should not be taken for granted, but are taken for granted.
233	2019-10-07	I remembered it because I heard that pigs spread the disease on the ground due to African swine fever. My maternal aunt told me that when there was an epidemic of cows in the past, we kept cows close to the house and it was very noisy every night because of the cows' meowing.
234	2019-10-07	Messala's father died from war, his mother died from an infectious disease, his friend became an enemy, the god Mars he believed in so much was an illusion, he fell from a carriage, opened his eyes, and saw nothing.
235	2019-10-07	The inverted pyramid of the world's population structure. This means collapse. The Miracle on the Yangtze River book. You always talk about the epidemic in Joseon and the human flesh incident.
236	2019-10-07	It's not a protection group, it's not a criminal group, it's kidnapping, disobeying orders, infectious disease, terrorism, and capturing tweets on YouTube and reading them without mosaics is clear defamation. At this point, it's not strange to eat beans.
237	2019-10-07	Oh, really, these Hannam bastards are making such a fuss as if they're catching some kind of contagious disease if I don't reveal that they are homophobic. I want to kill them all.
238	2019-10-07	When I think about it, I watched Disenchantment last night and I think a lot of the content of the anime was reflected in my dreams. Killing Abby, Plague. Before going to bed, I only see pretty things.
239	2019-10-07	Banana epidemic spreads, risk of extinction due to lack of cure
240	2019-10-04	Why is he a cat again? Is the cat transformation epidemic spreading?
241	2019-10-08	My room is at the top of the tower, and it used to be a facility for contagious diseases.
242	2019-10-08	It looks like you've already caught a cold. I wonder if you'll be able to stay healthy. Since the VIPs are afraid of infectious diseases on Earth, they will recuperate in the infirmary according to company regulations. Let's move on to the rest of the agenda.
243	2019-10-08	The buyers lived in areas with no risk of floods, were not affected by earthquakes, and were not exposed to viruses despite several epidemics. In short, people who would rarely face dangerous situations bought bunkers. Blackout
244	2019-10-08	Byeolpyogi side effects malignant livestock infectious disease tinkering prescription Ahn Sang
245	2019-10-08	One day, a strange infectious disease began to spread in the manor. It was called an infectious disease, but it was different from the symptoms of a normal disease. It lasted about a week. During that week, I did not feel any fever or body pain, but the symptoms of this disease appeared immediately after onset. The beginning of the incident dates back to BC
246	2019-10-08	One thing I learned from the left is to treat a dog with a dog, a knife with a knife, and a tooth with a tooth. Those in Gwangju, catch spies and brainwashers with the National Intelligence Service, and treat good people with good people. They make the right wing fall back, so there are too many dogs and pigs who join with the people to commit espionage. North Korea's border. Get rid of the barbe…
247	2019-10-08	Blue is an infectious disease so he doesn't get sick from being around cats so he comes to my house.
248	2019-10-08	Among the Liberty Korea Party lawmakers who are in charge of the committee, their mouths are dirty and they cannot remember what they just said. This is an occupational disease.
249	2019-10-08	I know that there are many healthy dogs at the shelter, but since many dogs are gathered in one place, infectious diseases spread quickly, so I wrote that tests should be done to confirm, and I did not write this because the children at the shelter were dirty and sick.
250	2019-10-08	No matter how angry you are, you can take away the opportunity for children to be adopted somewhere else. Don't adopt them, just buy them. Haha. I'm really mad. How can you bring a dog into a multi-dog household and not test for infectious diseases?
251	2019-10-08	It's so fucking funny that if you adopt an abandoned animal and it gets seriously burned, it leads to the idea of ​​buying it instead of adopting it hahaha. I don't know how detailed the request was, but if it's coming from a shelter and you're a multi-dog household, shouldn't you at least undergo an infectious disease test before bringing it in? lol
252	2019-10-08	The explosion spread like an epidemic, but the cause or host of the outbreak was unknown, and no regularity could be found. There were no warnings or signs. However, people tried to find rules or signs even in the indiscriminate attacks. Wolf's emblem
253	2019-10-08	Hahaha Sakuranbo epidemic hahahaha
254	2019-10-08	It must have been really boring at the monastery. They researched all kinds of things and made beer, medicine, soap, haha. It is said that this beer was also drunk instead of water during epidemics. It is fun to see different tastes of beer in each monastery.
255	2019-10-08	Is it an infectious disease?
256	2019-10-08	Oh, I'm so angry that I got a note from the doctor saying it wasn't contagious and gave it to the school, but they didn't check it properly. The doctor said it wasn't an infectious disease, but what on earth is it that you don't know if you have an infectious disease because you didn't get a proper checkup?
257	2019-10-08	In fact, swine fever is scary, but the infectious disease that is more scary than that is the North Korea-Middle East epidemic.
258	2019-10-08	Basically, if you have a weak child, such as a child who is young or under-vaccinated, you should not bring in a new child. If it is unavoidable, of course you should have tested first. But is this only a problem for shelters and abandoned dogs? A child from a pet shop was brought in only a few days after being brought in due to infectious diseases such as parvocorona. I can't count the number of…
259	2019-10-08	But isn't one of the reasons why there is no concept of the Middle Ages in the East because cultural exchanges are so frequent that it is impossible to stagnate unless there is a war of conquest or an epidemic?
260	2019-10-08	The region and voters who elected these bastards need to wake up. These rotten, defective potatoes must be disposed of quickly. They are more dirty and filthy than an infectious disease.
261	2019-10-08	My pulse is low. I'm fine, but I also have a fever. Let's go out. Your complexion is pale. It's a pity, but I think it's a venereal disease. Your Majesty, you're infected. It's not fatal, but it may be a bit uncomfortable. Death Elizabeth Contagious disease
262	2019-10-08	They say the plot is roughly similar to Plague Apocalypse Yeonghwan.
263	2019-10-08	I like it. I'll definitely include it. Just like Ooku, they should create a gimmick where they select only the few people and press the button for the disease that kills them.
264	2019-10-08	The story goes that my character was very skilled at medicine and was able to cure a lot of diseases and infectious diseases, but because of that, he was captured and forced to stay in the world with the emperor for a year and then ascend to heaven.
265	2019-10-08	I saw that the Lao epidemic was Cordyceps encephalitis and it was scary. For some reason, my face looked like Cordyceps sinensis.
266	2019-10-08	Rivers overflowed, mountains collapsed, silt covered the village, the dry air became humid and epidemics broke out. Those who used fire were now becoming scarce. It was not easy to light a fire in the humid air, so Ajin was very sad. Why is it that what used to be burning has been resolved, and now the blessing has become a disaster?
267	2019-10-08	I really like how they show the relationship between Joel and Ellie in layers and layers. Ellie, who was swearing at Joel at first, now extends her hand first to give him a high five, and Joel ignores her the whole time, and then tells Ellie about the time before the epidemic spread.
268	2019-10-08	It's so unfair that they make a fuss at school saying it's like a contagious disease ㅠㅜㅜㅜ ㅜ ㅜ ㅠㅜ ㅠㅠㅜㅜ Anyone can tell that it's not a contagious disease ㅠㅜㅜㅜㅜ I'm so angry, they're just people with poor health ㅠ ㅠ Then there are 5,000,000,000 people like that in our school.
269	2019-10-08	I don't have an infectious disease. It's a stupid school. It's not an infectious disease, but I'm a person who cares about my health because I can't sleep. They told me not to come to school unless I get tested for an infectious disease. Thanks to that, I had to drive two hours to the hospital in Chicago and start doing my homework. It's late and I still can't sleep.
270	2019-10-08	Oh, that's right, it's good for infectious diseases. The thin long sleeves are slightly hot during the day, but will provide adequate heat at night.
271	2019-10-08	However, it is true that no matter how well-developed a civilization is, a single, well-evolved infectious disease can annihilate it.
272	2019-10-09	Is that the case not too long ago, when they sent an abandoned dog that was on the verge of euthanasia, a beggar with a very dangerous infectious disease, and infected all the children in the house?
273	2019-10-09	How many more sins do we have to live with? We cram animals into breeding farms to eat humans and raise them by feeding them garbage. If an epidemic breaks out due to humans' fault, we kill them all and eat some meat. If you're in a bad mood, go to the meat. Stop talking like this. It's not fun at all and I want to kill it. Because
274	2019-10-09	Lee Jae-myung was busy taking pictures at the National Assembly, but the epidemic eventually spread.
275	2019-10-09	They say they are fighting against the plague. How many pigs have died because of it?
276	2019-10-09	If you mass-produce only one variety like this, there is a high possibility that it will be ruined if an infectious disease breaks out. Biodiversity must be high.
277	2019-10-09	I know a little bit about that, but it's called Eungwang Eunmania. It's an infectious disease that spreads among melodies, and it's incurable.
278	2019-10-09	If I were to explain it in detail, it would probably be endless. There were so many complicated issues involved. War, epidemic, revolution. Are you curious about how I died?
279	2019-10-09	ㄹ Are you thinking that a woman who is given a snot-sized area and even a wire fence to watch sports is a contagious disease?
280	2019-10-09	Among the Animet female characters, I like Elita, but I also like Red Alert, and the fact that she joined together to fix the Jetwinds shows that her skills are also good. Was it a vaccine or a cure for the infectious disease that spread during the war? Anyway, she made that too.
281	2019-10-09	But my unhappiness feels like an infectious disease, so if you friend me, it might catch on to you.
282	2019-10-09	I support you passionately, but if you go there, everyone will be polluted like a contagious disease.
283	2019-10-09	This is also a symptom of dementia haha. Following Hwang Ma-jin, Nabe, Yeo Maeng-gu, Lee Jjang-gu, and Min Gyeong-yok, what kind of epidemic is this?
284	2019-10-09	In a world divided between infectious diseases and patients, it is our duty as humans not to take the side of infectious diseases Albert Camus
285	2019-10-09	My room is at the top of the tower, and it used to be a facility for contagious diseases. After living in an orphanage with 20 people in one room for years, I now have a room by myself, so it's very peaceful. For the first time in my life, I was able to talk to a child named Jerusha Ebot. I will like Jerusha a lot. I think that
286	2019-10-09	Yein is a happiness epidemic
287	2019-10-09	Hello, it's a cooler holiday. Be careful of colds and infectious diseases in the suddenly cold weather, and have a comfortable afternoon for the rest of today. I'd like to ask for promotion ahead of the Moon event. Thank you as always.
288	2019-10-09	A plague that causes innocent people to die, but this germ cannot be eradicated. This is a disease called rest. The form of death that people want. Oryo Rikakohwa
289	2019-10-09	What will happen in the future? Will global warming and livestock infectious diseases such as swine fever become worse? In fact, I don't think the real enemy is China, but humans themselves.
290	2019-10-10	Se-chan, you are spreading the infectious disease.
291	2019-10-10	You said you should give it a try. The level of national governance is so low. The Liberal Party kids are like a contagious disease.
292	2019-10-10	Since when was Chinese dog a contagious disease?
293	2019-10-10	Hahahahahahahahahahahahahahahahahahahahahahahahahahahahahahahahahahahahahahahahahahahahahahahahahahahahahahahahahahahahahahahahahahahahahahahahahahahahahahahahahahahahahahahahahahahahahahahahahahahahahahahahahahahahahahahahahahahahahahahahahahahahahahahahahahahahahahahahahahaha you’re a contagious disease.
294	2019-10-10	This suddenly turns into a legal battle because there is a person who went to God to ask, “Did the humans who died from mosquitoes transmit infectious diseases die because they deserved to die?”
295	2019-10-10	Kim Baek-shin, a medical student from Marton, decides to take care of the health of the Marton people. Teach them how to make soap from waste oil. They say they don't know about epidemics in the Middle Ages, but they will make it for them. By introducing modern medical equipment and surgery, they can even listen to the voice of God. Baek-shin Kim
296	2019-10-10	love is a contagious disease
297	2019-10-10	During the time of Park Geun-hye and Lee Myung-bak, they criticized the president due to an infectious disease, but when the government failed, they criticized the heads of local governments. It is a disease with a fatal rate. I guess the head of state is not curious about what he is doing.
298	2019-10-10	Dog owners who come to Areal Animal Hospital, please keep them on a leash. I know your pup is pretty and well-mannered, but this is a hospital and I don't know if he's here because of some kind of infectious disease, virus, or tick, so I say hello to him with a meow, and tell him not to let him run away while saying hello to my pup.
299	2019-10-10	Corporations that produce unnecessary things are politics. Lack of worry creates epidemics, and jealousy covers up sin. The slightest genocide prolongs their lives. The more illegal it is, the more legal lawyers are hired. To inherit politics, a bug is hired. A monstrous human heir. It's their nature
300	2019-10-10	It would be a good idea to decide whether the infectious disease is fatal or not. If it affects one's life, I don't think so. However, some people can die from a cold, so it's something to worry about. 100 million is not a small amount of money, and we don't know where the infectious disease is spreading, and at what level it is. I don't even know, but there's a lack of information
301	2019-10-10	What we need to pay attention to is the fundamental reason why so many pigs are suffering from fatal diseases. The outbreak of livestock infectious diseases is very related to the way humans raise livestock. The same was true for avian flu and foot-and-mouth disease. Factory farming destroys even the most basic immunity of animals. Meat is consumed in large quantities. In order to produce them, t…
302	2019-10-10	Disease Contagious Disease It's definitely not a plaque It's a plaque Plagiarism
303	2019-10-10	An infectious disease for which no vaccine has been developed is still circulating. I want to press the cold sound button.
304	2019-10-10	If you press this button, billions of dollars will be deposited into your bank account. However, an infectious disease for which no vaccine has been developed will spread. Would you like to press this button?
305	2019-10-10	The other noble figures you see are all members of my family and bear the mark of royalty. Their titles are His Majesty the Archduke of the Plague, His Majesty the Baroness of the Plague, and His Majesty the Baroness, King of the Plague.
306	2019-10-10	I remember my mother as a strong, positive and wise person. She loved the stars and was as knowledgeable as most doctors when it came to herbal medicine and medicine. When an epidemic broke out and the rest of my family died, she was able to somehow save me alone. I mean
307	2019-10-10	The essential answer to war, racism, genocide, epidemics, destruction of nature, and extinction crisis is to break away from the science that kills and establish a science that saves people.
308	2019-10-10	Durango Notes In winter, the tundra island is overcrowded with tourists. Even if your friend died of the plague last week, life goes on. Even in hell, those who play will play.
309	2019-10-11	Well, it won't be easy, but vaccines have always been developed for infectious diseases that kill a lot of people, so I believe it will be the same this time as well.
310	2019-10-11	I don't think I've played any of the games I've played, but I haven't played any of the games I've played, like Anipang Happy Everyone Cha Cha Cha Wind Runner for Zombies and Plague Inc. Sater Dimo ​​Raising Nameko. What else is there other than this? There's also Monchouchou and Juniver Naver Park. ah
311	2019-10-11	A new beginning for humanity. War, racism, massacre, epidemic, destruction of nature, and extinction crisis. By creating life, the essential answer is to break away from the science that kills and establish a science that saves life. Become the subject of life. The only future. Victor Henri.
312	2019-10-11	In the most realistic sense, infectious disease management will be urgent, and then whether or not it is protected by the law will become an issue. In the meantime, there will be prisoners receiving inhumane treatment or dying in blind spots of the law, and unimaginable things will be happening in other countries.
313	2019-10-11	It's true that it's an infectious disease, but burning it alive is a bit cruel.
314	2019-10-11	The post-apocalyptic worldview is generally scary, especially things like zombies and infectious diseases.
315	2019-10-11	Plague Inc.
316	2019-10-11	When I look at this, what comes to mind is that when there was an infectious disease, there was a time when there were a lot of people who believed the absurd story that if you put oil under your nose, you won't get the disease. Oh my.
317	2019-10-11	ㅇI'm spreading it. It's not like a contagious disease. It's too much to even let go of it.
318	2019-10-11	I laughed so hard when they told me it was from the vaccine brought by Puroin Root. The mention of Mt. Sinai reminded me of the Israelites complaining endlessly in the wilderness and the semi-zombie apocalypse where only those who received a plague from God as punishment and repented survived.
319	2019-10-11	After a few people caught it in the beginning, it spread like a contagious disease. Since we were sharing the same office, everyone was like zombies and it was creepy.
320	2019-10-11	Plague Inc. is fun.
321	2019-10-11	It's because people just read 10,000 copies of Hacup and don't really know what it is. I don't think Hacup can be a tool for managing infectious diseases.
322	2019-10-11	There is nothing to do other than culling chickens that are sick or infected with infectious diseases.
323	2019-10-11	This is a really bad thing, and infectious diseases can spread really easily. It's true in companies, but in schools, it's true.
324	2019-10-11	Nina died when I was nineteen. It was an infectious disease. She was sick for several days without being given the proper medicine. She only vomited gastric juice and died. Of course, it was not the end for her.
325	2019-10-11	When King Wu of Goryeo tried to conquer Liaodong, Yi Seong-gye opposed it, arguing that first, a small country cannot attack a large country. Second, an army cannot be raised in the summer. Third, Japanese pirates can take advantage of the opportunity to invade. Fourth, it is hot and rainy right now. It will weaken and an epidemic will break out.
326	2019-10-11	Funding for business start-ups and industrial complex creation must be supported without budget restrictions. Jobs for young people are manufacturing start-ups and stable jobs. If anyone has a visionary item, we should help them start a business. As long as policy funds are provided, jobs can be created as many times as possible. Housing construction funds must be stopped like an epidemic across …
327	2019-10-12	If you really want reconciliation, forgiveness, and communication, you have to unblock them first. That's the order of things. I'm a bit of a slow person when it comes to blocking. I don't know what you're trying to say after ruthlessly cutting me off. I have no idea what I did wrong to get blocked. Was it wrong to try to live by reason? Not a contagious disease patient
328	2019-10-12	My eyes are special. I've heard this a lot. Some even said that my parents abandoned me because I was sick, but there's nothing wrong with it. There's no contagious disease. I'm making excuses.
329	2019-10-12	Throughout the exam week, even on the day I met my boyfriend, I caught an infectious disease that day, so I couldn't go to school that week. I had a birthday on that week, so I was upset.
330	2019-10-12	Oh, even Yeoncheon is located right next to the Hantangang River, so it is geographically vulnerable to all kinds of water-borne infectious diseases. No matter how good the quarantine is, if it comes down from North Korea, it will be a disaster. Pig farms in northern Gyeonggi Province are in a state of war, and the badgers are using even the damage to relieve their passions. These people are real…
331	2019-10-12	It's like I've got some crazy, weird contagious disease.
332	2019-10-12	They shouted that their mother and father had died from an infectious disease and that the child also died from that disease. I answered, “Let’s stop talking nonsense and go bury him. It was my first time touching a dead person. It was hard. I used to be able to touch a bone in my shoulder, but it seemed to be even harder than that.”
333	2019-10-12	I've never had the common flu, eye disease, pneumonia, or infectious disease.
334	2019-10-12	When foot-and-mouth disease broke out in Europe, Roh Moo-hyun risked criticism that it was a waste of taxpayers' money and created a manual for the national livestock infectious disease quarantine system by providing billions of dollars in service, just in case. Lee Myung-bak destroyed all Roh Moo-hyun's materials along with the quarantine manual, and when foot-and-mouth disease came, he was in a…
335	2019-10-12	The reason it is called the Black Death is because when infected, the flesh rots black spots. Originally, the plague was a noun for an infectious disease, but the damage of the Black Death was so severe that it was later called the proper noun for the Black Death.
336	2019-10-12	I warn you, Seoul is in an impossible state of recovery. All facilities are shut down, a serious infectious disease is spreading, and infection is a concern as most citizens are not confirmed alive. Spreading profits by closing bars that seem to have no place
337	2019-10-12	It would be better to do an adventure spin-off of the story of an agent trying to prevent the spread of an infectious disease that came from New York by realistically controlling the supply of bullets like Baja, set in a small American town.
338	2019-10-12	Durango Note He apologized for the rest of his life for suddenly making an appointment and getting caught up in the warp. It was the same when he contracted an infectious disease, when he lost his left arm while killing a dinosaur, when his child suffered from malnutrition, and even when he lost his breath.
339	2019-10-12	I remember when I was running the dungeon, the name of the dungeon was Plague, and when I typed it in the chat window, it showed up as disease.
340	2019-10-12	After fighting an infectious disease, the concentration of white blood cells is high. No, it's ridiculous. I don't know who sent the photo. Anyway, green phlegm may indicate infection, so be sure to go to the hospital and take care of yourself.
341	2019-10-12	I don’t know what white blood cells are after fighting an infectious disease.
342	2019-10-12	Rather than making a gun-shooting Diablo, The Division series would have been better off as an open-world adventure genre, with the setting being a secret agent who survived an infectious disease apocalypse. Whatever the setting, whether it's New York or Washington, you'll get tired of shooting all the time.
343	2019-10-12	Why is everyone sneezing so much? Is there a contagious disease going around?
344	2019-10-12	Before purchasing a puppy from a pet shop, it would be a good idea to think about the time and cost required to prevent and treat diseases that are prone to genetic diseases due to the improvement of the breed, congenital and environmental infectious diseases due to mass breeding, and check whether you have the ability to pay. If not, Even if the dog is sick, the only thing I can do is wait for i…
345	2019-10-12	If cells or body fluids come from humans infected with infectious diseases, wouldn't they be allowed to be brought in because we don't know what could happen through them?
346	2019-10-12	There was an epidemic on Twitter today. Why are there so many sick people? I feel sick too.
347	2019-10-12	Is it an epidemic these days?
348	2019-10-12	If the dog is like this, isn’t it an infectious disease?
349	2019-10-12	It seems that the source of the epidemic that is unfolding right now is the large podcasters. These people started with podcasts, cleverly used MoonP to grow speakers, and now they have entered the public broadcasting channel YouTube, forming a cartel among themselves and controlling the political world. They are enjoying a golden age. They are a disguised force that will betray you if you change.
350	2019-10-12	If it were an infectious disease that spread to dogs, you wouldn't think of culling and burying alive all the dogs in the area who may or may not have had the disease, saying there was no way to do it, but it's really ignorant and cruel to say that they are pigs.
351	2019-10-12	Racism is a disease of the soul. It kills more people than any other infectious disease. Nelson Mandela
352	2019-10-12	Oh my, I forgot, but wild boars are also pigs ㅠㅠㅠㅠ How do we deal with the spread of infectious diseases spread by wild animals?
353	2019-10-13	Moral corsets have a good girl complex, but sanitary corsets let’s all catch infectious diseases together.
354	2019-10-13	The worst thing in this situation is that an infectious disease will spread later. Considering Japan's uniquely humid and hot weather, it is not a situation that will not occur. Think about it seriously.
355	2019-10-13	Ahaha, should we put it that way? Who is the plague army? No way.
356	2019-10-13	However, loneliness can no longer be ignored like a river crossing the river. It is spreading like an epidemic, causing not only a decrease in happiness but also social pathologies such as loneliness and suicide. This newspaper received the help of Southern Post, a public opinion polling agency, from one day to a week. Busan citizens over the age of 12
357	2019-10-13	But if the Messiah had come a little earlier, Messel's life would have been less miserable. He said that Selah's mother also died from the plague, and Bethia could be cured. Even though he was a Roman, he was the one who told them to forgive, so wouldn't he have healed them?
358	2019-10-13	Somehow, Low Park Yeon-byeong relapsed, and I wish Luffy would tell me that he got something on here. Nolan Law said that it was a disease, that it was a severe contagious disease, and that it was okay to say bad things to get Luffy off. He touched the white skin that everyone was reluctant to do, and said that he would clean it up if it was bad. I hope Luffy and Law get a little emotional.
359	2019-10-13	I want to play cyber anthrax, Plague Inc.
360	2019-10-13	The thought that comes to mind while reading science books is that if the zombie apocalypse unfolds, more people will die from infectious diseases than zombies. As civilization declines, carnivores such as tigers and wolves will increase and clean up the earth.
361	2019-10-13	The plague epidemic killed the rest of the orphaned family.
362	2019-10-13	Six-year-old and eight-year-old conversation flow lol While watching the news, a story about wild boars and infectious diseases came up. They talked about infectious diseases carried by rats. You have to be careful in the grass. Ticks are also dangerous. I saw a mantis and a mantis in the grass a while ago. The mantis controls the mantis. The rat controls the person. It goes into the hat. So Oh-r…
363	2019-10-13	Due to the lack of running water and flush toilets, infectious diseases such as cholera were rampant, and the number of vehicles increased, but road maintenance and sense of order did not keep up, so the traffic accident death rate at the time was higher. It comes out until
364	2019-10-13	Your fashion sense is like an infectious disease. Hahahahahahahahahahahahahahahaha
365	2019-10-13	Since you get bitten by many infectious diseases from mosquitoes, you must be even more nervous. These days, winter is just around the corner. What do you mean by mosquitoes? I also had a hard time with mosquitoes.
366	2019-10-13	In times of war, famine, or epidemic, the grim reapers would work full time, but work intensity and flexibility are not completely ruined, so what are the hell's labor laws?
367	2019-10-13	This is a disease called Malady, a type of French venereal disease. You probably got it from your husband. It can't possibly be a venereal disease. What you said just now doesn't make sense. Even if the emperor is a man, it can't be. It's true. Death Elisabeth Plague
368	2019-10-13	Ah, are there still those Dornish people? I think it's time to say goodbye to this world due to the epidemic. I think I'm being too light on the topic of living as a parasite in the quarantine system created by people who maintain cleanliness.
369	2019-10-13	Things that happen on so-called such sites now seem to be happening everywhere like an infectious disease. I wish people would take care of their spirit and humanity.
370	2019-10-13	Japan will suffer a lot of damage from this typhoon. There are rats running around in Shibuya, a Shinkansen submerged in water. What will they do if an epidemic breaks out? It's scary.
371	2019-10-13	Well, if interpreted broadly, it seems that the regulation can be seen as a refusal to sell. As far as I know, the purpose of this regulation is to punish distribution of medicines during epidemics or wartime when they intentionally hoard medicines and do not sell them until the seller makes a profit. Although it is a requirement for the seller to comply, I think there is room for dispute.
372	2019-10-13	It's shocking. Tonberry was originally a human. Due to an infectious disease, Tonberry lost his nose and ears and his limbs became shorter.
373	2019-10-13	I completely passed the episode in Cheongwan's Clothing, except for the episode about the plague. I read it quickly, but I think I know where the lines are, except for a few lines.
374	2019-10-13	Cheonrang Fortress is a bit like a contagious disease.
375	2019-10-13	My name is Toby. Most people hate rats because they think they carry diseases like the plague, but that's because they either live in sewers or are brought in on cargo ships from foreign countries with infectious diseases. In fact, rats are very clean.
376	2019-10-13	Should I worry about infectious diseases?
377	2019-10-13	Eunmi Lee I didn't look at it like that, but does fortune telling change people? Is it because they are naturally that kind of person?
378	2019-10-14	Your smile makes me happy Making you happy makes me very happy I love you so much Kim Seokjun is the best leader of all Kim Seokjin Sending love with his infectious smile Yoon Yoongi Your little ways have conquered me You are very special This is Jung Hoseok
379	2019-10-14	The atmosphere is like Plague Inc. I wonder if they got infected, mutated, and went crazy.
380	2019-10-14	Pyeongjam Yes Jam goes on and on, and I wonder if it's even more exciting because the epidemic starts to spread because of Weeㅋㅋㅋㅋㅋ Is this Ellyeondeok's fateㅋㅋㅋㅋㅋ
381	2019-10-14	Durango Note: At first, it was thought that infectious diseases originated from dinosaurs. However, epidemiological investigations showed that most infectious diseases were caused by pathogens formed through contact between people from different eras.
382	2019-10-14	What is the name of the epidemic? Last time I did Kim Si-dae hair, what should I do this time?
383	2019-10-14	The Emperor's Spring and Autumn Years turned 30, and there was constant turmoil in the inner palace, so the new queen gave birth to the eldest son and a princess, but seeing that she had only two illegitimate daughters, she brought in more concubines to prosper her offspring, but only the queen concubine became pregnant again. Now that the number of family members has passed, it is hoped that the…
384	2019-10-14	Oh right, it’s been a while since I started doing Plague Inc.
385	2019-10-14	The abilities possessed by commanders and named names are bound to have an impact on the battlefield. They may seem great, but even so, if the range of spreading infectious diseases or creating an infected area is unreasonable, and the trigger conditions exist, it is not something that cannot be prevented.
386	2019-10-14	When you get close to a banana, the way you speak changes. You, you, you, you, you, you, you, you, you, you, you, you, you, you, you, you, change, change haha. Is it an infectious disease or something?
387	2019-10-14	What gave me goosebumps today was that they were looking for the cause of that person's death rather than the deceased's resting place. Among them was depression. I couldn't say anything among the people who were talking about it like it was an infectious disease.
388	2019-10-14	The question is, is kleptomania a contagious disease? Hahahaha.
389	2019-10-14	Durango Note: My older brother was really unlucky, escaped the sinking of his ship during the warp, survived the epidemic, survived being chased in the war, and ended up getting married.
390	2019-10-14	Their goal is not to cure the patient, but to prevent the spread of infectious diseases.
391	2019-10-14	When an infectious disease breaks out among the human species, they don't talk about killing everyone together. But why can't they handle killing pigs like that? Don't confine them and kill them in the first place. Don't kill and eat pigs.
392	2019-10-14	Currently, Tokyo is said to have become a shithole due to sewage treatment backflow. Originally, sewage treatment was a mess, so the system was to discharge it into the river, but this typhoon could lead to a backflow epidemic.
393	2019-10-14	If things are like that in Japan, it's not just about the smell and walking around that's the problem, it's about infectious diseases.
394	2019-10-14	Isn't it a menstrual contagious disease? Since I did it, my colleagues all started it. I'm always the first one to get sick. My healthy body starts with a work cycle without any holidays, more accurately than my salary.
395	2019-10-14	I realized now that I was out of my mind because of Shitzu, but in my dream, I brought my second child, but it looks like it was a child I rescued right away from the street. I didn't do any of those things, didn't quarantine, didn't disinfect, and just brought him face to face. What a joke. Don't live your life like that. Shitchi-seok.
396	2019-10-14	It seems like everyone knows where I was born. This place has the most children who were orphaned overnight due to an infectious disease. I followed the same story that was whispered.
397	2019-10-14	Hmm, infectious diseases spread from wet places, and those who try to avoid them encounter a storm on the sea route, change their orders, and distrust and suspicion are rampant. I don't know this yet, but I've been to wet places now, so it's a bit harsh. First, I scribble down a note.
398	2019-10-14	He hides by the well, covers his mouth, and croaks. He cries while contorting his face. He looks pitiful and ugly. He says his mother and Tirzah are unclean. He says it's a plague. The sky is falling. He's so good at acting that he feels like he's lost everything. He stared at Aculon intently.
399	2019-10-14	The indigenous people, the Indios and Xavantes, have died due to an infectious disease that has spread to the upper reaches of the Amazon in South America.
400	2019-10-14	How on earth can this possibly happen? In this era, neither the medieval era when we were helpless against infectious diseases nor the wartime era, aircraft launched by mankind are flying out of the solar system into space, and at the microscopic level, the human genetic map has been completed and we are approaching the fundamental secrets of life. In this era
401	2019-10-15	Rather than building a large cathedral, we should build a large animal shelter. A shelter without euthanasia, where we can atone for animals born due to human error, and where we can take care of the animals so that they do not harm themselves due to their suffering. Religion is an infectious disease that must be eradicated.
402	2019-10-15	Isn’t this a famous infectious disease? What should I do to get better?
403	2019-10-15	What are you going to do about the farms that are suffering from wild boars? What are you going to do if the epidemic spreads? You crazy people.
404	2019-10-15	It's a big deal because I really like really strong and Cthulhu-like music, but it's thrilling when I listen to it. Listening to Plague Inc. makes me queasy.
405	2019-10-15	No, I want to see something like Contagious Disease Co., Ltd. Disease Apocalypse, why is it so good, medical supplies
406	2019-10-15	How bad of a bastard Gyeonggi-do Lee Jae-myung is is that since the Moon Jae-in administration took office, it is clear that Prime Minister Lee Nak-yeon is receiving praise from the people for ensuring that livestock infectious diseases and other infectious diseases are controlled. Feeding is not regulated and neglected.
407	2019-10-15	To explain the story at this point, Joseph was a working child in the latter part of the century who took care of his mother who survived with medicine. Around that time, an infectious disease broke out and someone spread a rumor that people would get better if they ate a red-haired child. The Red-Haired Massacre, where those involved kill the Red-Haired children.
408	2019-10-15	My father died in the war and my mother died of an infectious disease.
409	2019-10-15	Swine fever has appeared very clearly this time, and in addition to that, there have been cases of banana fungal disease, foot-and-mouth disease, etc. that are quite frightening. It is fortunate that it is not a zoonotic disease. Ultimately, the system needs to be improved. Take livestock farming as an example. The livestock farming issue will be resolved.
410	2019-10-15	No, just looking at the introduction of the work makes me laugh. It's a fucking epidemic that causes people to shake their butts. It's so funny.
411	2019-10-15	Drum was the only instrument that suited my taste and aptitude, so I could have practiced it and gone on stage, but due to the epidemic at the time, the event itself fell into disarray as support was cut off after Patonam. It was a free class.
412	2019-10-15	Was this an epidemic?
413	2019-10-15	The obsession with public domain is a contagious disease. Please spread the word. Use public domain.
414	2019-10-15	The obsession with public domain is a contagious disease. Please spread the word. Use public domain.
415	2019-10-15	Is it an infectious disease? Afternoon
416	2019-10-15	ㅋㅌㅋ ㅋㅋㅋ 갹 에 에 와 와 와 와 와 욬 욬 욬 욬 욬 욬 욬 욬 욬 욬 욬 욬 욬 욬 욬 욬 욬 븝 븝 븝 븝 븝 ㅠ
417	2019-10-15	No, please ㅠ ㅠ I don't know, so I don't watch Tamra, but even if I don't watch it, I still see it sporadically. ㅋㅋㅋ ㅋ Well, the epidemic is spreading right now, so I wonder what kind of nonsense they are talking about. ㅠㅠㅠ I really think they're not doing it on purpose.
418	2019-10-15	It's been about two months since I came to Korea. Haha. It hurts me too to see the pigs being slaughtered, but there are more problems than that. When I see things like that, I feel like there is no solution. Haha. I think infectious diseases are diseases that only occur in one area.
419	2019-10-15	The obsession with public domain is a contagious disease. Please spread the word. Use public domain.
420	2019-10-15	The obsession with public domain is a contagious disease. Please spread the word. Use public domain.
421	2019-10-15	I agree. It's just frustrating how the people who support that guy ended up spreading like a contagious disease.
422	2019-10-15	If we invest some tax money in hygiene education for Korean men, we can reduce the cost of infectious disease prevention and treatment even more. The quality of life of citizens who have to ride the same buses, subways, and walk the same roads as Korean men will also improve.
423	2019-10-15	When one person jumps, other people jump as well, spreading the jumping epidemic.
424	2019-10-15	We should no longer ignore people recommending drugs just because they want it or for a quick solution. We should not overlook the fact that the lax response of large entertainment companies could become hosts for infectious diseases that will spread even without contact.
425	2019-10-15	The Earth is going to be ruined anyway, so we have to deal with an epidemic at least once.
426	2019-10-15	Is it something like the right to freely catch an infectious disease and die? I don't think I need that kind of freedom haha.
427	2019-10-15	No, they kill people to prevent infectious diseases. Why is that meat-eating's fault? Haha.
428	2019-10-15	It is difficult to understand. Is there enough basis to claim animal rights for a swine infectious disease that has no cure or vaccine and has a high mortality rate?
429	2019-10-15	I'd rather be honest. Even though I'm a vegan and want to eat meat, I eat vegan meat while showing off my vegan pride. But since someone brags about eating grilled meat, I'm sick to my stomach, so if I can't eat it, it's better to not be able to eat it all. The plan is to spread the disease and make it so I can't eat it haha.
430	2019-10-15	I guess it's not okay for people to die, but it's okay for people to die from the spread of an infectious disease.
431	2019-10-15	It is ironic that people who see pseudo-animal protectionists infesting epidemic areas and wonder if they are planning to spread the epidemic are actually spreading the nonsense of pseudo-animal protectionists.
432	2019-10-15	Aren't these organizations that need to be blocked at the government level, or is this a new type of environmental protection that wants everyone to die from infectious diseases?
433	2019-10-15	There is an outbreak of infectious disease
434	2019-10-15	Can we sing during music class? Can we run together during physical education class? It's normal for us to burst into tears while cleaning. It's not contagious. Kangseong is an infectious disease.
435	2019-10-15	To be honest, at first I was a black girl with a good body, but as I got older, my skin turned purple, probably because of an infectious disease.
436	2019-10-15	The governments sent Law to the island, saying that threatening them with the status of the Seven Warlords would be enough. Law already figured out what the government's intentions were, but if the epidemic spread, it would be a big problem, so he went for now. It was uneasy to send only one pirate, so there was no one among the navy who was brave enough to go to the island as a watchman. Of cour…
437	2019-10-15	Ministry of Environment officials are too ignorant and complacent about infectious diseases. I said from the beginning that we should focus on wild boars as a likely vector and make every effort to eliminate them.
438	2019-10-15	Jiri was born as the son of a poor, low-ranking soldier. His father died in the war, and his mother died of an infectious disease.
439	2019-10-16	It's starting to spread like an epidemic.
440	2019-10-16	The secret is a mixture of garlic and vinegar, which is said to be soaked in a cloth and applied to the mouth or around the nose before entering the home of an infectious disease patient. There are also stories of people spraying it on their entire body or taking a bath with it.
441	2019-10-16	Artificial Thieves' Vinegar During the chaos caused by the Black Death in southern France, a gang of four thieves entered the houses of plague patients and dead people and began stealing. They used their own secrets to avoid the Black Death.
442	2019-10-16	Just as highly toxic rat poison produces rats with stronger survival, infectious diseases actually help strengthen the human species. Like rats, humans are not a species that can be easily eradicated. Ash and Red
443	2019-10-16	The cruel Hobie's obsession with engineering is like a contagious disease. Wow, emergency use of engineering.
444	2019-10-16	If there is really justice in the world, there must be an epidemic that only kills Korean men. Honestly, if there were no Korean men, Korea would be a very pleasant country. If there were no men, there would be no gender discrimination in the workplace, and the solution to all the problems in Korean society is to eliminate men.
445	2019-10-16	There really is no God or God is a dick. If God exists, there should have been some kind of epidemic that only kills men or only men who do shit. Those bastards cause minor harm to men and women like this every day, and there will be no punishment at all. What the hell is Korea? Where is God in women?
446	2019-10-16	Why are you going to Japan? If you are willing to risk your life to protect this country of radioactive waste and trash, you can go, but please don't come again. Don't spread the word about the epidemic.
447	2019-10-16	From typhoons to earthquakes to epidemics
448	2019-10-16	There has never been a fire or epidemic spreading to the upper-class mansions in the Westminster area. Landscape of Property Hyejun Yoon
449	2019-10-16	They are the bastards who massacred people and spread infectious diseases that never existed. Wouldn't the natives living there be upset if a statue were erected and a commemorative parade was held?
450	2019-10-16	If you think about it that way, there are several infectious diseases spread by humans using boats, so even if they are vegetable, do not ride on boats or cars.
451	2019-10-16	Public obsession disease is a contagious disease. Yes, public use is contagious.
452	2019-10-16	As the green kids claim, let's not kill wild boars, stop culling them, and just stop killing pigs. What should we do about the livestock infectious disease that has no vaccine and causes death if infected?
453	2019-10-16	The most scary thing is an unknown object, and the next scariest thing is when you know the identity but don't know the attack method. In the Middle Ages and the Joseon Dynasty, people felt fear and helplessness because they did not know the identity of the infectious disease and the route of infection. I knew it when I saw the resignation.
454	2019-10-16	I read Pabora, but it sounds like a dog virus, so it doesn't have a good tone, so I'm sensitive to infectious diseases.
455	2019-10-16	It cannot end with Cho Kuk's resignation. President Moon Jae-in, who opposed the establishment of the Corruption Investigation Office and pushed for Cho Kuk's appointment, must apologize to the public. He said he was for the common people, but there are too many things to write about, such as the economic collapse, security concerns, and swine epidemic. In the world, such an incompetent president…
456	2019-10-16	If that were the case, I would have been happy if I had died of an infectious disease. I would have been happy because I could die receiving your condolences.
457	2019-10-17	I'm getting goosebumps. It would be nice if you divided them into alpha and omega. Let's find out how to distinguish between hormonal disorders. Rutt syndrome and hit syndrome caused by excessive hormones. Don't worry, it's not an infectious disease. Hormone syndrome is a disease that can be treated. Go to the nearest public health center right now. Please consult. Anonymous treatment available.
458	2019-10-17	Cape Mask Plague Black Gold Color Cane What is that?
459	2019-10-17	I really like plague, epidemic, destruction, hellish materials anyway. Steampunk is a little different, but anyway, I like steampunk and the masks are awesome.
460	2019-10-17	It seems like the epidemic is spreading faster than we are moving.
461	2019-10-17	Haha, me too, but isn’t this some sort of contagious disease?
462	2019-10-17	epidemic simulator
463	2019-10-17	There is an epidemic going around in the village of Blasfermus, and if the nurse does not bring the requested supplies at the right time, the number of sick patients in the village will gradually decrease. There are many creepy descriptions.
464	2019-10-17	If this were an infectious disease, even the therapists and nurses would be infected.
465	2019-10-17	EDM epidemic pig
466	2019-10-17	Contagious urinary tract obsession disease is a contagious disease. Please spread the word. Empty emergency. Use of public domain.
467	2019-10-17	Greetings from my current life. I hope you had a good day today. Obsession with engineering is an infectious disease. May it be contagious. Emergency with public domain. Use of public domain.
468	2019-10-17	The obsession with public domain is a contagious disease. Please spread the word. Emergency use of public domain.
469	2019-10-17	The general news channel must be shut down. Leaving a channel that does not even have the basic requirements of journalism is the same as not collecting trash. If trash is left unattended, the people will contract an infectious disease.
470	2019-10-17	There is talk of an infectious disease spreading recently. Do you know anything about it? I understand that a lot of people gather here. Please report if there are any suspicious people among them.
471	2019-10-17	Now that I look at it, it's unclear whether Riku developed antibodies and became humanity's only hope, or because he developed antibodies while researching other diseases, or because he had a zombie epidemic and was released and entered the zombie world. I think the latter is correct.
472	2019-10-17	From the end of the reign of Justinian the Great, which was the heyday of the Byzantine Empire, the empire suffered a series of epidemics, civil wars, and invasions by the Sassanid Dynasty. However, these were only minor effects compared to the Islamic offensive that came after that.
473	2019-10-17	In the month of King Hyeonjong's reign, an infectious disease spread throughout the country and the number of sick people increased.
474	2019-10-17	Oh, I think I saw a post with a similar vibe on Reddit. What kind of infectious disease is the background?
475	2019-10-17	The obsession with engineering is a contagious disease, so please spread it. Emergency in engineering. Use engineering in an emergency.
476	2019-10-17	The swine epidemic entered Gyeonggi-do due to incompetent quarantine in Gyeonggi-do, but just as it was prevented from escaping through other attempts, it will never be able to escape once it is caught in the hands of President Moon, a pilot case for prosecutorial reform of corrupt criminals.
477	2019-10-17	Bus fares go up because they are well run, and because they are run well, an epidemic spreads only in that area. Because they are run well, they make up for it with taxes from Daejang-dong citizens.
478	2019-10-18	Due to the war with the dragon, the lower layer of Ishgard was quite destroyed, and epidemics were rampant due to the fog, cold weather, and insufficient supplies. This is a reference to the early to mid-Changcheon period, and there was no improvement until pitch darkness. Guys, are you still alive?
479	2019-10-18	I lost Manny and became a coward. When it rains, I'm scared that my Manny will get caught in the rain. If it's hot, I'm scared that it'll get hot. When it gets cold, I'm scared that my Manny, who hates the cold, will have a hard time. If you look at the article on abuse of stray cats, I'm scared that someone will do something to Manny if there is an epidemic.
480	2019-10-18	No, it could be because it wasn't restored, but it's kind of despairing. What's the difference between that and the streets of Europe where there was an epidemic?
481	2019-10-18	I am interested in infectious diseases that are directly related to the lives of children or that many children can contract, and I want to prevent the spread of infectious diseases. Children cannot make decisions on their own. If society does not protect them, there is nothing they can do. My personal philosophy is research. got it started
482	2019-10-18	You probably didn't think that mental illness itself is a host for an infectious disease that can spread without contact. I believe that's not the case, because I don't want to overlook Kim Dong-wan's common sense.
483	2019-10-18	What is the infectious disease we are talking about here? Is it a mental illness? Is it the misuse of psychotropic drugs? Is it drug use? There are cases where psychotropic drugs are misused and used like drugs, but that is illegal.
484	2019-10-18	Even antibiotics have side effects. Are we recommending a careless choice because we have presented a solution called a drug with side effects? So what does this mean? We must not overlook the fact that we can become hosts for infectious diseases that can spread even without contact.
485	2019-10-18	Do you know why it's like that? Is there a crazy epidemic going around?
486	2019-10-18	infectious diseases are good
487	2019-10-18	Eventually, Nanjing will become Nanjing again. There will be an epidemic that will kill all Koreans.
488	2019-10-18	I had to go to Korea for an endoscopy, so I tried to get sick from the student support team, but they said they wouldn't do it unless it was an infectious disease, so they told me to go to the professor of the class and ask for it. You crazy people. This is how the university is supposed to be.
489	2019-10-18	Wow, I enjoyed Plague Co., Ltd., but I forgot that Rebellion Co., Ltd. came out, but now I remembered and posted it, and I'm so proud that it's doing well like this.
490	2019-10-18	I saw somewhere that the reason a person's body develops a fever is to kill germs, but the problem is that humans cannot withstand the heat, so they die as well. In a comment on an article saying that the human body is so stupid, I saw that it was a survival strategy to kill an individual quickly to prevent an infectious disease, and I was depressed. It's so bad
491	2019-10-18	Hahahahahahahahahahahahahaha this seems like an infectious disease, Honeyten disease.
492	2019-10-18	Currently, revisions to the Enforcement Decree on Livestock Infectious Diseases are in progress to provide national treasury support for culling costs, but it vaguely stipulates that the government may partially provide support. We suggested to the government that this should be clearly defined, including at least the national treasury subsidy rate. In addition, we proposed realistic compensation…
493	2019-10-18	I'm jealous. I was planning to go, but I couldn't go because I had to pay for the disease. ㅠㅠ
494	2019-10-18	I feel like I've caught all kinds of contagious diseases while working in the service industry. Quarantine and other things are useless.
495	2019-10-18	It seems like you catch colds less often when you stay at home or when it doesn't rain. It seems like midsummer is more like hand and foot disease and infectious diseases ㅠㅠ
496	2019-10-19	No, I really wanted to see it open its eyes the moment I plugged it in, so I thought of Android, but I don't use it with machine people, so I passed. Hmm, what would happen to a world where people suddenly fall asleep like an infectious disease? It's a cartoon setting I saw before, but I like it. Sleeping Beauty's Sleeping Beauty. A world where time is getting longer and people are feeling anxiou…
497	2019-10-19	The Internet. Obviously, the Internet has brought us many advantages and convenience, but it seems to have been too convenient for brainwashing the public. I think it is the result of over ten years of painstakingly targeting all human communities. It is truly an epidemic. It is spreading through the Internet.
498	2019-10-19	Wow, there's an infectious disease that makes you blind these days. They told me not to mention it because it's in the bio, so why bother asking EggC? LOL. Those ugly things. My boyfriend is so busy that he doesn't have time to answer your useless questions. If you come to me like that, I will chase you to the ends of the earth.
499	2019-10-19	Ah, I want to play Plague Inc. again, but it's hard to beat mega difficult mode.
500	2019-10-19	The cause of swine fever is factory farming. This method of killing everyone can never be solved. As long as factory farming exists, infectious diseases such as foot-and-mouth disease, bird flu, and swine fever will continue to occur. What sustains the livestock industry is constant consumption of meat, milk, and eggs. You can change it only by reducing and stopping consumption.
501	2019-10-19	Feed cows to cows, pigs to pigs, dogs to dogs, and cats to cats. Wouldn't there be an epidemic? Humanity, please perish.
502	2019-10-19	Talking about the Black Death also reminds me of smallpox, another infectious disease in world history.
503	2019-10-19	Fish are raised in fish farms. Fish cannot survive without being fed rice mixed with antibiotics. Fish farms are inevitably overcrowded, so without antibiotics, they die one after another when an infectious disease breaks out. It is a wild live fish, but it was left in the aquarium for several days. A huge amount of antibiotics is released into the aquarium. Otherwise, they will die quickly due t…
504	2019-10-19	Be careful of infectious diseases transmitted by mosquitoes such as dengue fever, Zika virus, and cholera.
505	2019-10-19	These days, a lot of things are inspected and banned due to the swine epidemic, and this includes some ramen. If there is meat in the ramen soup, it is considered unsuitable. Korea doesn't seem to be that strict, but there are countries that are strict. Especially countries that view foreigners as foreigners are perfect for finding fault with this. It's okay, just eat local ramen.
506	2019-10-19	My father died in the war and my mother died of an infectious disease.
507	2019-10-19	I guess it's an epidemic
508	2019-10-20	It seems like the group is infected with an infectious disease.
509	2019-10-20	It seems like the epidemic is certain and the number of openings is skyrocketing again.
510	2019-10-20	I will be active in the epidemic apocalypse. I think I will gather people to establish some kind of organization to make a vaccine.
511	2019-10-20	Since it is someone's pattern, it seems certain that that person is the germ of the infectious disease.
512	2019-10-20	Useful properties include not only orange fruits, but also orange juice. Orange juice is useful in the treatment of anemia, malignant tumor, colitis, gastritis, atherosclerosis, as well as obesity and infectious diseases, as well as colds. Orange juice is also useful in the treatment of colds, constipation, swelling, flatulence.
513	2019-10-20	Death, racism, genocide, epidemic, nature destruction, extinction crisis
514	2019-10-20	Lee Ishi
515	2019-10-20	This is the part where I like to attack with physical judgment rather than curses while using a ghost. When I heard that he was using a ghost, I thought of a plague sweeping through and a person possessed by a ghost running rampant, but no, it was similar.
516	2019-10-20	Thousands of years of Confucianism, Taehak, Gukja, Gamseongkyunkwan, Sungkyunkwan University, a defeated country fighting in Korea, Japanese Buddha monkeys, Buddhist monkeys. In the advanced Yellow River civilization, the artificial Confucian civilization who ate meat marinated in salt or soybean paste is better. Barbarians who eat raw meat and raw fish. Is it good for Japan? Is it good to catch …
517	2019-10-20	In the Confucian country of Korea, the creator is denied. Buddha's monkey. Japanese Buddhist monkey. A surnameless Madangso. An underprivileged person. Hirohito Naruhito's Japanese monkey subordinate. Gyeongseongjedae successor. Seoul National University. Japanese Buddhist monkey. In the advanced Yellow River civilization, the Confucian civilization that ate meat marinated in salt or soybean past…
518	2019-10-20	Let's not say goodbye to friends we may never see again. The air is still bad, we will soon get sick or die, but who will be left on Earth? Even then, the sunlight will shine brightly like that, but strong weather is an epidemic.
519	2019-10-20	A new infectious disease suddenly spreads in Korea, which has become a country of delivery, but the cause is actually delivery food.
520	2019-10-20	Are you starting to look like Eric? Is it really a contagious disease like Eric's Red Death?
521	2019-10-20	You don't know. The correct answer is that the epidemic broke out and the glue on the arrows melted and they could not be used as weapons. Lee Seong-gye's rebellion began when he began to retreat to Wihwa Island. The best Joseon jjang of Joseon.
522	2019-10-20	I think Megal is shortened from MERS Gallery to Megeler Megalar. They started pointing out various things as the cause of the epidemic and started making hate mirrors there for the first time and hitting everyone on the head like a superhuman in the middle of the night. I don't know if they were the daughters of Godda Igalia or something. I hear it hahahaha. The etymology is so meaningless.
523	2019-10-20	I was born in poverty as the son of a low-ranking soldier. My father died of an epidemic during the war. I was adopted by a foreign Jew. They sympathized with me. They called me brother, but they gave the tastier bread to their sons and daughters. I worked hard to pretend to be good. I worked hard to pretend to be pretty. I won their favor, but in my hand they only gave me half a loaf of bread, l…
524	2019-10-20	Hey, it's an epidemic.
525	2019-10-20	It's fortunate that it's winter in Ishgard since the disaster, otherwise the corpses would have already decomposed and become infected with various bugs and infectious diseases.
526	2019-10-20	epidemic look
527	2019-10-20	One of the funeral customs of the Joseon Dynasty was that when a person died, the mourners stayed together and shared food with the deceased until they were buried in the ground. Because of this, if the deceased died from an infectious disease, there were many cases where the mourners also died from an infectious disease.
528	2019-10-20	The time of the black chorus, where only silence spreads like bedsores, without the fluff of the passing wind, the birds sinking their empty beaks into the dense glass wall, becoming an immortal plague.
529	2019-10-21	The journey wasn't all smooth. I was half dead from the start and even contracted an infectious disease. Still, perhaps it was Primus' intention, but somehow the journey continued.
530	2019-10-21	Didn’t this infectious disease doctor come to the border city?
531	2019-10-21	Currently, due to an infectious disease called swine fever, live pigs may have to be buried alive. I was devastated to see the news that pig farmers were refusing to even provide basic feeding and even abusing them. However, according to Yuri, many of the pig farmers are not. I'm glad I have faith that it will happen
532	2019-10-21	I'm going crazy like a contagious disease. I need to take some medicine. That's it.
533	2019-10-21	When an unknown epidemic spreads through the village, the wolf tribe leader ends up making a pact with the devil. In fact, I hope it was the devil who first spread the disease.
534	2019-10-21	Jiri was born as the son of a poor low-ranking soldier. His father died on the battlefield from an infectious disease.
535	2019-10-21	The call center is very sensitive to infectious diseases, so it makes me laugh that the first aid kits are full and they encourage vaccinations. I wonder why they are laughing, but they still get caught and it reaches the level of extinction. Half of the retired workers are half of the sick.
536	2019-10-21	I was born as the son of a low-ranking Roman soldier, and I want to talk about my father dying on the battlefield and my mother dying of an infectious disease.
537	2019-10-21	Cheongmyeong starts to look cute, a contagious disease begins to spread, a volcanic wave
538	2019-10-21	However, I cannot agree with this opinion. Isn't the Black Death a phenomenon called an infectious disease? It is true that problems arise if the victims are portrayed as moe, but I think there is no problem with the concept of the Black Death. I think the Black Death is a natural state without any ethics. It is as if a typhoon is called a typhoon. I think it can be used as a pest, as it is often…
539	2019-10-21	If there were an infectious disease that humans could completely eliminate, it would probably be smallpox.
540	2019-10-21	It is an anti-social crime that intentionally breaks the epidemic prevention network and neutralizes national disaster defense.
541	2019-10-21	I don't even know why it's wrong to use the most famous infectious disease in history as a character name. It's too shameful to explain that it's Wawazawazawa, so trivial.
542	2019-10-21	There is a legend that a doctor wearing a bird-beaked mask appears wherever an infectious disease is prevalent. If in fact the infectious disease is something that follows the doctor,
543	2019-10-21	I don't think it's the same with characters who use fireworks or characters who use epidemics, but I think it's best to lump it together and say it's a plague without specifying the name of the disease, but there have been so many major plagues in human history that even if it's called a plague, everyone just assumes it's the plague. Yes
544	2019-10-21	It was in medieval Europe that a lot of people died from the plague, and it happened because they didn't wash well, threw their excrement anywhere, and killed cats instead of the rats that spread the plague. The plague doctor's mask was actually a useless device other than its design.
545	2019-10-21	There's an infectious disease going on anyway, so I'm going to slaughter them all and try to avoid it at this point. I just keep doing what I'm doing and hope they're okay. Who's going to put that in the mouth of a pig with the dirty leftovers?
546	2019-10-21	The plague is an infectious disease that has been eradicated in modern society unless it is exploited like The Division.
547	2019-10-21	In the past, it was said that the theory that infectious diseases were transmitted through smells was widely accepted, and it seems that this was why people always wore perfume.
548	2019-10-21	For your information, at the time, it was believed that smells spread infectious diseases, so we kept the area clean to eliminate the smell, which somehow reduced the spread of the disease a little.
549	2019-10-21	In terms of number of people, the Black Death would have been more fatal, but what is more difficult to deal with: a simple infectious disease or the sins committed by humans?
550	2019-10-21	Tomorrow the office of education will be in chaos. Why are there so many students leaving school early today? No. Why are there so many students going out today? Is it an epidemic? No. City Dream ticketing.
551	2019-10-21	It looks like a dirty green algae, but the environment seems to have been created well, and you can see copepota, and some of the fry have died mysteriously, which is unfortunate because of the risk of infectious diseases and water pollution. However, looking at the fish that are at risk of being eliminated today and tomorrow, we put them in the green algae tank, and most of them are fine. Frayed
552	2019-10-21	Isn't the Black Death being used in subculture as a symbol of the fear of an infectious disease rather than as a disease itself?
553	2019-10-21	What's the problem with spraying rats? The doctor sprayed the cause of the infectious disease.
554	2019-10-21	Dishonored is set in a country where a plague spread by rats is rampant. The main character later summons plague rats with supernatural powers and assassinates them. Bloodborne Crow Hunter Eileen Black Plague, etc. The material of the Black Plague doctor is already so common in subculture that I feel insensitive to it. Although you can bet
555	2019-10-21	Excuse me, Chomen. In the Middle Ages, blood-stained surgical tools were considered more reliable and stylish than clean surgical tools, so patients' blood was not cleaned and disinfected after surgery, which led to an increase in the number of patients dying after surgery, and at the same time, doctors were spreading infectious diseases. It is said that it has been
556	2019-10-21	I think it would be nice if there was an epidemic that causes sudden death of wild birds.
557	2019-10-21	Mama Jin Smallpox is an acute infectious disease caused by the smallpox virus. You will have a very high fever and a rash will appear all over your body. If you scratch the scabs before they fall off on their own, they will become entangled. This is a disease that affects people with thick, black hair.
558	2019-10-21	I was so surprised. It turned out well. Problems arise in places that don't have enough manpower. There are a lot of infectious diseases. One thing that's unfortunate is that you came out after only two days, so I guess you didn't get a proper massage from your younger brother. Since you're on a business trip, make sure you get a good massage. It's a big help for your recovery.
559	2019-10-21	No, doctor. Since its name is plague, I thought it was something that spreads infectious diseases.
560	2019-10-21	No, when you say plague in English, it doesn't just refer to the Black Death. It's just a word that refers to anything that is like an epidemic. I don't think there's a problem with that.
561	2019-10-21	Get out of my head, Kim Cold, get out of my head ㅏㅏㅏ No, Kim Cold, I'm going crazy ㅠㅠㅠㅠ No, but the real name is Plague, the name of a really serious infectious disease. Who can say that? Who gives a name like that? ㅠㅠI don’t know, I’m falling for it again this time good luck
562	2019-10-21	Yoo Si-min, who spoke about the epidemic at the Awareness Aid Society, said that he received a lot of criticism from the media over the Cho Kuk incident. Yoo Si-min, who claimed to be a journalist, said,
563	2019-10-21	It says it's an infectious disease. Be careful. Isn't Rafi also a member of the Union?
564	2019-10-21	They are going to come to their senses only when the pig farming business itself disappears, but they are making a fuss by releasing live pigs in government buildings because they have banned feeding of leftover food due to an infectious disease for which there is no vaccine.
565	2019-10-21	But when it comes to blasphemy, it seems even more terrifying because I have never met a normal person. The people you can meet here are a penitent with his whole body and face wrapped in rope, a prophet who is aging rapidly, a prophet who cares for the sick who were neglected by the epidemic, and who takes care of them.
566	2019-10-21	I want to write a novel about a world where men have been wiped out due to an epidemic or where only professionals remain.
567	2019-10-21	If that were really the case, a highly contagious disease like this would break out and humanity would be wiped out.
568	2019-10-21	They say it's enteritis. Thank goodness it's not an infectious disease.
569	2019-10-21	Why are you saying this again? Is it a new infectious disease? I didn't even think of it as a bookmark, but I think it's a pretty good idea. He really likes books.
570	2019-10-21	Mittermeyer seems like a strong man who will never catch a cold. He's so strong that he never caught an infectious disease when he was young, so he'll probably have mumps when he grows up. Reuenthal, who thinks he's cute when he sees his red and swollen cheeks, is either a bonus or the father and son got mumps while raising Felix. It's also good to wrap yourself in a towel.
571	2019-10-21	Badgers, we need to conduct a thorough investigation to find out what kind of infectious disease they are carrying. These days, George Orwell's Animal Cage often comes to mind, and the Moon Jae-in administration that is preying on the people is so evil.
572	2019-10-22	Dream Diary I was practicing with human models, and as soon as one of them was cut with a scalpel, blood spurted out and sprayed all over the body. I passed by the station that day, and a few days later, I heard on the news that an infectious disease had broken out.
573	2019-10-22	It can be said that they are always exposed to parasites. However, children at our shelter never become infected even when exposed to such contagious diseases. To be precise, they do not develop diseases because they have sufficient antibodies. For newly admitted children, adult dogs are vaccinated twice and puppy dogs are vaccinated twice. and hold a meeting every year
574	2019-10-22	Suddenly, I got hit with a bone. The reason why it was so bad and worse than I thought was because the basic background is a village that has been destroyed by an epidemic.
575	2019-10-22	It seems completely intentional. Do they want anti-government groups to spread the epidemic?
576	2019-10-22	Hey, this is an infectious disease hahahahahahahahahahahahahaha
577	2019-10-22	The Legend of Paititi Vilcabamba These are all the last cities that were created when the indigenous people retreated due to the invasion of the existing civilization by the white people due to an infectious disease. LOL It's so disgusting to go looking for the lost golden city while talking about it. The British are the ones looking for it the most. I went there and then I discovered Machu Picch…
578	2019-10-22	After a civil servant committed suicide a few years ago due to the implementation of culling and hired a service provider, there were even articles saying that service providers were waiting for an epidemic.
579	2019-10-22	Do people want to eat pigs fed with food waste? They ask us to allow it. How unsanitary is this and how exposed are we to infectious diseases and germs? You crazy people.
580	2019-10-22	I didn't just come here to protest, but if people are going to beat me up like that after transporting pigs through the quarantine net just because they can't save on feed costs by not being able to recycle the leftovers as feed due to the risk of infectious diseases, I think they should just not be allowed to raise pigs.
581	2019-10-22	You think that shamans can cure diseases through exorcism. Modern people may think it is a superstition, but this was something people thought to be true even in modern times. Just look at the fact that shamans were in charge of treating infectious diseases at Hwalinwon, a national medical institution.
582	2019-10-22	This was my first time getting sick since I was young, but if it's the flu, it's an infectious disease, so I'll give them sick leave. This is vacation, and I'm using up all my vacation time. I can't work because of the stomachache.
583	2019-10-22	But rather than saying that the system character died, it felt like an open ending. My weapon-loving paladin character was petrified at the level and then crumbled to ashes, and Goose got sick and died. The epidemic is important.
584	2019-10-22	Hahuhongjojojeon is not online. Aniya is said to be able to talk to ghosts. It is said that she learned how to treat infectious diseases from a ghost who goes around killing people and taught it to people, and it is said that the treatment for removing the five precepts originated from this. It does not seem to be a real person.
585	2019-10-22	Let's pretend you have an infectious disease. Cough and wipe it on your leg.
586	2019-10-22	War, racism, genocide, a new beginning for humanity, epidemic, destruction of nature, extinction crisis.
587	2019-10-22	No history of hospitalization, no history of infectious diseases, healthy.
588	2019-10-22	Buying at a discount using the excuse of an epidemic and selling at a high price using the excuse of an epidemic is a basic skill of a distributor hahahaha.
589	2019-10-22	I can't say that there are no suspicions of racial discrimination in AIDS testing for foreigners, but as someone who has studied public health, I don't think it's a completely bad thing. I think that quarantine measures against zoonotic diseases are a very important issue in a country with a border similar to an island, so I thought it was a Russian visa. You may need to get tested for AIDS to ge…
590	2019-10-22	I think I'm suffering from selective short-term dementia. It's also an incurable disease that most politicians in our country suffer from.
591	2019-10-23	That's true too. Still, Kazuma-san isn't spreading the minuses like a contagious disease, but everyone is in a good mood by tormenting Kazuma-san, right?
592	2019-10-23	Fortunately, there are no articles saying that AIDS patients or infectious disease patients are making deliveries. What kind of standards are there in Korea? When an accident occurs, we are looking for standards. Rep. Pyo Chang-won, please create a proper country.
593	2019-10-23	It's a distant epidemic
594	2019-10-23	Oh, I heard this disease is contagious, but there are no successful cases of treatment. If there are any, I'll go and ask.
595	2019-10-23	Seconds have passed. Seconds have passed. Seconds have passed. Aaaaaaaaaaaaaaaaaaaaaaaaaaaaaaaaaaaaaaaaaaaaaaaaaaaaaaaaaaa at so many people lying down? There could be an infectious disease. Sister, you'd better run away quickly. So, he made his own guess and grabbed your arm and prepared to run away.
596	2019-10-23	It would be dangerous if the commander were to contract an infectious disease, but the welfare system is strict, so vaccinations will be made on a regular basis. And you should be able to tolerate the itchiness.
597	2019-10-23	Itching all the time, even during contagious diseases
598	2019-10-23	The major subject test is tomorrow, but there's someone who's been playing infectious disease games all the time.
599	2019-10-23	You should never call me Mr. Plague without your last name.
600	2019-10-23	Stacia Features Reality, which runs an epidemic simulation
601	2019-10-23	What was the name of the doctor who wears an infectious disease mask, that smell that was hot in the gym yesterday? Suddenly, it just flashed in my mind, but I can't remember. Doctor for plague, doctor for plague.
602	2019-10-23	The emotions spread like a contagious disease, from you to me and back again.
603	2019-10-23	Also, we found a tick on the nape of the baby's neck, so we applied external parasite medicine. We decided to give the baby syrup and powder medicine to see if the diarrhea went away. If the diarrhea did not go away, we decided to do an infectious disease test. Due to the baby's diarrhea, we postponed the vaccination until later. One eye is red and swollen, so I suspect herpes and need eye ointme…
604	2019-10-23	But the name is too bad, it's called plague.
605	2019-10-23	Tuberculosis cannot be transmitted by picking it up with your hands, but other waterborne infectious diseases are a problem, especially during the norovirus season in the winter.
606	2019-10-23	The population was drastically reduced by the infectious disease that suddenly began to freeze the ground and people's hearts due to the harsh cold of winter. I hope Richter and Blue Hen are among the few survivors.
607	2019-10-23	I want to see Rich Blue, which is set in a country where there is an endless winter and people are losing their languages ​​one by one.
608	2019-10-23	If you replace mental illness with an infectious disease, you'll get the feeling.
609	2019-10-23	It's just an infectious disease.
610	2019-10-23	We call for a change in our society's overall perception of meat-eating. We oppose the current meat-eating industry, which causes various infectious diseases and animal abuse such as crowded farming, mutilation, forced pregnancy and childbirth, and only when more people join the anti-meat diet can we truly break the cycle of violence. You will be able to pay the animal rights organization Move
611	2019-10-23	Even if we kill all the pigs and bury them in the ground, nothing will change in the end if our perception of how we treat animals does not change. The government should completely ban the unethical feeding of leftover animals, which causes and spreads various infectious diseases. Also, on a large scale like this, To prevent culling from happening again
612	2019-10-23	We strongly condemn the National Food and Feed Association. Additionally, while they continue their protests, we will thoroughly watch and respond to see if they again mobilize animals for protests, neglect them in abusive environments, and cause physical damage to farm animals, including the current African swine fever outbreak. Infectious diseases occur in unsanitary environments.
613	2019-10-24	In fact, one of the reasons I tried to use my program and even a bot to present the presentation was because of Wi-Fi, and the two of them wanted to play games during lunch. The three of them just liked it and were better than their classmates, so Halna and I moved to the company Drive for Pandemic.
614	2019-10-24	Anyway, thanks to Jemmin's group's low fan sign cut, my younger sister easily wins the fan sign, but the day before the fan sign, she faces the biggest ordeal of her life, contracting an infectious disease. If a disaster were to occur, I would rather go through an earthquake or a storm, but since it's an infectious disease, I'm afraid I'll spread it to my brother. I can't even go
615	2019-10-24	The pandemic bond issued by the World Bank in 2018 was designed to quickly deliver up to US$100 million to the governments of affected countries depending on the scale of damage incurred, and the relatively safe tranche is Libor. The risky tranche, which even supports Ebola, provides LIBOR coupon interest rates to investors. Issued by way of payment
616	2019-10-24	If chaos evil is a villain who wants to take control of this universe and rule it with their own laws, then these friends will kill and destroy everyone first. Rather than a well-trained army of evil, these friends with chaotic tendencies are friends who run rampant without a command system and spread like a plague. That's right
617	2019-10-24	Sister, why are you standing so far away? With so many people lying down, something terrible must have happened. I hugged you tightly. It was like an epidemic or a scary villain appeared. I'm glad that you're safe, but it would be better for us to avoid it. Let's know more about the cause. I mean, think about it.
618	2019-10-24	She was a witch who appeared in the slums to help, such as defeating infectious diseases, and was active in secret, such as punishing Tamgwan-ori. While hiding her identity as the Yirung Union, one day she stopped by a village and while handling business, she met a child. The child looked like a master from a noble family. I saw it, but somehow that child’s
619	2019-10-24	Mr. Mayor, you are great, considering both the economy and the environment. First of all, do you know that food waste from Seoul goes outside and is used to raise dogs and pigs? The infectious disease in pigs spreads not only through heat but also through food waste, giving it to humans in the name of meat. I'm struggling with my health
620	2019-10-24	At this point, anarchy, anti-vaccines, and medical mistrust should be treated as a bit of a contagious disease rather than an intelligence problem.
621	2019-10-24	Europeans were able to conquer the American continent thanks to superior weapons, infectious diseases to which the Indians had no immunity, and deception and lies. However, the greatest weapon of the white people was the prejudice that the natives were barbaric pagans.
622	2019-10-24	I wish there was an epidemic that caught all the men. If they get it, they search for chromosomes. Even if women get it, there's nothing wrong or they don't get it. I was a genius scientist. I've already spread it, so men will be left as uncivilized animals in history books.
623	2019-10-24	Is it a good thing? It's not really. They just brutally trampled on a human society that could have collapsed on its own, or the regime could have been overturned in some other way, and even spread an infectious disease. Vegetation has also changed due to the introduction of invasive species, and the role of Christianity has become so indigenous. As for whether it was dramatic to society, I don't…
624	2019-10-24	It's just that Seungsu's eyes are only lingering on his chest. Seungsu can't say anything to Yeon who rubbed his back, but he's just saying this. It's not an epidemic, it's an epidemic, but it's obvious that he's collecting flower petals with the blades of both hands.
625	2019-10-24	Haha, what kind of epidemic is this, born Kim Ji-young? Why are you so scared haha? It's not a big deal. It's just a collection of things women wrote in their diaries, but why?
626	2019-10-25	In Korea, where there is an uproar due to swine fever, is it possible for people to become infected with infectious diseases due to pet dogs? For those of you who have pet dogs, please do not sit with your dog on benches where people sit. Don't let a male dog raise his legs and pee on street trees. A dog is just a dog, really. I feel bad because of the bastard.
627	2019-10-25	Seonghae Choi This is a shitty article that writes about an infectious disease patient talking nonsense.
628	2019-10-25	The lives of wild beasts that belittle the cerebral cortex of other animals, mass incarceration in concentration camps, freedom of breeding, oppression, torture, sexual assault, forced pregnancy and childbirth, mass killings, live burials, serious environmental destruction, infectious diseases, water pollution, and global warming, are no better than flesh-and-blood devils wearing human masks. Tho…
629	2019-10-25	The death of the Shinigami, who gave others a graceful and comfortable death, caught a terrible contagious disease and set off the island with a dynamite rotor. Fortunately, he survived, but if he died like that, every corner of his life would be filled with black humor.
630	2019-10-25	If I continue to be a child, I might really catch the flu. I've been catching all kinds of contagious diseases since last year. Gamma, you should dress warmly, get some rest when you're tired, and take care of your health. Thank you for your concern, angel Gamma.
631	2019-10-25	Kim haha, it's like the infectious disease went to Oh Jae-won. Oh haha, that's it.
632	2019-10-25	A moment of silence for the souls of the dead. But what happened? It doesn't feel like an infectious disease, and a light pink energy slowly spreads around. You can't even see the killer. The pink energy spreads to you as well, but then stops and disappears. He takes a step away from you with a stern expression. stepped back
633	2019-10-25	It's getting more and more serious. It seems like it's spreading like an epidemic. I think we need to come together and fight against each other. It really shouldn't be like this.
634	2019-10-25	Can't you just ask me where I'm from? Is there some infectious disease that won't kill you if you don't know?
635	2019-10-25	It's definitely a laptop epidemic.
636	2019-10-25	The Irish colony, which was unable to be self-sufficient in food and exported wheat to Britain, had to survive when the potato crop was wiped out by an epidemic, and millions of people died of starvation and millions more had to immigrate to America. This was because the British Empire government ignored whether they would starve or not and continued plundering wheat. Securing food security
637	2019-10-25	If an epidemic that freezes people's hearts and makes them forget their language breaks out at the end of an endless winter that suddenly comes with the setting I solved before, I would like to see the story of Richter and Blue Hen, the survivors who survived until the end. The story of a Blue Hen whose heart froze just before that.
638	2019-10-25	I also remember hearing harsh words from that woman, and I later found out that she had spread false rumors around the complex, telling me not to let him play, saying that my younger brother's illness was contagious. I think my friend and I got along really well, but even after I moved out, someone asked me where I had gone. It seems like the same news never ceased.
639	2019-10-25	Is it a contagious disease?
640	2019-10-25	Unhappiness is a contagious disease. Unhappy people and the sick need to live separately so as not to spread the disease any further. Dostoevsky
641	2019-10-25	Wow pig. They told fans not to come if possible because of the infectious disease. But why do I know that?
642	2019-10-26	ㅜㅜㅜ I'm happy that there are more people to suffer from the disease. It's spreading around Tamna like an epidemic haha.
643	2019-10-26	It was my favorite high school and I was confused about the infectious diseases that were prevalent at the time.
644	2019-10-26	So, are you Mr. Seal? I don't know who the seal is, so I can't call you Mo, but if I'm going to change my name, I'll change it to Plague, so it's an epidemic.
645	2019-10-26	If Israel betrays the covenant with God and does not keep the commandments, God will bring disaster. If they do not obey, He will punish them seven times as much. If they do not obey after experiencing these things, the land and trees will not produce crops, and pestilence and He will bring about famine and the sword of the enemy.
646	2019-10-26	All Korean parents use discipline as an excuse to take out their anger on their children. It's disgusting. It's really a shortcut to ruining people because violence, like an infectious disease, is always remembered and manifested someday. If you received it from a friend or teacher, you might not be able to forget it, but if you received it from a parent, the answer is. None, it's just over
647	2019-10-26	ㄹㅇYou can use Apocalypse Twenty with something like that. Korea, a delivery powerhouse, is facing an epidemic situation, and the reason is none other than delivery men who steal other people's delivery food with unwashed hands.
648	2019-10-26	The outbreak of old Ilbe bugs is also a contagious disease in the country. Prompt quarantine is needed.
649	2019-10-26	Other than poor digestion, inflammation levels, white blood cell levels, and infectious disease-related indicators are all normal. That's because Rani is a bit heavier than toffee. How big is it going to be?
650	2019-10-26	My sister adopted an abandoned dog, but it's been over a week now that she hasn't been able to come because she said it was infected with an infectious disease. She's also a dog lover.
651	2019-10-26	Yesterday, I was laughing out loud. I said that no matter what I do these days, I have no fun and no motivation because it is annoying. He said it was an infectious disease, but when he examined my pulse, he said it was a big problem because the dice were moving and could explode soon.
652	2019-10-26	Pneumonia is an infectious disease
653	2019-10-26	That is to say, they are only criticizing the government because they are complaining about the difficulties caused by the minimum wage increase and the trashy media are talking about it. Consciousness needs to be awakened, but it is a pity that candlelight ceremonies are not an epidemic. It is really fortunate that Taegeukgi ceremonies are not an epidemic haha.
654	2019-10-26	My friend asks me to come visit him every time my husband goes on a business trip overseas, but I couldn't go last time because my child had thrush, not an infectious disease, so I'm happy that it's okay. I don't know how to look at children, but I don't know how to communicate with non-communicating creatures, such as plants and Hannam. My friend is next to me. I'm looking forward to it, believi…
655	2019-10-26	There seems to be an epidemic in the Democratic Party. It's a plague of stone heads.
656	2019-10-26	Fuck, ㅁ is wrong, war issues, Jenga, war, racism, genocide, epidemic, nature destruction, extinction crisis.
657	2019-10-27	Amicher Terry, I haven't been able to go for a walk for the past few days due to some kind of dog infection or fine dust, and when I was leaving, he asked me to go with him and panted ㅜㅜ I'm sorry. That's why I put my shoes on, but there's dog gum in my shoes haha. Oh, I'm going to keep hiding snacks in my sister's shoes.
658	2019-10-27	The most dangerous thing in a war is not the enemy, but an internal spy who believed that they were on our side. For us now, the most dangerous thing in an economic war is internal pro-Japanese factions. And the second is the epidemic of false information they spread. Those are the Japanese party goons who caused division in Seocho.
659	2019-10-27	The most dangerous thing in war is not the enemy, but internal spies who believed they were on our side. Now, the most dangerous thing in economic war for us is internal pro-Japanese factions. And the second is the epidemic of false information they spread.
660	2019-10-27	So, if a zombie apocalypse occurs, it might be quicker for humans to suffer an epidemic due to poor public hygiene than to die from zombies.
661	2019-10-27	Hahahaha I miss you so much because the rats died because of the poisonous weeds you left behind hahaha I think I'll use it after seeing that in the West Sea hahaha I'm sure I'll bury the caught rats somewhere so they don't get infectious diseases hahahaha
662	2019-10-27	No, I really don't understand the fact that the adults were in a safe place and the children were sent outside in a situation where a contagious disease was spreading right before the country's riots. Since they are in the midst of gradient anger, they are not subject to alert, so why are the children's illnesses covered by the fact that they are desperate and angry human beings?
663	2019-10-27	The disease of the pups whose excuse is the name of the disease is caught as a contagious disease.
664	2019-10-27	Contagious diseases can be passed on to others, but Konku is clueless when it comes to hunting.
665	2019-10-27	Is the cause of the epidemic caused by substitute meat in cans?
666	2019-10-27	Oh, I really don't want to do this. I don't feel like learning anything about zoonotic diseases, infectious diseases, avian diseases, and aquatic life, and if you go there, you don't make money as much as clinical studies. And usually, if you go into a department, the image is clinical, and the only thing you can learn is you'll get sick and die, and set up a separate department of epidemiology. …
667	2019-10-27	Even so, the cold is spreading around the company like an epidemic.
668	2019-10-27	No, why do professors who teach real infectious diseases always solve problems so viciously that no one goes to my non-clinical clinic, but the professors teach crappy classes and give crappy exams, so it seems like they don't go anymore.
669	2019-10-27	The idea of ​​an infectious disease exists, but abstract indicators can represent it in a more meaningful way.
670	2019-10-27	Was it a glaucoma epidemic?
671	2019-10-27	When it comes to avian flu, it is not sold and is shipped to the military in large quantities. When it comes to animal infectious diseases, the common reaction seems to be to not eat them first, but I am not sure if the origin is due to mad cow disease.
672	2019-10-27	Red beans are red in color, so they are believed to be effective in chasing away evil spirits. It is said that if you put red beans in a well during an epidemic, the water will become clear and the disease will disappear. When a person dies, there is a custom of making red bean porridge and sending it to the merchant to drive away evil spirits. summer solstice
673	2019-10-27	I was too lazy to cook a meal, so I said it would be nice if I could order a meal for all the people, but the person next to me looked at me with a really troubled look on his face, asked me how much taxes I would have to pay if I did that, and even talked about infectious diseases. I got a documentary about it, but I didn't want to say anything.
674	2019-10-27	I had a dream about an epidemic spreading around the world and everyone gathering in a safe place with only the necessary things, but I don't remember the details. I remember the scene, but I don't remember why I did it.
675	2019-10-27	First of all, soldiers don't show up unless it's a severe infectious disease.
676	2019-10-27	What's going on? You suddenly lost consciousness and fell down. I guess you were dizzy. No, it's not surprising. Stop and go out. Death Elisabeth It's an infectious disease.
677	2019-10-28	What's going on? I was born as the son of a very poor low-ranking soldier. My father was in the war and my mother died of an infectious disease. I was adopted by a foreign Jew. They pitied me.
678	2019-10-28	Wow, this is an epidemic.
679	2019-10-28	Because I couldn't see the mosquitoes themselves. I think I saw a news story saying that there aren't many mosquitoes this year because scientists are spreading infectious diseases to mosquitoes.
680	2019-10-28	I like Ellie's plague number. I feel so sorry for Sissy who screams, "I'm going to go my own way now." Jeff is angry.
681	2019-10-28	Last year, when the livestock epidemic broke out, pork was very expensive. You meat distributors made a lot of money back then. You pay taxes accordingly. It doesn't matter if you couldn't sell it at that price. It's a profit as long as you set the highest price. So the prosecutors in Korea who pay taxes are amazing. I created a way to make money even if I can't sell it.
682	2019-10-28	Live on the day it is released on Steam. Fail, Epic. Die. Epic. Epidemic games are like this epidemic.
683	2019-10-28	Yes, that's right. It's frustrating why the candlelight spirit isn't an infectious disease.
684	2019-10-28	I have an infectious disease, so please send me home from work.
685	2019-10-28	ㅋ ㅋ ㅠㅠ Honestly, even if it's a contagious disease, you still have to catch mice.
686	2019-10-28	No, I'm not a good doctor. It's an important force, whether it's an epidemic or a major incident, but I have to be on the front lines.
687	2019-10-28	Honestly, it's annoying. It's childish. Is menstruation some kind of contagious disease? You just do it when it's time for you. There are people who say it's my fault and even spread it to me the next day and started teaching it. Yeah, what should I do? But is this nonsense only people in my company do? I've never heard of it anywhere
688	2019-10-28	The essential answer to war, racism, genocide, infectious diseases, destruction of nature, and extinction crisis is to move beyond the science that kills and save the science that saves. Become the subject of life. A new beginning for humanity. Create life and become the subject of life.
689	2019-10-28	About a year ago, there was an epidemic in the village. They say it hasn't happened in the last 100 years, but more than 20 people, both adults and children, died.
690	2019-10-28	I got my hands dirty with beer last month. Phew. In times like these, I have to be careful of infectious diseases because I'm a good citizen.
691	2019-10-28	On the internet, Shincheonji looks like something like a wheel or a plague, so I think I should put it in the name of the pathogen when playing Plague Inc.
692	2019-10-28	Oh my gosh, Park Won-soon is crazy too. He said he was the mayor of Seoul, and he seems to think that Seoul is his. It has become a more dangerous infectious disease than swine fever.
693	2019-10-28	Edgewater was already using the power of capitalism to replace salmon with needle rats and the infectious disease was not even cured. Is this a town that will survive if electricity is provided?
694	2019-10-29	In my dream, the pig epidemic spread and we were culling the pigs again, but someone felt sorry for the pigs and cleaned them up for the last time and gave them a bath, so it didn't spread any more. Then, I went home dancing happily and met Park Mak-rye, who said to me, "What's my name? I'm so excited." I was dancing and laughing and laughing.
695	2019-10-29	That's right, you guys are the same, but just because you don't like it, they wipe out humans with a flood and an epidemic.
696	2019-10-29	Hahaha, it's a terrible typo epidemic ㅠㅠㅠㅠㅠㅠ Sesame is bad ㅠㅠ
697	2019-10-29	Since Majun had an infectious disease, Majun and nurse Cami also had to deal with it.
698	2019-10-29	If it was exchanged and received, on days when I go up the mountain with Gyeong-ui and Sachu, I would dig up medicinal herbs and make medicine when an infectious disease breaks out. I don't like to see people dying in the original house, so sometimes when a patient vomits, I wear black clothes so it's not noticeable, so I wear black clothes all the time. I go around and Mangi sometimes follows me…
699	2019-10-29	Hahahaha do that, Elizabeth. Don't wait happily. Take my hand and come to me. It's the last chance. Our last dance. Forget all of this and die. Elizabeth's plague.
700	2019-10-29	My child suffered from an infectious disease from a cat I bought from a pet store, and after inviting a guest to my house, I lost my job. The cat infectious disease spreads to people as well, and the customer is extremely sick. Why are you telling me that now?
701	2019-10-29	Ha, I hope there's a sudden epidemic among men.
702	2019-10-29	That's why I hope you don't talk about it easily by saying you're worried. Of course, infectious diseases can be prevented if the baby is raised at home by a small number of caregivers who have formed a stable attachment relationship with the baby and engage in appropriate outdoor activities. In that case, I can also spend time as a hobby while receiving unearned income. If you work and live a de…
703	2019-10-29	It won't end here. Shonen Jump still has a way to go by making excuses and apologizing while the higher-ups are hiding in a safe place. This is an epidemic.
704	2019-10-29	Plague Inc.
705	2019-10-29	I put it on my wish list to buy Plague Inc., but when I look at it, the discount rate is not that good.
706	2019-10-29	Is this an epidemic? I feel the same way right nowㅠㅠㅠㅠ
707	2019-10-29	They say they ate a little bit of delivery food. This may sound cute, but if they put something in there, it would be terrorism. To put it bluntly, if there is an infectious disease that they don't know about, it's the same as biochemical terrorism.
708	2019-10-29	I will conduct an infectious disease investigation. Please conduct the investigation with an appropriate number of people.
709	2019-10-29	I had a strange dream. It was an apocalyptic world where something black was encroaching on me. I also suffered from it, but I had a special constitution so I became a person with special abilities. But I pretended to be a human and joined a group of survivors walking from Busan to Seoul. I think it was a man. He also had a girlfriend. Infected. The victims may look like people on the outside, bu…
710	2019-10-29	Welfare Team A department that quarantines and manages the physical and mental health of employees to prevent infectious diseases and secondary infections caused by Hesed Abnormalities.
711	2019-10-29	Even when we collected signatures from all Gyeonggi-do provincial council members, this was not the case. Why are they from Busan? That damn infectious disease is scary. If the ruling is overturned due to the signatures, the Supreme Court should also be closed.
712	2019-10-30	In China, disasters caused by epidemic diseases occurred once a year from BC to AD. This is closely related to the climate. The incidence of infectious diseases tends to increase during cold seasons and decrease during warm periods.
713	2019-10-30	This situation hurts a lot and I know it affects you too. Stay strong for our kids. Give them all the love you can. Don't believe the rumors, don't fight, just report it. As the pandemic moves forward, it will get worse. I don't laugh anymore
714	2019-10-30	The case of Korea, which has been evaluated as a country infected with the hidden camera epidemic by foreign media such as the United States, Britain, and the British Independent, is even more serious. In the past incident, a male obstetrician and gynecologist named Hwang secretly filmed the body parts of a female patient who visited his hospital in February last year with a digital camera. was s…
715	2019-10-30	If you keep rats in a cage and play with them, there are bound to be one or two obnoxious ones who don't listen to what you say. Their rebellion spreads quickly like an epidemic. Those who were just running around gnawing at the lock, crawling out, and starting to bite my fingers. Okay, you can't be that annoying.
716	2019-10-30	Is it funny or creepy that they gave the target a blanket used by a smallpox patient? But it was funny that they didn't mention that more people died from infectious diseases than were killed among the factors that contributed to the victory in the war of conquest.
717	2019-10-30	I guess the years of the otaku's life have gone by haha. I'm a free-spirited friend. I think God will find it cute if I behave as I please sometimes. That's right. Oh, I feel like this haha. I'm really curious as to why even this was sacrificed. Isn't human sacrifice usually only offered when it's at the level of a natural disaster? Hmm. What if there was a severe epidemic?
718	2019-10-30	Actually, I don't know. I heard it's floating around Tamra a lot, but it feels a bit like that. Oh, but what kind of apocalypse are we? Plague zombies nuclear aliens monsters Actually, everything is good, but I think the nuclear thing is a bit excessive.
719	2019-10-30	It's not a lie that infectious diseases are rampant where US troops are located.
720	2019-10-30	I have acute dyslexia. Is this a contagious disease? Everyone who wants it has it.
721	2019-10-30	A multinational powdered milk company sprayed powdered milk in Africa without considering the water situation, causing children to die from water-borne infectious diseases.
722	2019-10-30	In the second half of the century, shantytowns, or slums, began in Mumbai, India. An epidemic broke out in Mumbai, where the population density was twice that of London, and the government expelled polluting facilities and their workers to the outskirts. Around the same time, people became increasingly poor in Europe and the United States, and rent prices increased by more than twofold
723	2019-10-30	When I was at work, I went to Seoul and got a personal color diagnosis on the way back, and they said I have a cool winter tone. Haha, I have to share the orange lipstick ㅜ ㅜ ㅜ ㅜ ㅜ There is no contagious disease, bro.
724	2019-10-30	This character wearing a plague mask and Pajicho Gorye-style clothes is from Eternal Seven. I really like it. Korean national costumes are really cute and glamorous.
725	2019-10-30	Humans are an infectious disease. It is contagious. It is not difficult to color others as yourself, but it is very difficult to change yourself into someone else again.
726	2019-10-30	He throws it to the kids who are listening and continues to play the flute. Meanwhile, he says that a lot of evil spirits have gathered around the place where the patient is lying, that there is water in the river and a grudge in the field, and that it is a big deal after a village has been wiped out by an epidemic. Posansanin is already dead and the only thing left in the village is bad luck.
727	2019-10-30	I don't remember how much I searched, but it didn't take that much time. No, it would have been better if he hadn't been searched because he was a person from the future. A person named Emiya, who I found related to airplanes. A suspect who killed infectious disease patients and disappeared.
728	2019-10-31	Ordinary people are not interested, and the remaining cities are running pretty well, so interest in and support for infectious diseases is gradually decreasing. However, since we don't know when and where an outbreak will occur again, it's just good to live in a research center.
729	2019-10-31	Oh, so what kind of world is it? It's a common post-apocalyptic world caused by an epidemic. There are only a few well-managed wealthy cities left, and people live outside.
730	2019-10-31	He said that if he dies from the Walther plague, he won't visit his grave, but he looks upset.
731	2019-10-31	I'm glad it's something I've always done. I draw stories that portray me as a vice, and I don't like it to spread to people. It's my story, but it's like a contagious disease and I want to burn it.
732	2019-10-31	Suddenly I want to fuck up Plague Inc., crazy.
733	2019-10-31	But this time, did God plan it? When the child was born, they searched for it again and again, but they could not remove the curse that was embedded in the child's soul. Sometimes it was from an epidemic, sometimes it was from a war, and sometimes it died for various reasons, sometimes by falling into the river, but the cause was the same. It died while caring for a sick person in a village infec…
734	2019-10-31	Even as soon as the law that says women can't see the past is overturned, they pass the civil service examination, and as a check, they go to a place where infectious diseases are spreading, and find a doctor to treat them, and even a doctor spits out support. Even though we go in and help, it may be a bit wrong because it's a long time ago.
735	2019-10-31	With the Halloween discount, I bought three of Yehalna, Plague Co., Ltd., and Hotel Soulju, and erased three hours in an instant.
736	2019-10-31	Hahahahahahahahahahahahahahahahahahahahahahahahahahahahahahahahahahahahhahahaha It's sticky that they don't even clean the chili peppers and I'm serious, but I wonder what these guys know who climb up the bed with their shoes on. Dirty people, that's why they catch contagious diseases. Ji
737	2019-10-31	It's an interesting idea because it's an epidemic.
738	2019-10-31	Every single word of the letter made me restless and excited. Even when talking about the dormitory, lodging, and infectious disease facility, I frowned with a caring expression. When I talked about things that only I didn't know, I made a sad expression. Ah, Michelangelo.
739	2019-10-31	Have I read Yeonrokheun? I'm watching the webtoon. Why is the Jinju Plague episode bleeding so familiar? I feel like I've seen it in a novel somewhere.
740	2019-10-31	ㅇㅋ So what's left is the Muse Dash Museync epidemic.
741	2019-10-31	Muse Dash main story Muse Dash Musync main story Museync Musync epidemic total
742	2019-10-31	The problem is that if the remaining games are not close, the games cannot show their full potential, including night games and infectious diseases.
743	2019-10-31	Current situation: Museink, main body, Muse Dash, main body, Dead or School, Cat Maze, epidemic total, 1,000,000
744	2019-10-31	Disease Contagious Disease It's definitely not a plaque It's a plaque Plagiarism
745	2019-10-31	They say that if a crow cries during an epidemic, the disease will spread widely, and if a crow cries when you leave on the road, it's bad luck. Of course, that's not true.
746	2019-10-31	Bro, I wonder if it's something like that. There's something like an infectious disease. I'm sorry about that feverish cholera.
747	2019-10-31	There's nothing we can do about it, it's an epidemic
748	2019-10-31	Thanks to the introduction of modern toilets, the infection rate of water-borne infectious diseases has decreased significantly and innovations have occurred in terms of hygiene. However, it is problematic to describe it as being one with nature by omitting all of that and making fertilizer using a spray method. Of course, modern toilets also have room for improvement. There may be, but it’s not …
749	2019-10-31	Warmly stick out your claws and lick the wound like a cat. This is a laceration. It's a contagious disease from a faraway place that I don't know about. For the devil, Seokwon Jang.
750	2019-10-31	The Nepa epidemic does not discriminate between allies and enemies. Even non-Nepa heroes are poisoned.
751	2019-10-31	ㅣKeterㅣMicrobial MutagenㅣIt is a dangerous germ that is weaker than other deadly Keter-class infectious diseases, but has a sufficiently high fatality rate. This microorganism penetrates the body and mutates the microorganisms in the body, turning them into dangerous germs.
752	2019-10-31	If you eat at least one berserker, you will become an army, and no matter how many times you kill them, the number of berserkers will not increase hahahahaha I killed all the corpse bugs before they spread the disease.
753	2019-10-31	If you leave rats in your house unattended, there is a risk of causing a serious infectious disease. So, of course, you have to get rid of them.
754	2019-10-31	Durango Notes In winter, the tundra island is overcrowded with tourists. Even if your friend died of the plague last week, life goes on. Even in hell, those who play will play.
755	2019-10-31	Since I couldn't take it well, I didn't have to worry about the number of sick people and the number of people looking for medicine. And as disasters usually follow one after another, an epidemic broke out next, and many people died helplessly without any time to do anything, but I took the medicine that Ki-young gave me. Of those who ate it, half were still able to survive.
756	2019-10-31	If the epidemic spread only to Korean men, everyone would be swept away.
757	2019-10-30	In China, disasters caused by epidemic diseases occurred once a year from BC to AD. This is closely related to the climate. The incidence of infectious diseases tends to increase during cold seasons and decrease during warm periods.
758	2019-10-30	In a world divided between infectious diseases and patients, it is our duty as humans not to take the side of infectious diseases Albert Camus
759	2019-10-30	This situation hurts a lot and I know it affects you too. Stay strong for our kids. Give them all the love you can. Don't believe the rumors, don't fight, just report it. As the pandemic moves forward, it will get worse. I don't laugh anymore
760	2019-10-30	The case of Korea, which has been evaluated as a country infected with the hidden camera epidemic by foreign media such as the United States, Britain, and the British Independent, is even more serious. In the past incident, a male obstetrician and gynecologist named Hwang secretly filmed the body parts of a female patient who visited his hospital in February last year with a digital camera. was s…
761	2019-10-30	If you keep rats in a cage and play with them, there are bound to be one or two obnoxious ones who don't listen to what you say. Their rebellion spreads quickly like an epidemic. Those who were just running around gnawing at the lock, crawling out, and starting to bite my fingers. Okay, you can't be that annoying.
762	2019-10-30	Is it funny or creepy that they gave the target a blanket used by a smallpox patient? But it was funny that they didn't mention that more people died from infectious diseases than were killed among the factors that contributed to the victory in the war of conquest.
763	2019-10-30	I guess the years of the otaku's life have gone by haha. I'm a free-spirited friend. I think God will find it cute if I behave as I please sometimes. That's right. Oh, I feel like this haha. I'm really curious as to why even this was sacrificed. Isn't human sacrifice usually only offered when it's at the level of a natural disaster? Hmm. What if there was a severe epidemic?
764	2019-10-30	We must announce that this disease is an epidemic.
765	2019-10-30	Holding on to dissuasions and pulling them back Resisting the dissuasion of people around them Widespread epidemic diseases or bad phenomena are widespread The trend of hedonism is rampant
766	2019-10-30	Actually, I don't know. I heard it's floating around Tamra a lot, but it feels a bit like that. Oh, but what kind of apocalypse are we? Plague zombies nuclear aliens monsters Actually, everything is good, but I think the nuclear thing is a bit excessive.
767	2019-10-30	It's not a lie that infectious diseases are rampant where US troops are located.
768	2019-10-30	My eyes are special. I've heard this a lot. Some even said that my parents abandoned me because I was sick, but there's nothing wrong with it. There's no contagious disease. I'm making excuses.
769	2019-10-30	I have acute dyslexia. Is this a contagious disease? Everyone who wants it has it.
770	2019-10-30	A multinational powdered milk company sprayed powdered milk in Africa without considering the water situation, causing children to die from water-borne infectious diseases.
771	2019-10-30	Banana epidemic spreads worldwide, could lead to extinction
772	2019-10-30	camaraderie fellowship fellowship pandemic pandemic
773	2019-10-30	In the second half of the century, shantytowns, or slums, began in Mumbai, India. An epidemic broke out in Mumbai, where the population density was twice that of London, and the government expelled polluting facilities and their workers to the outskirts. Around the same time, people became increasingly poor in Europe and the United States, and rent prices increased by more than twofold
774	2019-10-30	When I was at work, I went to Seoul and got a personal color diagnosis on the way back, and they said I have a cool winter tone. Haha, I have to share the orange lipstick ㅜ ㅜ ㅜ ㅜ ㅜ There is no contagious disease, bro.
775	2019-10-30	This character wearing a plague mask and Pajicho Gorye-style clothes is from Eternal Seven. I really like it. Korean national costumes are really cute and glamorous.
776	2019-10-30	Let's not say goodbye to friends we may never see again. The air is still bad, we will soon get sick or die, but who will be left on Earth? Even then, the sunlight will shine brightly like that, but strong weather is an epidemic.
777	2019-10-30	Humans are an infectious disease. It is contagious. It is not difficult to color others as yourself, but it is very difficult to change yourself into someone else again.
778	2019-10-30	He throws it to the kids who are listening and continues to play the flute. Meanwhile, he says that a lot of evil spirits have gathered around the place where the patient is lying, that there is water in the river and a grudge in the field, and that it is a big deal after a village has been wiped out by an epidemic. Posansanin is already dead and the only thing left in the village is bad luck.
779	2019-10-30	I don't remember how much I searched, but it didn't take that much time. No, it would have been better if he hadn't been searched because he was a person from the future. A person named Emiya, who I found related to airplanes. A suspect who killed infectious disease patients and disappeared.
780	2019-10-29	One person's faith, one person's epidemic barking, one person's walls and one person's patriotism only create other people's terrorism problems, the mechanism of the correct answer, timeline
781	2019-10-29	In my dream, the pig epidemic spread and we were culling the pigs again, but someone felt sorry for the pigs and cleaned them up for the last time and gave them a bath, so it didn't spread any more. Then, I went home dancing happily and met Park Mak-rye, who said to me, "What's my name? I'm so excited." I was dancing and laughing and laughing.
782	2019-10-29	Can we sing during music class? Can we run together during physical education class? It's normal for us to burst into tears while cleaning. It's not contagious. Kangseong is an infectious disease.
783	2019-10-29	That's right, you guys are the same, but just because you don't like it, they wipe out humans with a flood and an epidemic.
784	2019-10-29	What on earth is the banana epidemic? It could disappear from the face of the earth.
785	2019-10-29	Hahaha, it's a terrible typo epidemic ㅠㅠㅠㅠㅠㅠ Sesame is bad ㅠㅠ
786	2019-10-29	Since Majun had an infectious disease, Majun and nurse Cami also had to deal with it.
787	2019-10-29	If it was exchanged and received, on days when I go up the mountain with Gyeong-ui and Sachu, I would dig up medicinal herbs and make medicine when an infectious disease breaks out. I don't like to see people dying in the original house, so sometimes when a patient vomits, I wear black clothes so it's not noticeable, so I wear black clothes all the time. I go around and Mangi sometimes follows me…
788	2019-10-29	Hahahaha do that, Elizabeth. Don't wait happily. Take my hand and come to me. It's the last chance. Our last dance. Forget all of this and die. Elizabeth's plague.
789	2019-10-29	My child suffered from an infectious disease from a cat I bought from a pet store, and after inviting a guest to my house, I lost my job. The cat infectious disease spreads to people as well, and the customer is extremely sick. Why are you telling me that now?
790	2019-10-29	Banana epidemic: danger of bananas around the world
791	2019-10-29	Ha, I hope there's a sudden epidemic among men.
792	2019-10-29	That's why I hope you don't talk about it easily by saying you're worried. Of course, infectious diseases can be prevented if the baby is raised at home by a small number of caregivers who have formed a stable attachment relationship with the baby and engage in appropriate outdoor activities. In that case, I can also spend time as a hobby while receiving unearned income. If you work and live a de…
793	2019-10-29	Jean Schlimer's Market A place filled with the foul smell of rotten fruits and corpses, and loud noises from the market. Rumors about Gutenberg are spreading like a contagious virus.
794	2019-10-29	It won't end here. Shonen Jump still has a way to go by making excuses and apologizing while the higher-ups are hiding in a safe place. This is an epidemic.
795	2019-10-29	Panama disease, a banana epidemic, could spread across the world and disappear.
796	2019-10-29	But my unhappiness feels like an infectious disease, so if you friend me, it might catch on to you.
797	2019-10-29	There must have been an infected person on board, because it was an infectious disease that was rampant during the Cybertron War.
798	2019-10-29	Plague Inc.
799	2019-10-29	I put it on my wish list to buy Plague Inc., but when I look at it, the discount rate is not that good.
800	2019-10-29	Banana epidemic spreads around the world, attacking the roots of banana trees
801	2019-10-29	Is this an epidemic? I feel the same way right nowㅠㅠㅠㅠ
802	2019-10-29	A new beginning for humanity. War, racism, massacre, epidemic, destruction of nature, and extinction crisis. By creating life, the essential answer is to break away from the science that kills and establish a science that saves life. Become the subject of life. The only future. Victor Henri.
803	2019-10-29	They say they ate a little bit of delivery food. This may sound cute, but if they put something in there, it would be terrorism. To put it bluntly, if there is an infectious disease that they don't know about, it's the same as biochemical terrorism.
804	2019-10-29	Should we just lightly spread poison on their territory and make them sick and say that they are suffering from a contagious disease and that they deserve to be burned down?
805	2019-10-29	I will conduct an infectious disease investigation. Please conduct the investigation with an appropriate number of people.
806	2019-10-29	About a year ago, there was an epidemic in the village. They say it hasn't happened in the last 100 years, but more than 20 people, both adults and children, died.
807	2019-10-29	I had a strange dream. It was an apocalyptic world where something black was encroaching on me. I also suffered from it, but I had a special constitution so I became a person with special abilities. But I pretended to be a human and joined a group of survivors walking from Busan to Seoul. I think it was a man. He also had a girlfriend. Infected. The victims may look like people on the outside, bu…
808	2019-10-29	It's not contagious. Can we hold hands? Can we share earphones? Can we really die from it?
809	2019-10-29	Welfare Team A department that quarantines and manages the physical and mental health of employees to prevent infectious diseases and secondary infections caused by Hesed Abnormalities.
810	2019-10-29	Even when we collected signatures from all Gyeonggi-do provincial council members, this was not the case. Why are they from Busan? That damn infectious disease is scary. If the ruling is overturned due to the signatures, the Supreme Court should also be closed.
811	2019-10-29	What is this? It was a printing press. A printing press. Why do you need a printing press? It was the only hope to change the world. What are you? You can change the world. Now, this machine is an abomination that spreads infectious diseases. Judge in the name of God those who are possessed by this devil.
812	2019-10-29	The origins of the plague are usually believed to date back to the Bronze Age around 150 BC. It is the most fearsome infectious disease in human history.
813	2019-10-28	What's going on? I was born as the son of a very poor low-ranking soldier. My father was in the war and my mother died of an infectious disease. I was adopted by a foreign Jew. They pitied me.
814	2019-10-28	Don't pass on your strange tastes to me. The only thing you can pass on is a virus when you catch an infectious disease.
815	2019-10-28	Bananas are on the verge of extinction due to the spread of Panama disease.
816	2019-10-28	Durango Note: At first, it was thought that infectious diseases originated from dinosaurs. However, epidemiological investigations showed that most infectious diseases were caused by pathogens formed through contact between people from different eras.
817	2019-10-28	Wow, this is an epidemic.
818	2019-10-28	Because I couldn't see the mosquitoes themselves. I think I saw a news story saying that there aren't many mosquitoes this year because scientists are spreading infectious diseases to mosquitoes.
819	2019-10-28	I like Ellie's plague number. I feel so sorry for Sissy who screams, "I'm going to go my own way now." Jeff is angry.
820	2019-10-28	Last year, when the livestock epidemic broke out, pork was very expensive. You meat distributors made a lot of money back then. You pay taxes accordingly. It doesn't matter if you couldn't sell it at that price. It's a profit as long as you set the highest price. So the prosecutors in Korea who pay taxes are amazing. I created a way to make money even if I can't sell it.
821	2019-10-28	Live on the day it is released on Steam. Fail, Epic. Die. Epic. Epidemic games are like this epidemic.
822	2019-10-28	Yes, that's right. It's frustrating why the candlelight spirit isn't an infectious disease.
823	2019-10-28	I have an infectious disease, so please send me home from work.
824	2019-10-28	Is there any relief from the spread of a fatal infectious disease in the banana industry?
825	2019-10-28	ㅋ ㅋ ㅠㅠ Honestly, even if it's a contagious disease, you still have to catch mice.
826	2019-10-28	No, I'm not a good doctor. It's an important force, whether it's an epidemic or a major incident, but I have to be on the front lines.
827	2019-10-28	Molly Boley I had some form of distemper, but I've been playing mixed doubles in tennis and I think I'd rather have distemper.
828	2019-10-28	Honestly, it's annoying. It's childish. Is menstruation some kind of contagious disease? You just do it when it's time for you. There are people who say it's my fault and even spread it to me the next day and started teaching it. Yeah, what should I do? But is this nonsense only people in my company do? I've never heard of it anywhere
829	2019-10-28	The essential answer to war, racism, genocide, infectious diseases, destruction of nature, and extinction crisis is to move beyond the science that kills and save the science that saves. Become the subject of life. A new beginning for humanity. Create life and become the subject of life.
830	2019-10-28	War, racism, genocide, a new beginning for humanity, epidemic, destruction of nature, extinction crisis.
831	2019-10-28	The emotions spread like a contagious disease, from you to me and back again.
832	2019-10-28	I got my hands dirty with beer last month. Phew. In times like these, I have to be careful of infectious diseases because I'm a good citizen.
833	2019-10-28	On the internet, Shincheonji looks like something like a wheel or a plague, so I think I should put it in the name of the pathogen when playing Plague Inc.
834	2019-10-28	Oh my gosh, Park Won-soon is crazy too. He said he was the mayor of Seoul, and he seems to think that Seoul is his. It has become a more dangerous infectious disease than swine fever.
835	2019-10-28	Edgewater was already using the power of capitalism to replace salmon with needle rats and the infectious disease was not even cured. Is this a town that will survive if electricity is provided?
836	2019-10-27	Amicher Terry, I haven't been able to go for a walk for the past few days due to some kind of dog infection or fine dust, and when I was leaving, he asked me to go with him and panted ㅜㅜ I'm sorry. That's why I put my shoes on, but there's dog gum in my shoes haha. Oh, I'm going to keep hiding snacks in my sister's shoes.
837	2019-10-27	The most dangerous thing in a war is not the enemy, but an internal spy who believed that they were on our side. For us now, the most dangerous thing in an economic war is internal pro-Japanese factions. And the second is the epidemic of false information they spread. Those are the Japanese party goons who caused division in Seocho.
838	2019-10-27	The most dangerous thing in war is not the enemy, but internal spies who believed they were on our side. Now, the most dangerous thing in economic war for us is internal pro-Japanese factions. And the second is the epidemic of false information they spread.
839	2019-10-27	Banana epidemic spreads. Possibility of extinction. Banana milk is also not available.
840	2019-10-27	So, if a zombie apocalypse occurs, it might be quicker for humans to suffer an epidemic due to poor public hygiene than to die from zombies.
841	2019-10-27	Hahahaha I miss you so much because the rats died because of the poisonous weeds you left behind hahaha I think I'll use it after seeing that in the West Sea hahaha I'm sure I'll bury the caught rats somewhere so they don't get infectious diseases hahahaha
842	2019-10-27	Even during the banana epidemic, the Gros Michel species became extinct.
843	2019-10-27	No, I really don't understand the fact that the adults were in a safe place and the children were sent outside in a situation where a contagious disease was spreading right before the country's riots. Since they are in the midst of gradient anger, they are not subject to alert, so why are the children's illnesses covered by the fact that they are desperate and angry human beings?
844	2019-10-27	The disease of the pups whose excuse is the name of the disease is caught as a contagious disease.
845	2019-10-27	Contagious diseases can be passed on to others, but Konku is clueless when it comes to hunting.
846	2019-10-27	Is the cause of the epidemic caused by substitute meat in cans?
847	2019-10-27	Yes, I guess so. Until recently, I've been avoiding the school grounds like the plague.
848	2019-10-27	Oh, I really don't want to do this. I don't feel like learning anything about zoonotic diseases, infectious diseases, avian diseases, and aquatic life, and if you go there, you don't make money as much as clinical studies. And usually, if you go into a department, the image is clinical, and the only thing you can learn is you'll get sick and die, and set up a separate department of epidemiology. …
849	2019-10-27	Even so, the cold is spreading around the company like an epidemic.
850	2019-10-27	No, why do professors who teach real infectious diseases always solve problems so viciously that no one goes to my non-clinical clinic, but the professors teach crappy classes and give crappy exams, so it seems like they don't go anymore.
851	2019-10-27	The banana epidemic can't be this scary.
852	2019-10-27	The idea of ​​an infectious disease exists, but abstract indicators can represent it in a more meaningful way.
853	2019-10-27	I'm here to tell you about the death of Logan Patrick. It was due to an infectious disease. I wonder if you haven't heard anything about it?
854	2019-10-27	Was it a glaucoma epidemic?
855	2019-10-27	When it comes to avian flu, it is not sold and is shipped to the military in large quantities. When it comes to animal infectious diseases, the common reaction seems to be to not eat them first, but I am not sure if the origin is due to mad cow disease.
856	2019-10-27	Red beans are red in color, so they are believed to be effective in chasing away evil spirits. It is said that if you put red beans in a well during an epidemic, the water will become clear and the disease will disappear. When a person dies, there is a custom of making red bean porridge and sending it to the merchant to drive away evil spirits. summer solstice
857	2019-10-27	I was too lazy to cook a meal, so I said it would be nice if I could order a meal for all the people, but the person next to me looked at me with a really troubled look on his face, asked me how much taxes I would have to pay if I did that, and even talked about infectious diseases. I got a documentary about it, but I didn't want to say anything.
858	2019-10-27	I had a dream about an epidemic spreading around the world and everyone gathering in a safe place with only the necessary things, but I don't remember the details. I remember the scene, but I don't remember why I did it.
859	2019-10-27	First of all, soldiers don't show up unless it's a severe infectious disease.
860	2019-10-27	What's going on? You suddenly lost consciousness and fell down. I guess you were dizzy. No, it's not surprising. Stop and go out. Death Elisabeth It's an infectious disease.
861	2019-10-26	Cute refrigerated meat, extreme abdominal obesity, crossed amnesia, artificial thighs, affectionate infectious disease, indecisiveness, dairy farm owner, Jang Jo-rim, boiled down, tidal power plant manager, Jang Jo-rim, said this, Zortustura said, “Attendance will be called here. This was my impromptu poem.” Open the page that says,
862	2019-10-26	The air is still bad and we will soon get sick or die, but who will be left on Earth? Even then, the sunlight will shine like that, but the epidemic will be strong.
863	2019-10-26	The reason why bananas are vulnerable to epidemics turns out to be Attack of the Clones.
864	2019-10-26	ㅜㅜㅜ I'm happy that there are more people to suffer from the disease. It's spreading around Tamna like an epidemic haha.
865	2019-10-26	It was my favorite high school and I was confused about the infectious diseases that were prevalent at the time.
866	2019-10-26	The essential answer to war, racism, massacre, epidemic, destruction of nature, and extinction crisis is to break away from the science that kills and establish a science that saves people. Become the subject of life.
867	2019-10-26	Media banana epidemic estimated economic loss in billions of pounds
868	2019-10-26	So, are you Mr. Seal? I don't know who the seal is, so I can't call you Mo, but if I'm going to change my name, I'll change it to Plague, so it's an epidemic.
869	2019-10-26	If Israel betrays the covenant with God and does not keep the commandments, God will bring disaster. If they do not obey, He will punish them seven times as much. If they do not obey after experiencing these things, the land and trees will not produce crops, and pestilence and He will bring about famine and the sword of the enemy.
870	2019-10-26	All Korean parents use discipline as an excuse to take out their anger on their children. It's disgusting. It's really a shortcut to ruining people because violence, like an infectious disease, is always remembered and manifested someday. If you received it from a friend or teacher, you might not be able to forget it, but if you received it from a parent, the answer is. None, it's just over
871	2019-10-26	ㄹㅇYou can use Apocalypse Twenty with something like that. Korea, a delivery powerhouse, is facing an epidemic situation, and the reason is none other than delivery men who steal other people's delivery food with unwashed hands.
872	2019-10-26	What is the banana epidemic? Until the planet becomes extinct. Nobility and
873	2019-10-26	The outbreak of old Ilbe bugs is also a contagious disease in the country. Prompt quarantine is needed.
874	2019-10-26	Other than poor digestion, inflammation levels, white blood cell levels, and infectious disease-related indicators are all normal. That's because Rani is a bit heavier than toffee. How big is it going to be?
875	2019-10-26	My sister adopted an abandoned dog, but it's been over a week now that she hasn't been able to come because she said it was infected with an infectious disease. She's also a dog lover.
876	2019-10-26	Yesterday, I was laughing out loud. I said that no matter what I do these days, I have no fun and no motivation because it is annoying. He said it was an infectious disease, but when he examined my pulse, he said it was a big problem because the dice were moving and could explode soon.
877	2019-10-26	Pneumonia is an infectious disease
878	2019-10-26	That is to say, they are only criticizing the government because they are complaining about the difficulties caused by the minimum wage increase and the trashy media are talking about it. Consciousness needs to be awakened, but it is a pity that candlelight ceremonies are not an epidemic. It is really fortunate that Taegeukgi ceremonies are not an epidemic haha.
879	2019-10-26	My friend asks me to come visit him every time my husband goes on a business trip overseas, but I couldn't go last time because my child had thrush, not an infectious disease, so I'm happy that it's okay. I don't know how to look at children, but I don't know how to communicate with non-communicating creatures, such as plants and Hannam. My friend is next to me. I'm looking forward to it, believi…
880	2019-10-26	There seems to be an epidemic in the Democratic Party. It's a plague of stone heads.
881	2019-10-26	Fuck, ㅁ is wrong, war issues, Jenga, war, racism, genocide, epidemic, nature destruction, extinction crisis.
882	2019-10-26	Banana epidemic spreads, risk of extinction due to lack of cure
883	2019-10-26	But if we don't stop the blood clot virgin here, we don't know how much damage the epidemic will cause.
884	2019-10-25	In Korea, where there is an uproar due to swine fever, is it possible for people to become infected with infectious diseases due to pet dogs? For those of you who have pet dogs, please do not sit with your dog on benches where people sit. Don't let a male dog raise his legs and pee on street trees. A dog is just a dog, really. I feel bad because of the bastard.
885	2019-10-25	Seonghae Choi This is a shitty article that writes about an infectious disease patient talking nonsense.
886	2019-10-25	ㅣEuclideanㅣZombie Plagueㅣ Mortality and Contagion Rate It is a disease that is transmitted through exposed mucous membranes or saliva. After being infected with this virus for some time, it shows habits very similar to the zombies we are talking about. It is believed that someone may have created it artificially.
887	2019-10-25	The abilities possessed by commanders and named names are bound to have an impact on the battlefield. They may seem great, but even so, if the range of spreading infectious diseases or creating an infected area is unreasonable, and the trigger conditions exist, it is not something that cannot be prevented.
888	2019-10-25	Byeolpyogi side effects malignant livestock infectious disease tinkering prescription Ahn Sang
889	2019-10-25	Banana epidemic Panama disease spread Bananas are dying on Earth
890	2019-10-25	The lives of wild beasts that belittle the cerebral cortex of other animals, mass incarceration in concentration camps, freedom of breeding, oppression, torture, sexual assault, forced pregnancy and childbirth, mass killings, live burials, serious environmental destruction, infectious diseases, water pollution, and global warming, are no better than flesh-and-blood devils wearing human masks. Tho…
891	2019-10-25	The death of the Shinigami, who gave others a graceful and comfortable death, caught a terrible contagious disease and set off the island with a dynamite rotor. Fortunately, he survived, but if he died like that, every corner of his life would be filled with black humor.
892	2019-10-25	It was a long time ago in England where time is unknown. This great kingdom was full of epidemics and was torn apart and divided in all directions, leading to very chaotic days with no stability or peace. Historian
893	2019-10-25	The explosion spread like an epidemic, but the cause or host of the outbreak was unknown, and no regularity could be found. There were no warnings or signs. However, people tried to find rules or signs even in the indiscriminate attacks. Wolf's emblem
894	2019-10-25	There is an epidemic and there are corpses all over the streets. In the end, no matter where you go, the world is hell. Rimbaud
895	2019-10-25	If I continue to be a child, I might really catch the flu. I've been catching all kinds of contagious diseases since last year. Gamma, you should dress warmly, get some rest when you're tired, and take care of your health. Thank you for your concern, angel Gamma.
896	2019-10-25	Kim haha, it's like the infectious disease went to Oh Jae-won. Oh haha, that's it.
897	2019-10-25	A moment of silence for the souls of the dead. But what happened? It doesn't feel like an infectious disease, and a light pink energy slowly spreads around. You can't even see the killer. The pink energy spreads to you as well, but then stops and disappears. He takes a step away from you with a stern expression. stepped back
898	2019-10-25	It's getting more and more serious. It seems like it's spreading like an epidemic. I think we need to come together and fight against each other. It really shouldn't be like this.
899	2019-10-25	Can't you just ask me where I'm from? Is there some infectious disease that won't kill you if you don't know?
900	2019-10-25	It's definitely a laptop epidemic.
901	2019-10-25	The Irish colony, which was unable to be self-sufficient in food and exported wheat to Britain, had to survive when the potato crop was wiped out by an epidemic, and millions of people died of starvation and millions more had to immigrate to America. This was because the British Empire government ignored whether they would starve or not and continued plundering wheat. Securing food security
902	2019-10-25	Racism is a disease of the soul. It kills more people than any other infectious disease. Nelson Mandela
903	2019-10-25	Despair is essentially like an infectious disease. When one person begins to despair, the person next to them also begins to despair, and the people next to them also begin to despair, and the number begins to grow exponentially.
904	2019-10-25	If an epidemic that freezes people's hearts and makes them forget their language breaks out at the end of an endless winter that suddenly comes with the setting I solved before, I would like to see the story of Richter and Blue Hen, the survivors who survived until the end. The story of a Blue Hen whose heart froze just before that.
905	2019-10-25	I also remember hearing harsh words from that woman, and I later found out that she had spread false rumors around the complex, telling me not to let him play, saying that my younger brother's illness was contagious. I think my friend and I got along really well, but even after I moved out, someone asked me where I had gone. It seems like the same news never ceased.
906	2019-10-25	Is it a contagious disease?
907	2019-10-25	Unhappiness is a contagious disease. Unhappy people and the sick need to live separately so as not to spread the disease any further. Dostoevsky
908	2019-10-25	Wow pig. They told fans not to come if possible because of the infectious disease. But why do I know that?
909	2019-10-24	Bro, but it seems like he's deliberately hiding away from people. It's an epidemic. Oh, get out of my house right now. Get out of my room right now.
910	2019-10-24	In fact, one of the reasons I tried to use my program and even a bot to present the presentation was because of Wi-Fi, and the two of them wanted to play games during lunch. The three of them just liked it and were better than their classmates, so Halna and I moved to the company Drive for Pandemic.
911	2019-10-24	Anyway, thanks to Jemmin's group's low fan sign cut, my younger sister easily wins the fan sign, but the day before the fan sign, she faces the biggest ordeal of her life, contracting an infectious disease. If a disaster were to occur, I would rather go through an earthquake or a storm, but since it's an infectious disease, I'm afraid I'll spread it to my brother. I can't even go
912	2019-10-24	The pandemic bond issued by the World Bank in 2018 was designed to quickly deliver up to US$100 million to the governments of affected countries depending on the scale of damage incurred, and the relatively safe tranche is Libor. The risky tranche, which even supports Ebola, provides LIBOR coupon interest rates to investors. Issued by way of payment
913	2019-10-24	If chaos evil is a villain who wants to take control of this universe and rule it with their own laws, then these friends will kill and destroy everyone first. Rather than a well-trained army of evil, these friends with chaotic tendencies are friends who run rampant without a command system and spread like a plague. That's right
914	2019-10-24	Sister, why are you standing so far away? With so many people lying down, something terrible must have happened. I hugged you tightly. It was like an epidemic or a scary villain appeared. I'm glad that you're safe, but it would be better for us to avoid it. Let's know more about the cause. I mean, think about it.
915	2019-10-24	She was a witch who appeared in the slums to help, such as defeating infectious diseases, and was active in secret, such as punishing Tamgwan-ori. While hiding her identity as the Yirung Union, one day she stopped by a village and while handling business, she met a child. The child looked like a master from a noble family. I saw it, but somehow that child’s
916	2019-10-24	Mr. Mayor, you are great, considering both the economy and the environment. First of all, do you know that food waste from Seoul goes outside and is used to raise dogs and pigs? The infectious disease in pigs spreads not only through heat but also through food waste, giving it to humans in the name of meat. I'm struggling with my health
917	2019-10-24	At this point, anarchy, anti-vaccines, and medical mistrust should be treated as a bit of a contagious disease rather than an intelligence problem.
918	2019-10-24	Europeans were able to conquer the American continent thanks to superior weapons, infectious diseases to which the Indians had no immunity, and deception and lies. However, the greatest weapon of the white people was the prejudice that the natives were barbaric pagans.
919	2019-10-24	I wish there was an epidemic that caught all the men. If they get it, they search for chromosomes. Even if women get it, there's nothing wrong or they don't get it. I was a genius scientist. I've already spread it, so men will be left as uncivilized animals in history books.
920	2019-10-24	Is it a good thing? It's not really. They just brutally trampled on a human society that could have collapsed on its own, or the regime could have been overturned in some other way, and even spread an infectious disease. Vegetation has also changed due to the introduction of invasive species, and the role of Christianity has become so indigenous. As for whether it was dramatic to society, I don't…
921	2019-10-24	It's just that Seungsu's eyes are only lingering on his chest. Seungsu can't say anything to Yeon who rubbed his back, but he's just saying this. It's not an epidemic, it's an epidemic, but it's obvious that he's collecting flower petals with the blades of both hands.
922	2019-10-24	Haha, what kind of epidemic is this, born Kim Ji-young? Why are you so scared haha? It's not a big deal. It's just a collection of things women wrote in their diaries, but why?
923	2019-10-23	That's true too. Still, Kazuma-san isn't spreading the minuses like a contagious disease, but everyone is in a good mood by tormenting Kazuma-san, right?
924	2019-10-23	Fortunately, there are no articles saying that AIDS patients or infectious disease patients are making deliveries. What kind of standards are there in Korea? When an accident occurs, we are looking for standards. Rep. Pyo Chang-won, please create a proper country.
925	2019-10-23	It's a distant epidemic
926	2019-10-23	Oh, I heard this disease is contagious, but there are no successful cases of treatment. If there are any, I'll go and ask.
927	2019-10-23	Seconds have passed. Seconds have passed. Seconds have passed. Aaaaaaaaaaaaaaaaaaaaaaaaaaaaaaaaaaaaaaaaaaaaaaaaaaaaaaaaaaa at so many people lying down? There could be an infectious disease. Sister, you'd better run away quickly. So, he made his own guess and grabbed your arm and prepared to run away.
928	2019-10-23	Durango Note He apologized for the rest of his life for suddenly making an appointment and getting caught up in the warp. It was the same when he contracted an infectious disease, when he lost his left arm while killing a dinosaur, when his child suffered from malnutrition, and even when he lost his breath.
929	2019-10-23	It would be dangerous if the commander were to contract an infectious disease, but the welfare system is strict, so vaccinations will be made on a regular basis. And you should be able to tolerate the itchiness.
930	2019-10-23	Itching all the time, even during contagious diseases
931	2019-10-23	The major subject test is tomorrow, but there's someone who's been playing infectious disease games all the time.
932	2019-10-23	You should never call me Mr. Plague without your last name.
933	2019-10-23	Stacia Features Reality, which runs an epidemic simulation
934	2019-10-23	What was the name of the doctor who wears an infectious disease mask, that smell that was hot in the gym yesterday? Suddenly, it just flashed in my mind, but I can't remember. Doctor for plague, doctor for plague.
935	2019-10-23	Also, we found a tick on the nape of the baby's neck, so we applied external parasite medicine. We decided to give the baby syrup and powder medicine to see if the diarrhea went away. If the diarrhea did not go away, we decided to do an infectious disease test. Due to the baby's diarrhea, we postponed the vaccination until later. One eye is red and swollen, so I suspect herpes and need eye ointme…
936	2019-10-23	But the name is too bad, it's called plague.
937	2019-10-23	Tuberculosis cannot be transmitted by picking it up with your hands, but other waterborne infectious diseases are a problem, especially during the norovirus season in the winter.
938	2019-10-23	The population was drastically reduced by the infectious disease that suddenly began to freeze the ground and people's hearts due to the harsh cold of winter. I hope Richter and Blue Hen are among the few survivors.
939	2019-10-23	I want to see Rich Blue, which is set in a country where there is an endless winter and people are losing their languages ​​one by one.
940	2019-10-23	If you replace mental illness with an infectious disease, you'll get the feeling.
941	2019-10-23	It's just an infectious disease.
942	2019-10-23	We call for a change in our society's overall perception of meat-eating. We oppose the current meat-eating industry, which causes various infectious diseases and animal abuse such as crowded farming, mutilation, forced pregnancy and childbirth, and only when more people join the anti-meat diet can we truly break the cycle of violence. You will be able to pay the animal rights organization Move
943	2019-10-23	Even if we kill all the pigs and bury them in the ground, nothing will change in the end if our perception of how we treat animals does not change. The government should completely ban the unethical feeding of leftover animals, which causes and spreads various infectious diseases. Also, on a large scale like this, To prevent culling from happening again
944	2019-10-23	We strongly condemn the National Food and Feed Association. Additionally, while they continue their protests, we will thoroughly watch and respond to see if they again mobilize animals for protests, neglect them in abusive environments, and cause physical damage to farm animals, including the current African swine fever outbreak. Infectious diseases occur in unsanitary environments.
945	2019-10-23	If that were the case, I would have been happy if I had died of an infectious disease. I would have been happy because I could die receiving your condolences.
946	2019-10-22	A plague in the Gwynedd Powis Dypet region, but a plague in the kingdoms of Wessex, Sussex, Essex and Kent, but a disease spreading in the two regions of Mercia and Anglia.
947	2019-10-22	Dream Diary I was practicing with human models, and as soon as one of them was cut with a scalpel, blood spurted out and sprayed all over the body. I passed by the station that day, and a few days later, I heard on the news that an infectious disease had broken out.
948	2019-10-22	I remember my mother as a strong, positive and wise person. She loved the stars and was as knowledgeable as most doctors when it came to herbal medicine and medicine. When an epidemic broke out and the rest of my family died, she was able to somehow save me alone. I mean
949	2019-10-22	It can be said that they are always exposed to parasites. However, children at our shelter never become infected even when exposed to such contagious diseases. To be precise, they do not develop diseases because they have sufficient antibodies. For newly admitted children, adult dogs are vaccinated twice and puppy dogs are vaccinated twice. and hold a meeting every year
950	2019-10-22	Suddenly, I got hit with a bone. The reason why it was so bad and worse than I thought was because the basic background is a village that has been destroyed by an epidemic.
951	2019-10-22	It seems completely intentional. Do they want anti-government groups to spread the epidemic?
952	2019-10-22	Hey, this is an infectious disease hahahahahahahahahahahahahaha
953	2019-10-22	The Legend of Paititi Vilcabamba These are all the last cities that were created when the indigenous people retreated due to the invasion of the existing civilization by the white people due to an infectious disease. LOL It's so disgusting to go looking for the lost golden city while talking about it. The British are the ones looking for it the most. I went there and then I discovered Machu Picch…
954	2019-10-22	After a civil servant committed suicide a few years ago due to the implementation of culling and hired a service provider, there were even articles saying that service providers were waiting for an epidemic.
955	2019-10-22	If I were to explain it in detail, it would probably be endless. There were so many complicated issues involved. War, epidemic, revolution. Are you curious about how I died?
956	2019-10-22	Do people want to eat pigs fed with food waste? They ask us to allow it. How unsanitary is this and how exposed are we to infectious diseases and germs? You crazy people.
957	2019-10-22	I didn't just come here to protest, but if people are going to beat me up like that after transporting pigs through the quarantine net just because they can't save on feed costs by not being able to recycle the leftovers as feed due to the risk of infectious diseases, I think they should just not be allowed to raise pigs.
958	2019-10-22	You think that shamans can cure diseases through exorcism. Modern people may think it is a superstition, but this was something people thought to be true even in modern times. Just look at the fact that shamans were in charge of treating infectious diseases at Hwalinwon, a national medical institution.
959	2019-10-22	This was my first time getting sick since I was young, but if it's the flu, it's an infectious disease, so I'll give them sick leave. This is vacation, and I'm using up all my vacation time. I can't work because of the stomachache.
960	2019-10-22	But rather than saying that the system character died, it felt like an open ending. My weapon-loving paladin character was petrified at the level and then crumbled to ashes, and Goose got sick and died. The epidemic is important.
961	2019-10-22	Hahuhongjojojeon is not online. Aniya is said to be able to talk to ghosts. It is said that she learned how to treat infectious diseases from a ghost who goes around killing people and taught it to people, and it is said that the treatment for removing the five precepts originated from this. It does not seem to be a real person.
962	2019-10-22	Let's pretend you have an infectious disease. Cough and wipe it on your leg.
963	2019-10-22	The monks and nuns say that the Lord's will is mysterious because if the weather is warm, there will be an epidemic. Women sob in fear when giving birth.
964	2019-10-22	No history of hospitalization, no history of infectious diseases, healthy.
965	2019-10-22	Buying at a discount using the excuse of an epidemic and selling at a high price using the excuse of an epidemic is a basic skill of a distributor hahahaha.
966	2019-10-22	I can't say that there are no suspicions of racial discrimination in AIDS testing for foreigners, but as someone who has studied public health, I don't think it's a completely bad thing. I think that quarantine measures against zoonotic diseases are a very important issue in a country with a border similar to an island, so I thought it was a Russian visa. You may need to get tested for AIDS to ge…
967	2019-10-22	I think I'm suffering from selective short-term dementia. It's also an incurable disease that most politicians in our country suffer from.
968	2019-10-21	When King Wu of Goryeo tried to conquer Liaodong, Yi Seong-gye opposed it, arguing that first, a small country cannot attack a large country. Second, an army cannot be raised in the summer. Third, Japanese pirates can take advantage of the opportunity to invade. Fourth, it is hot and rainy right now. It will weaken and an epidemic will break out.
969	2019-10-21	The journey wasn't all smooth. I was half dead from the start and even contracted an infectious disease. Still, perhaps it was Primus' intention, but somehow the journey continued.
970	2019-10-21	Didn’t this infectious disease doctor come to the border city?
971	2019-10-21	Currently, due to an infectious disease called swine fever, live pigs may have to be buried alive. I was devastated to see the news that pig farmers were refusing to even provide basic feeding and even abusing them. However, according to Yuri, many of the pig farmers are not. I'm glad I have faith that it will happen
972	2019-10-21	I'm going crazy like a contagious disease. I need to take some medicine. That's it.
973	2019-10-21	When an unknown epidemic spreads through the village, the wolf tribe leader ends up making a pact with the devil. In fact, I hope it was the devil who first spread the disease.
974	2019-10-21	Jiri was born as the son of a poor low-ranking soldier. His father died on the battlefield from an infectious disease.
975	2019-10-21	The call center is very sensitive to infectious diseases, so it makes me laugh that the first aid kits are full and they encourage vaccinations. I wonder why they are laughing, but they still get caught and it reaches the level of extinction. Half of the retired workers are half of the sick.
976	2019-10-21	I was born as the son of a low-ranking Roman soldier, and I want to talk about my father dying on the battlefield and my mother dying of an infectious disease.
977	2019-10-21	Cheongmyeong starts to look cute, a contagious disease begins to spread, a volcanic wave
978	2019-10-21	However, I cannot agree with this opinion. Isn't the Black Death a phenomenon called an infectious disease? It is true that problems arise if the victims are portrayed as moe, but I think there is no problem with the concept of the Black Death. I think the Black Death is a natural state without any ethics. It is as if a typhoon is called a typhoon. I think it can be used as a pest, as it is often…
979	2019-10-21	If there were an infectious disease that humans could completely eliminate, it would probably be smallpox.
980	2019-10-21	It is an anti-social crime that intentionally breaks the epidemic prevention network and neutralizes national disaster defense.
981	2019-10-21	I don't even know why it's wrong to use the most famous infectious disease in history as a character name. It's too shameful to explain that it's Wawazawazawa, so trivial.
982	2019-10-21	There is a legend that a doctor wearing a bird-beaked mask appears wherever an infectious disease is prevalent. If in fact the infectious disease is something that follows the doctor,
983	2019-10-21	I don't think it's the same with characters who use fireworks or characters who use epidemics, but I think it's best to lump it together and say it's a plague without specifying the name of the disease, but there have been so many major plagues in human history that even if it's called a plague, everyone just assumes it's the plague. Yes
984	2019-10-21	It was in medieval Europe that a lot of people died from the plague, and it happened because they didn't wash well, threw their excrement anywhere, and killed cats instead of the rats that spread the plague. The plague doctor's mask was actually a useless device other than its design.
985	2019-10-21	There's an infectious disease going on anyway, so I'm going to slaughter them all and try to avoid it at this point. I just keep doing what I'm doing and hope they're okay. Who's going to put that in the mouth of a pig with the dirty leftovers?
986	2019-10-21	The plague is an infectious disease that has been eradicated in modern society unless it is exploited like The Division.
987	2019-10-21	In the past, it was said that the theory that infectious diseases were transmitted through smells was widely accepted, and it seems that this was why people always wore perfume.
988	2019-10-21	For your information, at the time, it was believed that smells spread infectious diseases, so we kept the area clean to eliminate the smell, which somehow reduced the spread of the disease a little.
989	2019-10-21	In terms of number of people, the Black Death would have been more fatal, but what is more difficult to deal with: a simple infectious disease or the sins committed by humans?
990	2019-10-21	Tomorrow the office of education will be in chaos. Why are there so many students leaving school early today? No. Why are there so many students going out today? Is it an epidemic? No. City Dream ticketing.
991	2019-10-21	It looks like a dirty green algae, but the environment seems to have been created well, and you can see copepota, and some of the fry have died mysteriously, which is unfortunate because of the risk of infectious diseases and water pollution. However, looking at the fish that are at risk of being eliminated today and tomorrow, we put them in the green algae tank, and most of them are fine. Frayed
992	2019-10-21	Isn't the Black Death being used in subculture as a symbol of the fear of an infectious disease rather than as a disease itself?
993	2019-10-21	What's the problem with spraying rats? The doctor sprayed the cause of the infectious disease.
994	2019-10-21	Dishonored is set in a country where a plague spread by rats is rampant. The main character later summons plague rats with supernatural powers and assassinates them. Bloodborne Crow Hunter Eileen Black Plague, etc. The material of the Black Plague doctor is already so common in subculture that I feel insensitive to it. Although you can bet
995	2019-10-21	Excuse me, Chomen. In the Middle Ages, blood-stained surgical tools were considered more reliable and stylish than clean surgical tools, so patients' blood was not cleaned and disinfected after surgery, which led to an increase in the number of patients dying after surgery, and at the same time, doctors were spreading infectious diseases. It is said that it has been
996	2019-10-21	I think it would be nice if there was an epidemic that causes sudden death of wild birds.
997	2019-10-21	Mama Jin Smallpox is an acute infectious disease caused by the smallpox virus. You will have a very high fever and a rash will appear all over your body. If you scratch the scabs before they fall off on their own, they will become entangled. This is a disease that affects people with thick, black hair.
998	2019-10-21	I was so surprised. It turned out well. Problems arise in places that don't have enough manpower. There are a lot of infectious diseases. One thing that's unfortunate is that you came out after only two days, so I guess you didn't get a proper massage from your younger brother. Since you're on a business trip, make sure you get a good massage. It's a big help for your recovery.
999	2019-10-21	No, doctor. Since its name is plague, I thought it was something that spreads infectious diseases.
1000	2019-10-21	No, when you say plague in English, it doesn't just refer to the Black Death. It's just a word that refers to anything that is like an epidemic. I don't think there's a problem with that.
1001	2019-10-21	Get out of my head, Kim Cold, get out of my head ㅏㅏㅏ No, Kim Cold, I'm going crazy ㅠㅠㅠㅠ No, but the real name is Plague, the name of a really serious infectious disease. Who can say that? Who gives a name like that? ㅠㅠI don’t know, I’m falling for it again this time good luck
1002	2019-10-21	Yoo Si-min, who spoke about the epidemic at the Awareness Aid Society, said that he received a lot of criticism from the media over the Cho Kuk incident. Yoo Si-min, who claimed to be a journalist, said,
1003	2019-10-21	It says it's an infectious disease. Be careful. Isn't Rafi also a member of the Union?
1004	2019-10-21	They are going to come to their senses only when the pig farming business itself disappears, but they are making a fuss by releasing live pigs in government buildings because they have banned feeding of leftover food due to an infectious disease for which there is no vaccine.
1005	2019-10-21	But when it comes to blasphemy, it seems even more terrifying because I have never met a normal person. The people you can meet here are a penitent with his whole body and face wrapped in rope, a prophet who is aging rapidly, a prophet who cares for the sick who were neglected by the epidemic, and who takes care of them.
1006	2019-10-21	I want to write a novel about a world where men have been wiped out due to an epidemic or where only professionals remain.
1007	2019-10-21	If that were really the case, a highly contagious disease like this would break out and humanity would be wiped out.
1008	2019-10-21	They say it's enteritis. Thank goodness it's not an infectious disease.
1009	2019-10-21	Why are you saying this again? Is it a new infectious disease? I didn't even think of it as a bookmark, but I think it's a pretty good idea. He really likes books.
1010	2019-10-21	Mittermeyer seems like a strong man who will never catch a cold. He's so strong that he never caught an infectious disease when he was young, so he'll probably have mumps when he grows up. Reuenthal, who thinks he's cute when he sees his red and swollen cheeks, is either a bonus or the father and son got mumps while raising Felix. It's also good to wrap yourself in a towel.
1011	2019-10-21	One of the funeral customs of the Joseon Dynasty was that when a person died, the mourners stayed together and shared food with the deceased until they were buried in the ground. Because of this, if the deceased died from an infectious disease, there were many cases where the mourners also died from an infectious disease.
1012	2019-10-21	A plague that causes innocent people to die, but this germ cannot be eradicated. This is a disease called rest. The form of death that people want. Oryo Rikakohwa
1013	2019-10-21	Badgers, we need to conduct a thorough investigation to find out what kind of infectious disease they are carrying. These days, George Orwell's Animal Cage often comes to mind, and the Moon Jae-in administration that is preying on the people is so evil.
1014	2019-10-20	It seems like the group is infected with an infectious disease.
1015	2019-10-20	It seems like the epidemic is certain and the number of openings is skyrocketing again.
1016	2019-10-20	I will be active in the epidemic apocalypse. I think I will gather people to establish some kind of organization to make a vaccine.
1017	2019-10-20	Since it is someone's pattern, it seems certain that that person is the germ of the infectious disease.
1018	2019-10-20	Useful properties include not only orange fruits, but also orange juice. Orange juice is useful in the treatment of anemia, malignant tumor, colitis, gastritis, atherosclerosis, as well as obesity and infectious diseases, as well as colds. Orange juice is also useful in the treatment of colds, constipation, swelling, flatulence.
1019	2019-10-20	Death, racism, genocide, epidemic, nature destruction, extinction crisis
1020	2019-10-20	Lee Ishi
1021	2019-10-20	This is the part where I like to attack with physical judgment rather than curses while using a ghost. When I heard that he was using a ghost, I thought of a plague sweeping through and a person possessed by a ghost running rampant, but no, it was similar.
1022	2019-10-20	Thousands of years of Confucianism, Taehak, Gukja, Gamseongkyunkwan, Sungkyunkwan University, a defeated country fighting in Korea, Japanese Buddha monkeys, Buddhist monkeys. In the advanced Yellow River civilization, the artificial Confucian civilization who ate meat marinated in salt or soybean paste is better. Barbarians who eat raw meat and raw fish. Is it good for Japan? Is it good to catch …
1023	2019-10-20	In the Confucian country of Korea, the creator is denied. Buddha's monkey. Japanese Buddhist monkey. A surnameless Madangso. An underprivileged person. Hirohito Naruhito's Japanese monkey subordinate. Gyeongseongjedae successor. Seoul National University. Japanese Buddhist monkey. In the advanced Yellow River civilization, the Confucian civilization that ate meat marinated in salt or soybean past…
1024	2019-10-20	Isn't it like a contagious disease? Cholera, a feverish person, Myeongryeol Uisin
1025	2019-10-20	A new infectious disease suddenly spreads in Korea, which has become a country of delivery, but the cause is actually delivery food.
1026	2019-10-20	Are you starting to look like Eric? Is it really a contagious disease like Eric's Red Death?
1027	2019-10-20	You don't know. The correct answer is that the epidemic broke out and the glue on the arrows melted and they could not be used as weapons. Lee Seong-gye's rebellion began when he began to retreat to Wihwa Island. The best Joseon jjang of Joseon.
1028	2019-10-20	I think Megal is shortened from MERS Gallery to Megeler Megalar. They started pointing out various things as the cause of the epidemic and started making hate mirrors there for the first time and hitting everyone on the head like a superhuman in the middle of the night. I don't know if they were the daughters of Godda Igalia or something. I hear it hahahaha. The etymology is so meaningless.
1029	2019-10-20	I was born in poverty as the son of a low-ranking soldier. My father died of an epidemic during the war. I was adopted by a foreign Jew. They sympathized with me. They called me brother, but they gave the tastier bread to their sons and daughters. I worked hard to pretend to be good. I worked hard to pretend to be pretty. I won their favor, but in my hand they only gave me half a loaf of bread, l…
1030	2019-10-20	Hey, it's an epidemic.
1031	2019-10-20	It's fortunate that it's winter in Ishgard since the disaster, otherwise the corpses would have already decomposed and become infected with various bugs and infectious diseases.
1032	2019-10-20	epidemic look
1033	2019-10-20	The time of the black chorus, where only silence spreads like bedsores, without the fluff of the passing wind, the birds sinking their empty beaks into the dense glass wall, becoming an immortal plague.
1034	2019-10-19	No, I really wanted to see it open its eyes the moment I plugged it in, so I thought of Android, but I don't use it with machine people, so I passed. Hmm, what would happen to a world where people suddenly fall asleep like an infectious disease? It's a cartoon setting I saw before, but I like it. Sleeping Beauty's Sleeping Beauty. A world where time is getting longer and people are feeling anxiou…
1035	2019-10-19	The Internet. Obviously, the Internet has brought us many advantages and convenience, but it seems to have been too convenient for brainwashing the public. I think it is the result of over ten years of painstakingly targeting all human communities. It is truly an epidemic. It is spreading through the Internet.
1036	2019-10-19	Wow, there's an infectious disease that makes you blind these days. They told me not to mention it because it's in the bio, so why bother asking EggC? LOL. Those ugly things. My boyfriend is so busy that he doesn't have time to answer your useless questions. If you come to me like that, I will chase you to the ends of the earth.
1037	2019-10-19	Ah, I want to play Plague Inc. again, but it's hard to beat mega difficult mode.
1038	2019-10-19	The cause of swine fever is factory farming. This method of killing everyone can never be solved. As long as factory farming exists, infectious diseases such as foot-and-mouth disease, bird flu, and swine fever will continue to occur. What sustains the livestock industry is constant consumption of meat, milk, and eggs. You can change it only by reducing and stopping consumption.
1039	2019-10-19	Feed cows to cows, pigs to pigs, dogs to dogs, and cats to cats. Wouldn't there be an epidemic? Humanity, please perish.
1040	2019-10-19	My name is Toby. Most people hate rats because they think they carry diseases like the plague, but that's because they either live in sewers or are brought in on cargo ships from foreign countries with infectious diseases. In fact, rats are very clean.
1041	2019-10-19	Talking about the Black Death also reminds me of smallpox, another infectious disease in world history.
1042	2019-10-19	Fish are raised in fish farms. Fish cannot survive without being fed rice mixed with antibiotics. Fish farms are inevitably overcrowded, so without antibiotics, they die one after another when an infectious disease breaks out. It is a wild live fish, but it was left in the aquarium for several days. A huge amount of antibiotics is released into the aquarium. Otherwise, they will die quickly due t…
1043	2019-10-19	Be careful of infectious diseases transmitted by mosquitoes such as dengue fever, Zika virus, and cholera.
1044	2019-10-19	These days, a lot of things are inspected and banned due to the swine epidemic, and this includes some ramen. If there is meat in the ramen soup, it is considered unsuitable. Korea doesn't seem to be that strict, but there are countries that are strict. Especially countries that view foreigners as foreigners are perfect for finding fault with this. It's okay, just eat local ramen.
1045	2019-10-19	My father died in the war and my mother died of an infectious disease.
1046	2019-10-19	Maya, are you also a member of the Jjanggu family? Jjanggu is a contagious disease.
1047	2019-10-19	I guess it's an epidemic
1048	2019-10-18	Due to the war with the dragon, the lower layer of Ishgard was quite destroyed, and epidemics were rampant due to the fog, cold weather, and insufficient supplies. This is a reference to the early to mid-Changcheon period, and there was no improvement until pitch darkness. Guys, are you still alive?
1049	2019-10-18	I lost Manny and became a coward. When it rains, I'm scared that my Manny will get caught in the rain. If it's hot, I'm scared that it'll get hot. When it gets cold, I'm scared that my Manny, who hates the cold, will have a hard time. If you look at the article on abuse of stray cats, I'm scared that someone will do something to Manny if there is an epidemic.
1050	2019-10-18	No, it could be because it wasn't restored, but it's kind of despairing. What's the difference between that and the streets of Europe where there was an epidemic?
1051	2019-10-18	I am interested in infectious diseases that are directly related to the lives of children or that many children can contract, and I want to prevent the spread of infectious diseases. Children cannot make decisions on their own. If society does not protect them, there is nothing they can do. My personal philosophy is research. got it started
1052	2019-10-18	You probably didn't think that mental illness itself is a host for an infectious disease that can spread without contact. I believe that's not the case, because I don't want to overlook Kim Dong-wan's common sense.
1053	2019-10-18	What is the infectious disease we are talking about here? Is it a mental illness? Is it the misuse of psychotropic drugs? Is it drug use? There are cases where psychotropic drugs are misused and used like drugs, but that is illegal.
1054	2019-10-18	Even antibiotics have side effects. Are we recommending a careless choice because we have presented a solution called a drug with side effects? So what does this mean? We must not overlook the fact that we can become hosts for infectious diseases that can spread even without contact.
1055	2019-10-18	Do you know why it's like that? Is there a crazy epidemic going around?
1056	2019-10-18	infectious diseases are good
1057	2019-10-18	Eventually, Nanjing will become Nanjing again. There will be an epidemic that will kill all Koreans.
1058	2019-10-18	I had to go to Korea for an endoscopy, so I tried to get sick from the student support team, but they said they wouldn't do it unless it was an infectious disease, so they told me to go to the professor of the class and ask for it. You crazy people. This is how the university is supposed to be.
1059	2019-10-18	Wow, I enjoyed Plague Co., Ltd., but I forgot that Rebellion Co., Ltd. came out, but now I remembered and posted it, and I'm so proud that it's doing well like this.
1060	2019-10-18	My room is at the top of the tower, and it used to be a facility for contagious diseases.
1061	2019-10-18	I saw somewhere that the reason a person's body develops a fever is to kill germs, but the problem is that humans cannot withstand the heat, so they die as well. In a comment on an article saying that the human body is so stupid, I saw that it was a survival strategy to kill an individual quickly to prevent an infectious disease, and I was depressed. It's so bad
1062	2019-10-18	Hahahahahahahahahahahahahaha this seems like an infectious disease, Honeyten disease.
1063	2019-10-18	Currently, revisions to the Enforcement Decree on Livestock Infectious Diseases are in progress to provide national treasury support for culling costs, but it vaguely stipulates that the government may partially provide support. We suggested to the government that this should be clearly defined, including at least the national treasury subsidy rate. In addition, we proposed realistic compensation…
1064	2019-10-18	I'm jealous. I was planning to go, but I couldn't go because I had to pay for the disease. ㅠㅠ
1065	2019-10-18	I feel like I've caught all kinds of contagious diseases while working in the service industry. Quarantine and other things are useless.
1066	2019-10-18	It seems like you catch colds less often when you stay at home or when it doesn't rain. It seems like midsummer is more like hand and foot disease and infectious diseases ㅠㅠ
1067	2019-10-18	The indigenous people, the Indios and Xavantes, have died due to an infectious disease that has spread to the upper reaches of the Amazon in South America.
1068	2019-10-18	Durango Note: My older brother was really unlucky, escaped the sinking of his ship during the warp, survived the epidemic, survived being chased in the war, and ended up getting married.
1069	2019-10-17	I'm getting goosebumps. It would be nice if you divided them into alpha and omega. Let's find out how to distinguish between hormonal disorders. Rutt syndrome and hit syndrome caused by excessive hormones. Don't worry, it's not an infectious disease. Hormone syndrome is a disease that can be treated. Go to the nearest public health center right now. Please consult. Anonymous treatment available.
1070	2019-10-17	Cape Mask Plague Black Gold Color Cane What is that?
1071	2019-10-17	I really like plague, epidemic, destruction, hellish materials anyway. Steampunk is a little different, but anyway, I like steampunk and the masks are awesome.
1072	2019-10-17	Well, it won't be easy, but vaccines have always been developed for infectious diseases that kill a lot of people, so I believe it will be the same this time as well.
1073	2019-10-17	It seems like the epidemic is spreading faster than we are moving.
1074	2019-10-17	Haha, me too, but isn’t this some sort of contagious disease?
1075	2019-10-17	epidemic simulator
1076	2019-10-17	There is an epidemic going around in the village of Blasfermus, and if the nurse does not bring the requested supplies at the right time, the number of sick patients in the village will gradually decrease. There are many creepy descriptions.
1077	2019-10-17	If this were an infectious disease, even the therapists and nurses would be infected.
1078	2019-10-17	EDM epidemic pig
1079	2019-10-17	Contagious urinary tract obsession disease is a contagious disease. Please spread the word. Empty emergency. Use of public domain.
1080	2019-10-17	Greetings from my current life. I hope you had a good day today. Obsession with engineering is an infectious disease. May it be contagious. Emergency with public domain. Use of public domain.
1081	2019-10-17	The obsession with public domain is a contagious disease. Please spread the word. Emergency use of public domain.
1082	2019-10-17	The general news channel must be shut down. Leaving a channel that does not even have the basic requirements of journalism is the same as not collecting trash. If trash is left unattended, the people will contract an infectious disease.
1083	2019-10-17	There is talk of an infectious disease spreading recently. Do you know anything about it? I understand that a lot of people gather here. Please report if there are any suspicious people among them.
1084	2019-10-17	Now that I look at it, it's unclear whether Riku developed antibodies and became humanity's only hope, or because he developed antibodies while researching other diseases, or because he had a zombie epidemic and was released and entered the zombie world. I think the latter is correct.
1085	2019-10-17	From the end of the reign of Justinian the Great, which was the heyday of the Byzantine Empire, the empire suffered a series of epidemics, civil wars, and invasions by the Sassanid Dynasty. However, these were only minor effects compared to the Islamic offensive that came after that.
1086	2019-10-17	In the month of King Hyeonjong's reign, an infectious disease spread throughout the country and the number of sick people increased.
1087	2019-10-17	Oh, I think I saw a post with a similar vibe on Reddit. What kind of infectious disease is the background?
1088	2019-10-17	The obsession with engineering is a contagious disease, so please spread it. Emergency in engineering. Use engineering in an emergency.
1089	2019-10-17	The swine epidemic entered Gyeonggi-do due to incompetent quarantine in Gyeonggi-do, but just as it was prevented from escaping through other attempts, it will never be able to escape once it is caught in the hands of President Moon, a pilot case for prosecutorial reform of corrupt criminals.
1090	2019-10-17	Bus fares go up because they are well run, and because they are run well, an epidemic spreads only in that area. Because they are run well, they make up for it with taxes from Daejang-dong citizens.
1091	2019-10-16	It's starting to spread like an epidemic.
1092	2019-10-16	The secret is a mixture of garlic and vinegar, which is said to be soaked in a cloth and applied to the mouth or around the nose before entering the home of an infectious disease patient. There are also stories of people spraying it on their entire body or taking a bath with it.
1093	2019-10-16	Artificial Thieves' Vinegar During the chaos caused by the Black Death in southern France, a gang of four thieves entered the houses of plague patients and dead people and began stealing. They used their own secrets to avoid the Black Death.
1094	2019-10-16	Just as highly toxic rat poison produces rats with stronger survival, infectious diseases actually help strengthen the human species. Like rats, humans are not a species that can be easily eradicated. Ash and Red
1095	2019-10-16	The cruel Hobie's obsession with engineering is like a contagious disease. Wow, emergency use of engineering.
1096	2019-10-16	If there is really justice in the world, there must be an epidemic that only kills Korean men. Honestly, if there were no Korean men, Korea would be a very pleasant country. If there were no men, there would be no gender discrimination in the workplace, and the solution to all the problems in Korean society is to eliminate men.
1097	2019-10-16	There really is no God or God is a dick. If God exists, there should have been some kind of epidemic that only kills men or only men who do shit. Those bastards cause minor harm to men and women like this every day, and there will be no punishment at all. What the hell is Korea? Where is God in women?
1098	2019-10-16	Why are you going to Japan? If you are willing to risk your life to protect this country of radioactive waste and trash, you can go, but please don't come again. Don't spread the word about the epidemic.
1099	2019-10-16	From typhoons to earthquakes to epidemics
1100	2019-10-16	There has never been a fire or epidemic spreading to the upper-class mansions in the Westminster area. Landscape of Property Hyejun Yoon
1101	2019-10-16	They are the bastards who massacred people and spread infectious diseases that never existed. Wouldn't the natives living there be upset if a statue were erected and a commemorative parade was held?
1102	2019-10-16	If you think about it that way, there are several infectious diseases spread by humans using boats, so even if they are vegetable, do not ride on boats or cars.
1103	2019-10-16	Public obsession disease is a contagious disease. Yes, public use is contagious.
1104	2019-10-16	As the green kids claim, let's not kill wild boars, stop culling them, and just stop killing pigs. What should we do about the livestock infectious disease that has no vaccine and causes death if infected?
1105	2019-10-16	The most scary thing is an unknown object, and the next scariest thing is when you know the identity but don't know the attack method. In the Middle Ages and the Joseon Dynasty, people felt fear and helplessness because they did not know the identity of the infectious disease and the route of infection. I knew it when I saw the resignation.
1106	2019-10-16	I read Pabora, but it sounds like a dog virus, so it doesn't have a good tone, so I'm sensitive to infectious diseases.
1107	2019-10-16	It cannot end with Cho Kuk's resignation. President Moon Jae-in, who opposed the establishment of the Corruption Investigation Office and pushed for Cho Kuk's appointment, must apologize to the public. He said he was for the common people, but there are too many things to write about, such as the economic collapse, security concerns, and swine epidemic. In the world, such an incompetent president…
1108	2019-10-15	Rather than building a large cathedral, we should build a large animal shelter. A shelter without euthanasia, where we can atone for animals born due to human error, and where we can take care of the animals so that they do not harm themselves due to their suffering. Religion is an infectious disease that must be eradicated.
1109	2019-10-15	Isn’t this a famous infectious disease? What should I do to get better?
1110	2019-10-15	What are you going to do about the farms that are suffering from wild boars? What are you going to do if the epidemic spreads? You crazy people.
1111	2019-10-15	It's a big deal because I really like really strong and Cthulhu-like music, but it's thrilling when I listen to it. Listening to Plague Inc. makes me queasy.
1112	2019-10-15	No, I want to see something like Contagious Disease Co., Ltd. Disease Apocalypse, why is it so good, medical supplies
1113	2019-10-15	How bad of a bastard Gyeonggi-do Lee Jae-myung is is that since the Moon Jae-in administration took office, it is clear that Prime Minister Lee Nak-yeon is receiving praise from the people for ensuring that livestock infectious diseases and other infectious diseases are controlled. Feeding is not regulated and neglected.
1114	2019-10-15	To explain the story at this point, Joseph was a working child in the latter part of the century who took care of his mother who survived with medicine. Around that time, an infectious disease broke out and someone spread a rumor that people would get better if they ate a red-haired child. The Red-Haired Massacre, where those involved kill the Red-Haired children.
1115	2019-10-15	My father died in the war and my mother died of an infectious disease.
1116	2019-10-15	Swine fever has appeared very clearly this time, and in addition to that, there have been cases of banana fungal disease, foot-and-mouth disease, etc. that are quite frightening. It is fortunate that it is not a zoonotic disease. Ultimately, the system needs to be improved. Take livestock farming as an example. The livestock farming issue will be resolved.
1117	2019-10-15	No, just looking at the introduction of the work makes me laugh. It's a fucking epidemic that causes people to shake their butts. It's so funny.
1118	2019-10-15	Drum was the only instrument that suited my taste and aptitude, so I could have practiced it and gone on stage, but due to the epidemic at the time, the event itself fell into disarray as support was cut off after Patonam. It was a free class.
1119	2019-10-15	Was this an epidemic?
1120	2019-10-15	The obsession with public domain is a contagious disease. Please spread the word. Use public domain.
1121	2019-10-15	The obsession with public domain is a contagious disease. Please spread the word. Use public domain.
1122	2019-10-15	Is it an infectious disease? Afternoon
1123	2019-10-15	ㅋㅌㅋ ㅋㅋㅋ 갹 에 에 와 와 와 와 와 욬 욬 욬 욬 욬 욬 욬 욬 욬 욬 욬 욬 욬 욬 욬 욬 욬 븝 븝 븝 븝 븝 ㅠ
1124	2019-10-15	No, please ㅠ ㅠ I don't know, so I don't watch Tamra, but even if I don't watch it, I still see it sporadically. ㅋㅋㅋ ㅋ Well, the epidemic is spreading right now, so I wonder what kind of nonsense they are talking about. ㅠㅠㅠ I really think they're not doing it on purpose.
1125	2019-10-15	It's been about two months since I came to Korea. Haha. It hurts me too to see the pigs being slaughtered, but there are more problems than that. When I see things like that, I feel like there is no solution. Haha. I think infectious diseases are diseases that only occur in one area.
1126	2019-10-15	The obsession with public domain is a contagious disease. Please spread the word. Use public domain.
1127	2019-10-15	The obsession with public domain is a contagious disease. Please spread the word. Use public domain.
1128	2019-10-15	I agree. It's just frustrating how the people who support that guy ended up spreading like a contagious disease.
1129	2019-10-15	If we invest some tax money in hygiene education for Korean men, we can reduce the cost of infectious disease prevention and treatment even more. The quality of life of citizens who have to ride the same buses, subways, and walk the same roads as Korean men will also improve.
1130	2019-10-15	When one person jumps, other people jump as well, spreading the jumping epidemic.
1131	2019-10-15	We should no longer ignore people recommending drugs just because they want it or for a quick solution. We should not overlook the fact that the lax response of large entertainment companies could become hosts for infectious diseases that will spread even without contact.
1132	2019-10-15	The Earth is going to be ruined anyway, so we have to deal with an epidemic at least once.
1133	2019-10-15	Is it something like the right to freely catch an infectious disease and die? I don't think I need that kind of freedom haha.
1134	2019-10-15	No, they kill people to prevent infectious diseases. Why is that meat-eating's fault? Haha.
1135	2019-10-15	When the waves stop and silence approaches, there is nothing I can do. I came to the south to escape the rampant epidemic and wait for the legendary wave.
1136	2019-10-15	It is difficult to understand. Is there enough basis to claim animal rights for a swine infectious disease that has no cure or vaccine and has a high mortality rate?
1137	2019-10-15	I'd rather be honest. Even though I'm a vegan and want to eat meat, I eat vegan meat while showing off my vegan pride. But since someone brags about eating grilled meat, I'm sick to my stomach, so if I can't eat it, it's better to not be able to eat it all. The plan is to spread the disease and make it so I can't eat it haha.
1138	2019-10-15	I guess it's not okay for people to die, but it's okay for people to die from the spread of an infectious disease.
1139	2019-10-15	It is ironic that people who see pseudo-animal protectionists infesting epidemic areas and wonder if they are planning to spread the epidemic are actually spreading the nonsense of pseudo-animal protectionists.
1140	2019-10-15	Aren't these organizations that need to be blocked at the government level, or is this a new type of environmental protection that wants everyone to die from infectious diseases?
1141	2019-10-15	There is an outbreak of infectious disease
1142	2019-10-15	To be honest, at first I was a black girl with a good body, but as I got older, my skin turned purple, probably because of an infectious disease.
1143	2019-10-15	The governments sent Law to the island, saying that threatening them with the status of the Seven Warlords would be enough. Law already figured out what the government's intentions were, but if the epidemic spread, it would be a big problem, so he went for now. It was uneasy to send only one pirate, so there was no one among the navy who was brave enough to go to the island as a watchman. Of cour…
1144	2019-10-15	Ministry of Environment officials are too ignorant and complacent about infectious diseases. I said from the beginning that we should focus on wild boars as a likely vector and make every effort to eliminate them.
1145	2019-10-15	Jiri was born as the son of a poor, low-ranking soldier. His father died in the war, and his mother died of an infectious disease.
1146	2019-10-14	Your smile makes me happy Making you happy makes me very happy I love you so much Kim Seokjun is the best leader of all Kim Seokjin Sending love with his infectious smile Yoon Yoongi Your little ways have conquered me You are very special This is Jung Hoseok
1147	2019-10-14	The atmosphere is like Plague Inc. I wonder if they got infected, mutated, and went crazy.
1148	2019-10-14	Pyeongjam Yes Jam goes on and on, and I wonder if it's even more exciting because the epidemic starts to spread because of Weeㅋㅋㅋㅋㅋ Is this Ellyeondeok's fateㅋㅋㅋㅋㅋ
1149	2019-10-14	What is the name of the epidemic? Last time I did Kim Si-dae hair, what should I do this time?
1150	2019-10-14	The Emperor's Spring and Autumn Years turned 30, and there was constant turmoil in the inner palace, so the new queen gave birth to the eldest son and a princess, but seeing that she had only two illegitimate daughters, she brought in more concubines to prosper her offspring, but only the queen concubine became pregnant again. Now that the number of family members has passed, it is hoped that the…
1151	2019-10-14	Oh right, it’s been a while since I started doing Plague Inc.
1152	2019-10-14	When you get close to a banana, the way you speak changes. You, you, you, you, you, you, you, you, you, you, you, you, you, you, you, you, change, change haha. Is it an infectious disease or something?
1153	2019-10-14	What gave me goosebumps today was that they were looking for the cause of that person's death rather than the deceased's resting place. Among them was depression. I couldn't say anything among the people who were talking about it like it was an infectious disease.
1154	2019-10-14	The question is, is kleptomania a contagious disease? Hahahaha.
1155	2019-10-14	Their goal is not to cure the patient, but to prevent the spread of infectious diseases.
1156	2019-10-14	When an infectious disease breaks out among the human species, they don't talk about killing everyone together. But why can't they handle killing pigs like that? Don't confine them and kill them in the first place. Don't kill and eat pigs.
1157	2019-10-14	Currently, Tokyo is said to have become a shithole due to sewage treatment backflow. Originally, sewage treatment was a mess, so the system was to discharge it into the river, but this typhoon could lead to a backflow epidemic.
1158	2019-10-14	If things are like that in Japan, it's not just about the smell and walking around that's the problem, it's about infectious diseases.
1159	2019-10-14	Isn't it a menstrual contagious disease? Since I did it, my colleagues all started it. I'm always the first one to get sick. My healthy body starts with a work cycle without any holidays, more accurately than my salary.
1160	2019-10-14	I realized now that I was out of my mind because of Shitzu, but in my dream, I brought my second child, but it looks like it was a child I rescued right away from the street. I didn't do any of those things, didn't quarantine, didn't disinfect, and just brought him face to face. What a joke. Don't live your life like that. Shitchi-seok.
1161	2019-10-14	It seems like everyone knows where I was born. This place has the most children who were orphaned overnight due to an infectious disease. I followed the same story that was whispered.
1162	2019-10-14	Hmm, infectious diseases spread from wet places, and those who try to avoid them encounter a storm on the sea route, change their orders, and distrust and suspicion are rampant. I don't know this yet, but I've been to wet places now, so it's a bit harsh. First, I scribble down a note.
1163	2019-10-14	He hides by the well, covers his mouth, and croaks. He cries while contorting his face. He looks pitiful and ugly. He says his mother and Tirzah are unclean. He says it's a plague. The sky is falling. He's so good at acting that he feels like he's lost everything. He stared at Aculon intently.
1164	2019-10-14	How on earth can this possibly happen? In this era, neither the medieval era when we were helpless against infectious diseases nor the wartime era, aircraft launched by mankind are flying out of the solar system into space, and at the microscopic level, the human genetic map has been completed and we are approaching the fundamental secrets of life. In this era
1165	2019-10-13	Moral corsets have a good girl complex, but sanitary corsets let’s all catch infectious diseases together.
1166	2019-10-13	The worst thing in this situation is that an infectious disease will spread later. Considering Japan's uniquely humid and hot weather, it is not a situation that will not occur. Think about it seriously.
1167	2019-10-13	Ahaha, should we put it that way? Who is the plague army? No way.
1168	2019-10-13	However, loneliness can no longer be ignored like a river crossing the river. It is spreading like an epidemic, causing not only a decrease in happiness but also social pathologies such as loneliness and suicide. This newspaper received the help of Southern Post, a public opinion polling agency, from one day to a week. Busan citizens over the age of 12
1169	2019-10-13	But if the Messiah had come a little earlier, Messel's life would have been less miserable. He said that Selah's mother also died from the plague, and Bethia could be cured. Even though he was a Roman, he was the one who told them to forgive, so wouldn't he have healed them?
1170	2019-10-13	Somehow, Low Park Yeon-byeong relapsed, and I wish Luffy would tell me that he got something on here. Nolan Law said that it was a disease, that it was a severe contagious disease, and that it was okay to say bad things to get Luffy off. He touched the white skin that everyone was reluctant to do, and said that he would clean it up if it was bad. I hope Luffy and Law get a little emotional.
1171	2019-10-13	I want to play cyber anthrax, Plague Inc.
1172	2019-10-13	The thought that comes to mind while reading science books is that if the zombie apocalypse unfolds, more people will die from infectious diseases than zombies. As civilization declines, carnivores such as tigers and wolves will increase and clean up the earth.
1173	2019-10-13	The plague epidemic killed the rest of the orphaned family.
1174	2019-10-13	Six-year-old and eight-year-old conversation flow lol While watching the news, a story about wild boars and infectious diseases came up. They talked about infectious diseases carried by rats. You have to be careful in the grass. Ticks are also dangerous. I saw a mantis and a mantis in the grass a while ago. The mantis controls the mantis. The rat controls the person. It goes into the hat. So Oh-r…
1175	2019-10-13	Due to the lack of running water and flush toilets, infectious diseases such as cholera were rampant, and the number of vehicles increased, but road maintenance and sense of order did not keep up, so the traffic accident death rate at the time was higher. It comes out until
1176	2019-10-13	Your fashion sense is like an infectious disease. Hahahahahahahahahahahahahahahaha
1177	2019-10-13	Since you get bitten by many infectious diseases from mosquitoes, you must be even more nervous. These days, winter is just around the corner. What do you mean by mosquitoes? I also had a hard time with mosquitoes.
1178	2019-10-13	In times of war, famine, or epidemic, the grim reapers would work full time, but work intensity and flexibility are not completely ruined, so what are the hell's labor laws?
1179	2019-10-13	This is a disease called Malady, a type of French venereal disease. You probably got it from your husband. It can't possibly be a venereal disease. What you said just now doesn't make sense. Even if the emperor is a man, it can't be. It's true. Death Elisabeth Plague
1180	2019-10-13	Ah, are there still those Dornish people? I think it's time to say goodbye to this world due to the epidemic. I think I'm being too light on the topic of living as a parasite in the quarantine system created by people who maintain cleanliness.
1181	2019-10-13	Things that happen on so-called such sites now seem to be happening everywhere like an infectious disease. I wish people would take care of their spirit and humanity.
1182	2019-10-13	Japan will suffer a lot of damage from this typhoon. There are rats running around in Shibuya, a Shinkansen submerged in water. What will they do if an epidemic breaks out? It's scary.
1183	2019-10-13	Well, if interpreted broadly, it seems that the regulation can be seen as a refusal to sell. As far as I know, the purpose of this regulation is to punish distribution of medicines during epidemics or wartime when they intentionally hoard medicines and do not sell them until the seller makes a profit. Although it is a requirement for the seller to comply, I think there is room for dispute.
1184	2019-10-13	It's shocking. Tonberry was originally a human. Due to an infectious disease, Tonberry lost his nose and ears and his limbs became shorter.
1185	2019-10-13	I completely passed the episode in Cheongwan's Clothing, except for the episode about the plague. I read it quickly, but I think I know where the lines are, except for a few lines.
1186	2019-10-13	Cheonrang Fortress is a bit like a contagious disease.
1187	2019-10-13	Should I worry about infectious diseases?
1188	2019-10-13	Eunmi Lee I didn't look at it like that, but does fortune telling change people? Is it because they are naturally that kind of person?
1189	2019-10-12	If you really want reconciliation, forgiveness, and communication, you have to unblock them first. That's the order of things. I'm a bit of a slow person when it comes to blocking. I don't know what you're trying to say after ruthlessly cutting me off. I have no idea what I did wrong to get blocked. Was it wrong to try to live by reason? Not a contagious disease patient
1190	2019-10-12	Durango Note Durango Point In order to prevent infectious diseases, it is best to hold a plaque-hanging ceremony for a department in charge of infectious diseases.
1191	2019-10-12	Throughout the exam week, even on the day I met my boyfriend, I caught an infectious disease that day, so I couldn't go to school that week. I had a birthday on that week, so I was upset.
1192	2019-10-12	Oh, even Yeoncheon is located right next to the Hantangang River, so it is geographically vulnerable to all kinds of water-borne infectious diseases. No matter how good the quarantine is, if it comes down from North Korea, it will be a disaster. Pig farms in northern Gyeonggi Province are in a state of war, and the badgers are using even the damage to relieve their passions. These people are real…
1193	2019-10-12	It's like I've got some crazy, weird contagious disease.
1194	2019-10-12	They shouted that their mother and father had died from an infectious disease and that the child also died from that disease. I answered, “Let’s stop talking nonsense and go bury him. It was my first time touching a dead person. It was hard. I used to be able to touch a bone in my shoulder, but it seemed to be even harder than that.”
1195	2019-10-12	I've never had the common flu, eye disease, pneumonia, or infectious disease.
1196	2019-10-12	When foot-and-mouth disease broke out in Europe, Roh Moo-hyun risked criticism that it was a waste of taxpayers' money and created a manual for the national livestock infectious disease quarantine system by providing billions of dollars in service, just in case. Lee Myung-bak destroyed all Roh Moo-hyun's materials along with the quarantine manual, and when foot-and-mouth disease came, he was in a…
1197	2019-10-12	The reason it is called the Black Death is because when infected, the flesh rots black spots. Originally, the plague was a noun for an infectious disease, but the damage of the Black Death was so severe that it was later called the proper noun for the Black Death.
1198	2019-10-12	I warn you, Seoul is in an impossible state of recovery. All facilities are shut down, a serious infectious disease is spreading, and infection is a concern as most citizens are not confirmed alive. Spreading profits by closing bars that seem to have no place
1199	2019-10-12	It would be better to do an adventure spin-off of the story of an agent trying to prevent the spread of an infectious disease that came from New York by realistically controlling the supply of bullets like Baja, set in a small American town.
1200	2019-10-12	I remember when I was running the dungeon, the name of the dungeon was Plague, and when I typed it in the chat window, it showed up as disease.
1201	2019-10-12	After fighting an infectious disease, the concentration of white blood cells is high. No, it's ridiculous. I don't know who sent the photo. Anyway, green phlegm may indicate infection, so be sure to go to the hospital and take care of yourself.
1202	2019-10-12	I don’t know what white blood cells are after fighting an infectious disease.
1203	2019-10-12	Rather than making a gun-shooting Diablo, The Division series would have been better off as an open-world adventure genre, with the setting being a secret agent who survived an infectious disease apocalypse. Whatever the setting, whether it's New York or Washington, you'll get tired of shooting all the time.
1204	2019-10-12	Why is everyone sneezing so much? Is there a contagious disease going around?
1205	2019-10-12	Before purchasing a puppy from a pet shop, it would be a good idea to think about the time and cost required to prevent and treat diseases that are prone to genetic diseases due to the improvement of the breed, congenital and environmental infectious diseases due to mass breeding, and check whether you have the ability to pay. If not, Even if the dog is sick, the only thing I can do is wait for i…
1206	2019-10-12	If cells or body fluids come from humans infected with infectious diseases, wouldn't they be allowed to be brought in because we don't know what could happen through them?
1207	2019-10-12	There was an epidemic on Twitter today. Why are there so many sick people? I feel sick too.
1208	2019-10-12	Is it an epidemic these days?
1209	2019-10-12	If the dog is like this, isn’t it an infectious disease?
1210	2019-10-12	It seems that the source of the epidemic that is unfolding right now is the large podcasters. These people started with podcasts, cleverly used MoonP to grow speakers, and now they have entered the public broadcasting channel YouTube, forming a cartel among themselves and controlling the political world. They are enjoying a golden age. They are a disguised force that will betray you if you change.
1211	2019-10-12	If it were an infectious disease that spread to dogs, you wouldn't think of culling and burying alive all the dogs in the area who may or may not have had the disease, saying there was no way to do it, but it's really ignorant and cruel to say that they are pigs.
1212	2019-10-12	Oh my, I forgot, but wild boars are also pigs ㅠㅠㅠㅠ How do we deal with the spread of infectious diseases spread by wild animals?
1213	2019-10-11	The buyers lived in areas with no risk of floods, were not affected by earthquakes, and were not exposed to viruses despite several epidemics. In short, people who would rarely face dangerous situations bought bunkers. Blackout
1214	2019-10-11	I don't think I've played any of the games I've played, but I haven't played any of the games I've played, like Anipang Happy Everyone Cha Cha Cha Wind Runner for Zombies and Plague Inc. Sater Dimo ​​Raising Nameko. What else is there other than this? There's also Monchouchou and Juniver Naver Park. ah
1215	2019-10-11	In the most realistic sense, infectious disease management will be urgent, and then whether or not it is protected by the law will become an issue. In the meantime, there will be prisoners receiving inhumane treatment or dying in blind spots of the law, and unimaginable things will be happening in other countries.
1216	2019-10-11	It's true that it's an infectious disease, but burning it alive is a bit cruel.
1217	2019-10-11	The post-apocalyptic worldview is generally scary, especially things like zombies and infectious diseases.
1218	2019-10-11	Plague Inc.
1219	2019-10-11	When I look at this, what comes to mind is that when there was an infectious disease, there was a time when there were a lot of people who believed the absurd story that if you put oil under your nose, you won't get the disease. Oh my.
1220	2019-10-11	ㅇI'm spreading it. It's not like a contagious disease. It's too much to even let go of it.
1221	2019-10-11	I laughed so hard when they told me it was from the vaccine brought by Puroin Root. The mention of Mt. Sinai reminded me of the Israelites complaining endlessly in the wilderness and the semi-zombie apocalypse where only those who received a plague from God as punishment and repented survived.
1222	2019-10-11	After a few people caught it in the beginning, it spread like a contagious disease. Since we were sharing the same office, everyone was like zombies and it was creepy.
1223	2019-10-11	Plague Inc. is fun.
1224	2019-10-11	It's because people just read 10,000 copies of Hacup and don't really know what it is. I don't think Hacup can be a tool for managing infectious diseases.
1225	2019-10-11	There is nothing to do other than culling chickens that are sick or infected with infectious diseases.
1226	2019-10-11	This is a really bad thing, and infectious diseases can spread really easily. It's true in companies, but in schools, it's true.
1227	2019-10-11	Nina died when I was nineteen. It was an infectious disease. She was sick for several days without being given the proper medicine. She only vomited gastric juice and died. Of course, it was not the end for her.
1228	2019-10-11	Funding for business start-ups and industrial complex creation must be supported without budget restrictions. Jobs for young people are manufacturing start-ups and stable jobs. If anyone has a visionary item, we should help them start a business. As long as policy funds are provided, jobs can be created as many times as possible. Housing construction funds must be stopped like an epidemic across …
1229	2019-10-10	Se-chan, you are spreading the infectious disease.
1230	2019-10-10	You said you should give it a try. The level of national governance is so low. The Liberal Party kids are like a contagious disease.
1231	2019-10-10	Since when was Chinese dog a contagious disease?
1232	2019-10-10	Hahahahahahahahahahahahahahahahahahahahahahahahahahahahahahahahahahahahahahahahahahahahahahahahahahahahahahahahahahahahahahahahahahahahahahahahahahahahahahahahahahahahahahahahahahahahahahahahahahahahahahahahahahahahahahahahahahahahahahahahahahahahahahahahahahahahahahahahahahaha you’re a contagious disease.
1233	2019-10-10	This suddenly turns into a legal battle because there is a person who went to God to ask, “Did the humans who died from mosquitoes transmit infectious diseases die because they deserved to die?”
1234	2019-10-10	Kim Baek-shin, a medical student from Marton, decides to take care of the health of the Marton people. Teach them how to make soap from waste oil. They say they don't know about epidemics in the Middle Ages, but they will make it for them. By introducing modern medical equipment and surgery, they can even listen to the voice of God. Baek-shin Kim
1235	2019-10-10	love is a contagious disease
1236	2019-10-10	During the time of Park Geun-hye and Lee Myung-bak, they criticized the president due to an infectious disease, but when the government failed, they criticized the heads of local governments. It is a disease with a fatal rate. I guess the head of state is not curious about what he is doing.
1237	2019-10-10	Dog owners who come to Areal Animal Hospital, please keep them on a leash. I know your pup is pretty and well-mannered, but this is a hospital and I don't know if he's here because of some kind of infectious disease, virus, or tick, so I say hello to him with a meow, and tell him not to let him run away while saying hello to my pup.
1238	2019-10-10	Corporations that produce unnecessary things are politics. Lack of worry creates epidemics, and jealousy covers up sin. The slightest genocide prolongs their lives. The more illegal it is, the more legal lawyers are hired. To inherit politics, a bug is hired. A monstrous human heir. It's their nature
1239	2019-10-10	It would be a good idea to decide whether the infectious disease is fatal or not. If it affects one's life, I don't think so. However, some people can die from a cold, so it's something to worry about. 100 million is not a small amount of money, and we don't know where the infectious disease is spreading, and at what level it is. I don't even know, but there's a lack of information
1240	2019-10-10	What we need to pay attention to is the fundamental reason why so many pigs are suffering from fatal diseases. The outbreak of livestock infectious diseases is very related to the way humans raise livestock. The same was true for avian flu and foot-and-mouth disease. Factory farming destroys even the most basic immunity of animals. Meat is consumed in large quantities. In order to produce them, t…
1241	2019-10-10	An infectious disease for which no vaccine has been developed is still circulating. I want to press the cold sound button.
1242	2019-10-10	If you press this button, billions of dollars will be deposited into your bank account. However, an infectious disease for which no vaccine has been developed will spread. Would you like to press this button?
1243	2019-10-10	The other noble figures you see are all members of my family and bear the mark of royalty. Their titles are His Majesty the Archduke of the Plague, His Majesty the Baroness of the Plague, and His Majesty the Baroness, King of the Plague.
1244	2019-10-10	The essential answer to war, racism, genocide, epidemics, destruction of nature, and extinction crisis is to break away from the science that kills and establish a science that saves people.
1245	2019-10-09	Is that the case not too long ago, when they sent an abandoned dog that was on the verge of euthanasia, a beggar with a very dangerous infectious disease, and infected all the children in the house?
1246	2019-10-09	How many more sins do we have to live with? We cram animals into breeding farms to eat humans and raise them by feeding them garbage. If an epidemic breaks out due to humans' fault, we kill them all and eat some meat. If you're in a bad mood, go to the meat. Stop talking like this. It's not fun at all and I want to kill it. Because
1247	2019-10-09	Lee Jae-myung was busy taking pictures at the National Assembly, but the epidemic eventually spread.
1248	2019-10-09	They say they are fighting against the plague. How many pigs have died because of it?
1249	2019-10-09	If you mass-produce only one variety like this, there is a high possibility that it will be ruined if an infectious disease breaks out. Biodiversity must be high.
1250	2019-10-09	I know a little bit about that, but it's called Eungwang Eunmania. It's an infectious disease that spreads among melodies, and it's incurable.
1251	2019-10-09	ㄹ Are you thinking that a woman who is given a snot-sized area and even a wire fence to watch sports is a contagious disease?
1252	2019-10-09	Among the Animet female characters, I like Elita, but I also like Red Alert, and the fact that she joined together to fix the Jetwinds shows that her skills are also good. Was it a vaccine or a cure for the infectious disease that spread during the war? Anyway, she made that too.
1253	2019-10-09	I support you passionately, but if you go there, everyone will be polluted like a contagious disease.
1254	2019-10-09	This is also a symptom of dementia haha. Following Hwang Ma-jin, Nabe, Yeo Maeng-gu, Lee Jjang-gu, and Min Gyeong-yok, what kind of epidemic is this?
1255	2019-10-09	My room is at the top of the tower, and it used to be a facility for contagious diseases. After living in an orphanage with 20 people in one room for years, I now have a room by myself, so it's very peaceful. For the first time in my life, I was able to talk to a child named Jerusha Ebot. I will like Jerusha a lot. I think that
1256	2019-10-09	Yein is a happiness epidemic
1257	2019-10-09	Hello, it's a cooler holiday. Be careful of colds and infectious diseases in the suddenly cold weather, and have a comfortable afternoon for the rest of today. I'd like to ask for promotion ahead of the Moon event. Thank you as always.
1258	2019-10-09	Chryseis is the daughter of Chryses, a priest of Apollo. She was captured as a trophy and became the property of Agamemnon. At the request of Chryses, a priest, Apollo spread a plague to the Greek army, so Agamemnon had no choice but to send her back. Instead, she was taken by Achilles. took over the slave Briseis
1259	2019-10-09	What will happen in the future? Will global warming and livestock infectious diseases such as swine fever become worse? In fact, I don't think the real enemy is China, but humans themselves.
1260	2019-10-08	It looks like you've already caught a cold. I wonder if you'll be able to stay healthy. Since the VIPs are afraid of infectious diseases on Earth, they will recuperate in the infirmary according to company regulations. Let's move on to the rest of the agenda.
1261	2019-10-08	One day, a strange infectious disease began to spread in the manor. It was called an infectious disease, but it was different from the symptoms of a normal disease. It lasted about a week. During that week, I did not feel any fever or body pain, but the symptoms of this disease appeared immediately after onset. The beginning of the incident dates back to BC
1262	2019-10-08	One thing I learned from the left is to treat a dog with a dog, a knife with a knife, and a tooth with a tooth. Those in Gwangju, catch spies and brainwashers with the National Intelligence Service, and treat good people with good people. They make the right wing fall back, so there are too many dogs and pigs who join with the people to commit espionage. North Korea's border. Get rid of the barbe…
1263	2019-10-08	Blue is an infectious disease so he doesn't get sick from being around cats so he comes to my house.
1264	2019-10-08	Among the Liberty Korea Party lawmakers who are in charge of the committee, their mouths are dirty and they cannot remember what they just said. This is an occupational disease.
1265	2019-10-08	I know that there are many healthy dogs at the shelter, but since many dogs are gathered in one place, infectious diseases spread quickly, so I wrote that tests should be done to confirm, and I did not write this because the children at the shelter were dirty and sick.
1266	2019-10-08	No matter how angry you are, you can take away the opportunity for children to be adopted somewhere else. Don't adopt them, just buy them. Haha. I'm really mad. How can you bring a dog into a multi-dog household and not test for infectious diseases?
1267	2019-10-08	It's so fucking funny that if you adopt an abandoned animal and it gets seriously burned, it leads to the idea of ​​buying it instead of adopting it hahaha. I don't know how detailed the request was, but if it's coming from a shelter and you're a multi-dog household, shouldn't you at least undergo an infectious disease test before bringing it in? lol
1268	2019-10-08	Hahaha Sakuranbo epidemic hahahaha
1269	2019-10-08	It must have been really boring at the monastery. They researched all kinds of things and made beer, medicine, soap, haha. It is said that this beer was also drunk instead of water during epidemics. It is fun to see different tastes of beer in each monastery.
1270	2019-10-08	I have come this far after suffering from you. This may be an infectious disease, and you may get sick or die. I don't love you anymore, so why did you follow me?
1271	2019-10-08	Is it an infectious disease?
1272	2019-10-08	Oh, I'm so angry that I got a note from the doctor saying it wasn't contagious and gave it to the school, but they didn't check it properly. The doctor said it wasn't an infectious disease, but what on earth is it that you don't know if you have an infectious disease because you didn't get a proper checkup?
1273	2019-10-08	In fact, swine fever is scary, but the infectious disease that is more scary than that is the North Korea-Middle East epidemic.
1274	2019-10-08	Basically, if you have a weak child, such as a child who is young or under-vaccinated, you should not bring in a new child. If it is unavoidable, of course you should have tested first. But is this only a problem for shelters and abandoned dogs? A child from a pet shop was brought in only a few days after being brought in due to infectious diseases such as parvocorona. I can't count the number of…
1275	2019-10-08	But isn't one of the reasons why there is no concept of the Middle Ages in the East because cultural exchanges are so frequent that it is impossible to stagnate unless there is a war of conquest or an epidemic?
1276	2019-10-08	The region and voters who elected these bastards need to wake up. These rotten, defective potatoes must be disposed of quickly. They are more dirty and filthy than an infectious disease.
1277	2019-10-08	My pulse is low. I'm fine, but I also have a fever. Let's go out. Your complexion is pale. It's a pity, but I think it's a venereal disease. Your Majesty, you're infected. It's not fatal, but it may be a bit uncomfortable. Death Elizabeth Contagious disease
1278	2019-10-08	They say the plot is roughly similar to Plague Apocalypse Yeonghwan.
1279	2019-10-08	I like it. I'll definitely include it. Just like Ooku, they should create a gimmick where they select only the few people and press the button for the disease that kills them.
1280	2019-10-08	The story goes that my character was very skilled at medicine and was able to cure a lot of diseases and infectious diseases, but because of that, he was captured and forced to stay in the world with the emperor for a year and then ascend to heaven.
1281	2019-10-08	I saw that the Lao epidemic was Cordyceps encephalitis and it was scary. For some reason, my face looked like Cordyceps sinensis.
1282	2019-10-08	Rivers overflowed, mountains collapsed, silt covered the village, the dry air became humid and epidemics broke out. Those who used fire were now becoming scarce. It was not easy to light a fire in the humid air, so Ajin was very sad. Why is it that what used to be burning has been resolved, and now the blessing has become a disaster?
1283	2019-10-08	I really like how they show the relationship between Joel and Ellie in layers and layers. Ellie, who was swearing at Joel at first, now extends her hand first to give him a high five, and Joel ignores her the whole time, and then tells Ellie about the time before the epidemic spread.
1284	2019-10-08	It's so unfair that they make a fuss at school saying it's like a contagious disease ㅠㅜㅜㅜ ㅜ ㅜ ㅠㅜ ㅠㅠㅜㅜ Anyone can tell that it's not a contagious disease ㅠㅜㅜㅜㅜ I'm so angry, they're just people with poor health ㅠ ㅠ Then there are 5,000,000,000 people like that in our school.
1285	2019-10-08	I don't have an infectious disease. It's a stupid school. It's not an infectious disease, but I'm a person who cares about my health because I can't sleep. They told me not to come to school unless I get tested for an infectious disease. Thanks to that, I had to drive two hours to the hospital in Chicago and start doing my homework. It's late and I still can't sleep.
1286	2019-10-08	Oh, that's right, it's good for infectious diseases. The thin long sleeves are slightly hot during the day, but will provide adequate heat at night.
1287	2019-10-08	However, it is true that no matter how well-developed a civilization is, a single, well-evolved infectious disease can annihilate it.
1288	2019-10-07	Migratory birds are suffering from infectious diseases again.
1289	2019-10-07	If it's not clear that the animal is infected with an infectious disease, shouldn't you spend your own money to get it tested at the hospital and bring it home?
1290	2019-10-07	A fad is just an invented epidemic George Bernard Shaw
1291	2019-10-07	When I was born, I was raised by a mountaineer, and then I learned the art of medicine, and I used to treat things like infectious diseases. There were some rumors between the lines, but there was only one country that was going bankrupt. The throne was empty, and epidemics were spreading a lot. When there was a king, there was nothing like that. There was no one, but after he was replaced by ano…
1292	2019-10-07	You've held large rallies before. I know you've done it with tons of vehicles, but you're doing it in a grand manner. Have you ever disclosed the profits from Current Affairs? If you hold a rally through fundraising, you disclose the profit and expenditure. These days, people are suing and suing every word because of the epidemic. Please disclose the profit and expenditure. Then, I'll delete the …
1293	2019-10-07	Today, when I had my eye patch on, everyone around me got sick. It was so cute that the disease spread like an infectious disease. ㅠㅠㅠㅠ
1294	2019-10-07	Dementia is not an infectious disease
1295	2019-10-07	I'm so glad it's not an infectious disease.
1296	2019-10-07	I'm worried that if an epidemic breaks out like that, the government will wonder what they did.
1297	2019-10-07	It's going around. My Tamra Yapes epidemic is going around.
1298	2019-10-07	So what is the difference between saying that it is ethically right to let an infectious disease spread and become extinct?
1299	2019-10-07	There is an epidemic in the neighborhood and all the stray cats are sick.
1300	2019-10-07	Dementia is not a contagious disease.
1301	2019-10-07	When I was watching the Liberty Korea Party's outdoor rally, I was reminded of Nabe Hwangbe, who avoided shaking hands as if he had a contagious disease or had feces on his hands when the outsiders held out their hands to shake hands.
1302	2019-10-07	If a man is dirty, he can't use it. It's a given in modern society, so there's no need to listen to it in words. If a man is dirty, he can't use it. It's as if we want to go back to the Middle Ages and destroy humanity through an infectious disease as a group. So telling men that if they're dirty, they can't use it, is like telling them to die.
1303	2019-10-07	Even though the types are a bit different, the same metahumans, like Steve and Bucky T'Challa, don't seem to suffer from minor illnesses. Wouldn't Peter do the same? In the case of Steve, it was Ekater. From there, I see that the serum is a vaccine that can prevent all infectious diseases, not just for military purposes. can be
1304	2019-10-07	I have a friend who is a tattooist because he is in the field of medicine. When he was a human, he traveled around and said he could cure infectious diseases, so there were always believers. He was once caught under the pretext of that, and after ruling the country for a year, he was liberated, left the country, stayed in the secular world for a while, and then ascended to heaven. This is the set…
1305	2019-10-07	When an infectious disease spreads, humans suspected of being carriers are quarantined, but non-human animals are culled. The weight of life is judged differently. Things that should not be taken for granted, but are taken for granted.
1306	2019-10-07	I remembered it because I heard that pigs spread the disease on the ground due to African swine fever. My maternal aunt told me that when there was an epidemic of cows in the past, we kept cows close to the house and it was very noisy every night because of the cows' meowing.
1307	2019-10-07	Messala's father died from war, his mother died from an infectious disease, his friend became an enemy, the god Mars he believed in so much was an illusion, he fell from a carriage, opened his eyes, and saw nothing.
1308	2019-10-07	The inverted pyramid of the world's population structure. This means collapse. The Miracle on the Yangtze River book. You always talk about the epidemic in Joseon and the human flesh incident.
1309	2019-10-07	It's not a protection group, it's not a criminal group, it's kidnapping, disobeying orders, infectious disease, terrorism, and capturing tweets on YouTube and reading them without mosaics is clear defamation. At this point, it's not strange to eat beans.
1310	2019-10-07	Oh, really, these Hannam bastards are making such a fuss as if they're catching some kind of contagious disease if I don't reveal that they are homophobic. I want to kill them all.
1311	2019-10-07	When I think about it, I watched Disenchantment last night and I think a lot of the content of the anime was reflected in my dreams. Killing Abby, Plague. Before going to bed, I only see pretty things.
1312	2019-10-06	Travel is a contagious disease. When someone around me goes on a trip, my brain, filled with the excitement of travel, starts spinning quickly and searching, and in the end, I end up sitting in my car. Now, someone around me who has the contagious disease has been wondering where they are traveling for several days. I'm searching. The lady downstairs is going on a cruise.
1313	2019-10-06	Unless it is an infectious disease, even if you are hospitalized for cancer or a traffic accident, you will not be able to admit it.
1314	2019-10-06	It's not a first-time assumption, but the setting is a village where an epidemic is spreading and people are dying, and Mr. Kepi is the newly appointed priest of the cathedral. But at the beginning of the funeral, Mr. Kepi and Mr. PC are already in a somewhat close relationship.
1315	2019-10-06	What was difficult while working as a public health doctor was that I had to manage not only the shelter but also the area under my jurisdiction, and when an infectious disease broke out, all the animals in the area had to be culled. It was so painful. I became a veterinarian because I wanted to save lives, but I wondered what I was doing.
1316	2019-10-06	Isn't it an epidemic?
1317	2019-10-06	It's silt haha. Is there an epidemic?
1318	2019-10-06	Unless the teacher tells you to come separately, you can go when you finish taking the medicine. Otherwise, you can go when additional symptoms develop. It would be perfect if you check to see if you need to do a stool test or other infectious disease test the next time you stop by.
1319	2019-10-06	Dang, who had been busy working and not having a proper relationship because he was busy managing an infectious disease that spread among beasts before taking on the role of doctor, was treating a good-looking beast for the first time in a long time. I was actually in a good mood and was doing treatment, so I thought I was killing two birds with one stone, but suddenly he saw me and raised someth…
1320	2019-10-06	Moran specializes in curses, magic, and delusion. Before he met Heerim, he was a monster that spread infectious diseases. After taking over, his nature as an evil spirit faded to the point of almost non-existent, but he tended to be careful. Since he could get into trouble by chance, he gained godhood and spread plagues. All properties disappear
1321	2019-10-06	No matter how important animal rights are, what on earth do you think about infectious diseases?
1322	2019-10-06	I don't know why the epidemic is dangerous, but do I want to kill more pigs in other areas?
1323	2019-10-06	I forgot my lunch. I forgot it. Ah, this is a contagious disease. I have no position to play pranks in the future. ㅠㅠ
1324	2019-10-06	The only way a serious infectious disease could endanger humanity in the future would be if humanity itself created such a disease for the sake of some ruthless ideology.
1325	2019-10-06	Um, it's not like testing and exporting, it's exporting without testing. Um, does the infectious disease seem easy?
1326	2019-10-06	But originally, there was always a shortage of blood for transfusion, and of course it gets lower after the holidays like now and during infectious diseases. Those who are having surgery must be really nervous. The leukemia surgery that was barely able to catch me requires a lot of blood transfusion, so I'm always looking for people around me who can donate blood. I hope it gets resolved well.
1327	2019-10-06	These are very idealistic and good words, but I doubt that your words can still stand in the face of all kinds of infectious diseases, maggots infesting corpses, and a rain of bullets containing malicious intent. I know what the first thing you face in medical school is the medical equipment stolen by people like me. The first thing you learn is how people die.
1328	2019-10-06	Don't these animal groups have intelligence? Don't they think that if the epidemic spreads throughout the country with stolen pigs like that, only more pigs will die?
1329	2019-10-06	Messala's mother also suffered from an infectious disease. I wonder if something passed by like a flash of light when Miriam and Tirzah fell ill.
1330	2019-10-06	High-level quarantine measures against livestock infectious diseases for which there are no vaccines or prevention methods are being implemented nationwide. In the meantime, if you commit a malicious act that directly opposes these quarantine measures, you are absolutely guilty and the sentence can be one of 10,000 years or less, so don't even think about going to court and appealing. Even if you…
1331	2019-10-06	You know, I'm still confident that I'll be in the top three in the country when it comes to protecting the deathbed. If it's a funeral song, I won't be defeated even by the palace musicians. I even helped dig a hole every day and burn countless corpses to prevent the spread of infectious diseases.
1332	2019-10-06	Haha, it's really because of these people that infectious diseases will spread and the apocalypse will come, you stupid bastards.
1333	2019-10-06	Haha, I would believe it if menstruation was actually an infectious disease.
1334	2019-10-06	The country is currently in an uproar due to the African swine epidemic and judicial reform, but I had a good time watching the flower blossoms in Yeouido. I hope that pig cholera spreads to Yeouido last night and people die. The incubation period is over, so just wait a little longer. Symptoms will appear. Flame play, judicial reform, Hanwha.
1335	2019-10-06	Proposal: Let's stop calling for resignation because Yoon Seok-yeol is coming out. Proposal: Let's not call for impeachment since Park Geun-hye is coming. Arguments that are the same as defeatism and hateism. Please don't spread your empty-headed foolishness like a contagious disease.
1336	2019-10-05	Wow, I had a nightmare. I had a nightmare before cancer. It's a contagious disease that I call my brother, so I don't remember spreading that kind of thing. But honestly, I think I call you that because I feel more comfortable with you than my brother.
1337	2019-10-05	I can't forget the article about the people who said they needed culled livestock to make money and thought about spreading infectious diseases. This was before the spread of African fever.
1338	2019-10-05	Because there's Tsuki, there shouldn't be any infectious diseases, but other than that, it doesn't matter. Ugh.
1339	2019-10-05	If there's a natural disaster, you'll kill the bastards. If there's an epidemic, you'll kill the sluts. Why?
1340	2019-10-05	Who got the cavalry disease? It's Washington. John was the ferry accident and the plague.
1341	2019-10-05	Whenever the desire to harm the other person's importance arises, avoid it like the plague. Problems that come with blows of importance tend to be hidden, so even if it is not clear why, by doing so you will save yourself from a great deal of trouble and headache.
1342	2019-10-05	Whenever the desire to harm the other person's importance arises, avoid it like the plague. Problems that come with blows of importance tend to be hidden, so even if it is not clear why, by doing so you will save yourself from a great deal of trouble and headache.
1343	2019-10-05	Even if you are having a good day, your blood runs cold when you hear the news of pig culling. Will I be able to set up a sanctuary in the future in a country where culling is repeated without any hesitation? If a livestock infectious disease breaks out, everyone will be culled regardless of infection or distance. But if the animals in my sanctuary are forcibly slaughtered, I don’t think I will b…
1344	2019-10-05	Only innocent pigs die. No one holds humans responsible. Only sick and non-sick pigs die. Those who say that culling is natural because livestock infectious diseases should not spread may seem to be a realistic position, but this is also not for the benefit of the pigs. Those who have to eat pigs It's for humans
1345	2019-10-05	It's so sad that every time a livestock epidemic breaks out, animals are buried alive and euthanized.
1346	2019-10-05	I guess we have no choice but to kill them ㅠㅠㅠㅠㅠ It really breaks my heart. How sad it would be if our Samsik and Geunsik had to die because of an infectious disease caused by plants. But in order to somehow prevent the disease and prevent it from spreading further, they might have to die ㅠㅠㅠㅠㅠㅠ Humans are the best. bad
1347	2019-10-05	If you try to fabricate it because you want to see addiction by pouring alcohol into the background of the Joseon Dynasty, it is not a world view with R.O. from the beginning, but the character changes suddenly started like an infectious disease. Of course, Yoo Jung-hyuk will appear as an alpha, and Kim Dok-ja will be a beta for now. The harmony of yin and yang and the five elements is important,…
1348	2019-10-05	I thought Chop Chop and the kittens were doing well because I haven't seen them since one day after moving, but the person who feeds the cats in my neighborhood said that all the kittens in my neighborhood have died. He doesn't know if it was an infectious disease or if someone intentionally drugged them.
1349	2019-10-05	Ah, the news that even domestic pet pigs were culled due to swine fever is so heartbreaking that I will die. If a rabbit epidemic spreads someday, and if a dog epidemic and a cat epidemic spread,
1350	2019-10-05	Why are cats so weak like sunfish? Everything is perfect, but why are there so many organs that become weak so easily and why are there infectious diseases that are difficult to prevent? Every time I see a post about a cat's illness, I burst into tears.
1351	2019-10-05	I'll be discharged tomorrow. There's no reason. I have to go to school on Monday. It's a dirty university that doesn't recognize attendance even if it's an infectious disease or hospitalization.
1352	2019-10-05	I should do Plague Inc.
1353	2019-10-05	Depression is not an infectious disease. Sadness is not an infectious disease. Laughter is an infectious disease. Why? Because it is good. Happiness is also an infectious disease. Why? Because we get better together.
1354	2019-10-05	ㅠㅠ I think Sely would say that she didn't know what to do when she woke up and found herself smaller. ㅠ Sely It feels just like my profile picture lol ㅠㅠㅠ Since Pepe happens to be a priest, wouldn't it be okay to tell others that they have a contagious disease or something and act for them ㅠ What goes in the sleeve? It's really so cute. Wow!
1355	2019-10-05	How is that different from killing all dogs and cats, whether pets or stray cats, because they are spreading an infectious disease?
1356	2019-10-05	In my dream, I filmed a pandemic movie and then wham.
1357	2019-10-05	They build refrigerated meat warehouses, so when an infectious disease breaks out, they slaughter all the meat, store it in the freezer, store it, and then sell it. Killing, disposing of, and burying the animal's remains is a terrible thing to do to the souls and spirits of the animals. It is a waste of the national tax budget, and only the poor animals die in droves. I was shocked. Frozen meat i…
1358	2019-10-05	I really want to blow up YouTube, Dad. Also, what if swine fever infects humans? Hey, it's not a zoonotic disease. I really don't know.
1359	2019-10-05	Plague Co., Ltd. Desne
1360	2019-10-05	I wonder if there are infectious diseases that only affect pigs, but there are also infectious diseases that only affect Hannam.
1361	2019-10-05	I don't know how many cups of tea I've had, but the bridge of my nose feels sore. I glance at the battered door, slowly approach, open the gap so that only one eye can be seen, and then close it again. It's like a contagious disease, so I don't want to spread the disease again.
1362	2019-10-05	This sentence reminds me of the medieval peasants who planted a lot of potatoes because they thought they were easy to grow and would fill the stomach, but then the potatoes contracted an epidemic and starved to death.
1363	2019-10-05	The purpose of biological weapons is to spread infectious diseases to the enemy. Pulmonary infectious diseases, which are carried by rats, are highly contagious and have a mortality rate. There is also a method of applying excrement to a shuriken and throwing it to let the wound fester. This can also be said to be a type of bacterial weapon.
1364	2019-10-05	Why kill minipigs and if another infectious disease spreads, the government will also cull all pet hamsters.
1365	2019-10-05	The evil forces and the scoundrels are not paying attention to the typhoon pig epidemic and have been biting the top news reports for months due to suspicions about Cho Kuk's family. Has Cho Kook harmed their mother and father?
1366	2019-10-05	He owns the Steam version of Plague Inc.
1367	2019-10-05	Anyone who has the Steam version of Plague Inc.
1368	2019-10-05	In particular, Jong-Pyeon, even though there has been a typhoon for nearly two months and a swine epidemic has been rampant, what he does without a holiday is reporting suspicions that harass Minister Cho Kuk's family. Either Minister Cho Kuk said he would reform the media, or he must have also played the role of a prosecutor's reporter. The real media and There are very few journalists
1369	2019-10-04	Love is a contagious disease. It's the fault of an invisible virus. The lyrics in this part sound like a trot, but I really like the choreography where Eugene makes a fool of himself every time.
1370	2019-10-04	No matter how much I think about it, I shouldn't have kissed in that situation. If you kiss a contagious person, the consequences are obvious. Nikolai Sergeyevich Maybe it was me who was stupid. My weekend plans were ruined because of this stupid cold I caught.
1371	2019-10-04	I was watching a pig documentary, and the reason our government is so busy culling is because if we can't export meat, we won't get money, so we need to make the country free from infectious diseases as quickly as possible. I wonder if it's right to follow foreign laws and cull them all.
1372	2019-10-04	What kind of plague am I?
1373	2019-10-04	Lee Nak-yeon has dementia. I found out today that dementia is an infectious disease. Moon Sin is angry because his family approved the Independence Hall of Korea, and Gae Ga-guk is unaware of everything he has done, whether it is his wife or daughter-in-law. Lee Nak-yeon says that Gwanghwamun was mobilized and Seocho-dong was voluntary. I'm telling you, let's send everyone to a dementia ward or a…
1374	2019-10-04	In fact, if you read the information on Wikipedia, you can see that during the Battle of Agincourt, even though Henry III's army was larger, it took several months to win the siege, and especially at the end, when you see that there were quite a lot of soldiers, including himself, due to an epidemic, Henry III could have lived a long time. I don't think they could have conquered all of France.
1375	2019-10-04	Also, humans will isolate or kill an infectious disease that cannot be cured. Animals do the same thing, but isn't it natural for humans to do that? That's why they say they are scared of nature. But it's not because of eating meat that they got sick in the first place, so it's a bit embarrassing.
1376	2019-10-04	It's scary to even think about if African swine fever was a zoonotic disease.
1377	2019-10-04	This infectious disease is spreading around me, so I'm cracking open a bottle of wine after work. Please continue to eat a lot of delicious food and let me know a little about it.
1378	2019-10-04	Every time I hear about swine fever, I feel pain. Every time an epidemic spreads among animals.
1379	2019-10-04	No, but if the running water smells rotten and unknown things are floating around, is it okay to not have an infectious disease or the health of immortals?
1380	2019-10-04	They say you can't buy albums because of Poka. If you have NCT Poka in it, will you get cancer and spread infectious diseases?
1381	2019-10-04	epidemic nature destruction extinction crisis
1382	2019-10-04	Well, there are indigenous infectious diseases in Europe, and the standards for blood donation are so strict that the general public doesn't really understand them.
1383	2019-10-04	What do you think about animal cloning? What do you think about culling animals when an infectious disease breaks out? What do you think about the need for companion animals? Do you think it is necessary to euthanize companion animals? Wow, this is coming out a hundred times this time.
1384	2019-10-04	What did you do when there was an epidemic before?
1385	2019-10-04	What will happen to the flooded area? The house that was filled with water will need to be repaired from top to bottom. I'm also worried about infectious diseases, and I'm worried that it's hotter during the day than I expected.
1386	2019-10-04	It is true that reporting is necessary, but I think it is a timing issue that it is being reported after the epidemic has already spread and quarantine issues have been raised. I think it would have been better if it had been posted earlier.
1387	2019-10-04	When doing Plague Inc., the name of the disease should be Moriarty of Uguk.
1388	2019-10-04	There was an epidemic of tuberculosis.
1389	2019-10-04	Stop the animal holocaust. So are you letting the epidemic spread? This is not true. The meat you are eating is all an animal holocaust. Each individual is already contributing greatly to the holocaust. If we reduce meat consumption, there will be no epidemic. There will be no burning of the Amazon. If only humans lost meat. Everything is resolved
1390	2019-10-04	They don't even go and check in person, they just find out and report it, which is a waste of money. If you go in person and the epidemic area grows, Lee Jae-myeong says Lee Jae-myeong.
1391	2019-10-04	The pig epidemic is serious and causes stool. If it spreads to humans, it would be a really big problem, but I feel sorry for the innocent pigs.
1392	2019-10-04	It is a group that has been eroded like an infectious disease by the abnormal way of thinking that loves someone in order to hate someone and hate someone in order to love someone, and there is no turning back. The children immediately take their cell phones and blast them to wake their mothers up, and they are watching a deep broadcast that is not even broadcast on public broadcasts. It won't en…
1393	2019-10-04	I can't say it's a combat style, but if the opponent is human, I tend not to use the bow very often. Assassination style is the most used because rush assassination is convenient. And I like the corner assassination motion. It's a bit long, but I try to be as kind as possible, just like the Cephalonian plague. What is the case?
1394	2019-10-04	I will not say that vaccines to prevent infectious diseases are scientifically or medically right or wrong for treating diseases. There are many mainstream social systems that are not right.
1395	2019-10-04	At this point, just change the name to the Liberty Patient Party. Is the infectious disease contagious considering your inspection of the National Assembly? Even if you catch the disease, the principles cannot be broken, so come to the National Assembly and take responsibility for what you say.
1396	2019-10-04	I helped a girl get ingredients to treat the epidemic and made medicine for the villagers, but I thought it would get better, but it ended up making the epidemic worse. Fortunately, there was a happy ending, but the part that ended before the follow-up quest was very disappointing.
1397	2019-10-04	When I think of Karkar, that's what I remember. The world quest of treating an infectious disease that spread through a village was so crazy that my pupils were shaking.
1398	2019-10-04	It is true that even pet pigs are useless in the face of infectious diseases, but is there no other way than culling them, such as a vaccine or something else?
1399	2019-10-04	Goblin is written by a rich man. Haha Mel Drifting Period Investigation and criminal law in the Joseon Dynasty Goblin folktales Old fish market I looked at books and papers on old epidemics and responses. What I felt was that data research and entertainment are two separate things. Dashi should not mix multiple genres.
1400	2019-10-04	Is the pig epidemic starting again? I can't use estrus pills anymore. Go to a mental hospital.
1401	2019-10-04	It seems like the country is truly in ruin. There is a civil war, epidemics are spreading, and natural disasters keep happening.
1402	2019-10-04	It's probably because they're beggar-hearted scoundrels with no conscience or brains. It seems like it's a vicious disease that's scarier than Pig Africa, so I guess we'll have to dig a hole and cull them all this time.
1403	2019-10-04	Is it a headshot? Is it also a headshot certification today? When and where did they fight? You can't even see their noses removed. If you can't attend the cabinet meeting, you can't fight the infectious disease. Where can you tell?
1404	2019-10-04	Seeing North Koreans break through quarantine and spread to wild boars reminds me of Plague Inc. or World War novels.
1405	2019-10-04	Swine Fever In fact, I have been thinking that something like this would break out in our country at least once since last year or so. The Animal Science Research Institute and livestock newspapers often posted articles and published data. I know this, but everyone who is even slightly interested in livestock infectious diseases knows about it. You should have known
1406	2019-10-04	Even the federation that runs with the government's money is like this. I think it's a contagious disease. It's worse than African fever. We need to cull them all.
1407	2019-10-03	Katte - Mom sells him at a special price Messala - Mom catches an infectious disease and dies Rudolph - Mom is Sissi
1408	2019-10-03	We have shown this once in a while, with livestock epidemics and typhoon damage, so if we are done with generational issues, the National Assembly should do something about it. The people have a lot of other things to do.
1409	2019-10-03	When Gui was outside, his immune system was low due to an infectious disease, and his ears were filled with water and he had stomatitis, so I almost had all of his teeth extracted. Jeongsik must have been with him at the time. I'm worried about whether he'll be okay. When I brushed his teeth earlier, I saw that the gums near his molars were red, so I thought he was arrogant. I heard it all
1410	2019-10-03	This summer was the first major typhoon in 2018 since Typhoon Sarah, the worst in history, caused evacuations, and the rain was so bad that street vendors selling clothes like mine were ruined. This climate is vulnerable to infectious diseases, and the African swine fever caused great damage. Until the beginning, whenever there was a flood, the Han River and other areas were in chaos, but we shou…
1411	2019-10-03	As with foot-and-mouth disease, there is really no answer when a livestock disease epidemic breaks out. Even if there is a vaccine, the only solution is culling because the rate of spread is much faster than the vaccine's effectiveness. The worst case scenario is that neither the people who do the culling nor the animals nor their owners want it, but if they don't do that, it will spread infectio…
1412	2019-10-03	While watching TV about infectious diseases, one thing that immediately occurred to me was that Koreans seem to be really conscious about reporting. Was it MERS? I remember going to Korea at that time and telling them separately and reporting it. There was nothing wrong with it, but I can't let it spread to my country. This is what I thought.
1413	2019-10-03	The reason why the epidemic broke out in Paju, located in the upper part of Gyeonggi Province, is why public officials are worried because I worked as a researcher at a national research center when foot-and-mouth disease and avian flu broke out across the country, and I saw clearly how crazy research and quarantine public officials were being treated.
1414	2019-10-03	This is not normal either. If there is an epidemic of cattle or pigs every few years, I think it is an issue that needs to be seriously considered, unlike in the agricultural era when the population was small.
1415	2019-10-03	The real Saintsel and Moonsel seemed very distraught when they found out that Miriam and Tirzah had leprosy, but later, when the Namesella number came out, I found out the reason. Mesel was like that too. He lost his mother to an infectious disease. That's why he looked so sad at the time.
1416	2019-10-03	In the world, both seem to be Gray, but the options are divided into two, becoming Part One and Part Two. Just as Gray takes off his clothes, Natsu's colleagues take off their clothes in front of Lucy, looking at Natsu like that, they look surprised and wonder if that's a contagious disease.
1417	2019-10-03	Incineration is the best way to slaughter livestock. Even during the Joseon Dynasty, when there was an epidemic, they were burned. It is essential that the banks responsible for the derivatives issue be punished. Prevent situations like this in the future.
1418	2019-10-03	Due to swine fever, the government and livestock farmers are in a state of emergency and are concentrating all their efforts to quarantine and prevent the spread of infectious diseases. However, one side is saying that they are doing it, but now they are even bringing up the color of pigs, which makes pigs laugh. The people are not concerned and they are only chasing power. The future of this cou…
1419	2019-10-03	However, no matter how many dogs and pigs there are, they say the swine epidemic spreads.
1420	2019-10-03	Pandemic typhoon protesters are confused confused
1421	2019-10-03	It's an epidemic
1422	2019-10-03	They went there with mugwort and garlic that they couldn't eat, and when negotiations failed, they spread the disease and set fire to the village on the day of the tribal festival.
1423	2019-10-03	War, racism, genocide, new beginning, epidemic, nature destruction, extinction crisis, creating life, the essential answer is to break away from the science that kills and establish a science that saves life. Become the subject of life. Become the subject of life.
1424	2019-10-03	I need to get a full rap lol That's how it will be handed down lol I've been playing it for over a while but I don't remember lol I folded it a long time agoㅠIs that the killer who spreads the plague? Is that the girl throwing up lol I'll fold it when the dog comes out lol
1425	2019-10-03	Those guys who make a fuss when we say we'll provide medicine to North Korea. If an infectious disease breaks out in a country right next door, it's obvious that we'll suffer, but we give it to North Korea. They're brats. They're communists. They make a fuss. It's partly because the octopus didn't do its job, but North Korea is suffering from swine fever. If you had helped stop it, would it have …
1426	2019-10-03	I think rapid culling is more important than the culling process for pigs. Since the current culling is due to a swine epidemic, living pigs is more important than dying pigs.
1427	2019-10-03	Looks like a plant infection. I don't think it's an aphid.
1428	2019-10-03	Transmission is also a problem, and infectious diseases among people will also be a problem due to the unexpected heat and temperature difference after the typhoon. Disasters and residents, especially low-income people who cannot afford bottled water, should be careful about drinking water problems and contagious diseases such as the digestive system and cold.
1429	2019-10-03	Quickly go to the typhoon-affected area with your colleagues and listen to the local needs first-hand. Wear rubber gloves and clean. To the local government, only identify the damaged area and directly tell local government officials to do what they need to do since they refuse to meet or follow protocols. Do not gather together to take pictures and follow the rules regarding infectious diseases …
1430	2019-10-03	The death toll is likely to increase as there are missing people. The final count of damage in Gangwon-do doesn't seem to have been made yet. It's getting hotter after the typhoon, so infectious diseases are likely to be a problem. Drinking water is the biggest problem.
1431	2019-10-03	The media is so lenient that during the flood crisis in Incheon, the mayor was told to die. I can't see any news related to the governor regarding the pig epidemic in Gyeonggi Province.
1432	2019-10-02	What should I solve after the epidemic chapter is over?
1433	2019-10-02	He was very embarrassed and said this. Eric, hey, why are you all like this? Is there a terrible epidemic spreading in the palace, or did Eric do something wrong? Eric was really just asking because he was curious about why people were like that, but the situation only
1434	2019-10-02	It may be a similar story to the fact that the size of bugs has become smaller, but when an epidemic occurs due to distinct seasons, the environment changes over time and becomes an environment where pathogens cannot function, which has the effect of preventing further spread.
1435	2019-10-02	Pigs suffer from swine fever, and the people suffer from homeland fever. Moon Jae-in is so indifferent to swine fever that it seems intentional. Is there any other reason why swine fever should be prevented in Gyeonggi-do? It seems that Moon Jae-in and his supporters do not know much about the law. Legally recognized livestock epidemics are unconditionally the responsibility of the state.
1436	2019-10-02	I've roughly planned the framework, but it has to proceed quickly, otherwise the epidemic chapter won't end.
1437	2019-10-02	When an epidemic breaks out, this guy is going on vacation while still infected.
1438	2019-10-02	It's sad to see pigs being culled due to swine epidemics all the time, but I wish they would have culled the brainless scoundrels and their followers at the same time. However, due to this African fever, I wish they would dig a bigger hole and bury them together. The pigs will feel insulted
1439	2019-10-02	It's always sad to see the pigs being culled due to the swine epidemic, but I wish the brainless scoundrels and their followers would be culled together. Due to this African fever, I wish they would dig a bigger hole and bury them together when they are culled. Of course, the pigs will feel insulted.
1440	2019-10-02	I can hear the sound of a group burning down the house of someone who died from an infectious disease. I tried to tell the outside world to stop because we are still alive, but my voice doesn't come out. In fact, my grandparents, who were infected with an infectious disease and starved for more than a week without receiving nursing care for a few days, are probably already dead. The thought comes…
1441	2019-10-02	Because of the epidemic and typhoon, work has been disrupted since the summer, so it's difficult and frustrating.
1442	2019-10-02	Chairman Yoo Si-min also broke the trend. Since ground bugs are an infectious disease, is there an African bug fever? Let’s cull them all.
1443	2019-10-02	Heo-muk, who was able to answer any question perfectly, had no answer to the question, "Would you make the same choice even if your precious person were the target?" And the calm smile that was still there was because this epidemic does not apply to Yu-yeon. I guess this is it
1444	2019-10-02	At the end of the century, under the reign of Edelgard of the Adrestian Empire, a nationwide rat eradication policy was implemented. This policy led to an exponential decrease in the incidence of diseases such as infectious diseases caused by rodents at the time, and is recorded as the first post-medieval medical policy.
1445	2019-10-02	Using pigs as exhibition animals in multi-use facilities is judged to be an undesirable practice for the prevention of livestock infectious diseases or animal welfare, and we will take action through Ilsan City.
1446	2019-10-02	How they cursed each other in the darkness of the plague-ridden cave. It is easy to understand why the artists who survived there had no desire to immortalize and convey the images of their own species and why they painted animal figures.
1447	2019-10-02	Plague Inc.
1448	2019-10-02	I commute long distances to the south and my husband to the north, and I've been worried about what I would do if a zombie apocalypse breaks out. Transportation back home is cut off, and I only have a kindergartener and an elderly grandmother to pick me up. How many days can I survive in a zombie world? That is why thorough quarantine is important for infectious diseases.
1449	2019-10-02	Not only that, but such a culture spreads like an epidemic and tires people out. We need a culture where personal time is spent on self-interest and rest, and compensation for additional company work is clearly stated.
1450	2019-10-02	Current Sports Rep. Kim Byeong-wook says the cost of culling infectious diseases in livestock has been trillion won since 2018.
1451	2019-10-02	Please report it to the authorities immediately. Animals imported illegally can not only become vectors for water-borne infectious diseases such as swine fever, but also harm the native ecosystem. The Southeast Asian Pokémon you brought with you may lead to the extinction of Korean native Pokémon.
1452	2019-10-02	epidemic disease
1453	2019-10-02	It's a chronic problem in Korea. No matter how bad the weather is or if there's an infectious disease, you have to go to school or work. Because of this, everyone doesn't know that dangerous things are dangerous and they become insensitive to safety. Cushion, please come back safely.
1454	2019-10-01	It's really something between a horror game and Plague Inc. haha.
1455	2019-10-01	Because they did not know that the infectious disease called plague was carried by rats, 50% of the world's population died from this disease. Human incompetence killed many people. There is no guarantee that something like this will not happen in the future.
1456	2019-10-01	Razef, the Semitic god of war and epidemics, is said to have a gazelle growing from his forehead.
1457	2019-10-01	A citation that is more dangerous than drugs. A citation that is scarier than Mamajo. These days, they say Pangeomsat is spreading infectious diseases.
1458	2019-10-01	During this period, all of the infectious diseases were reported for different reasons.
1459	2019-10-01	Don't think about it. I care about people like you. I know there will be difficult times, but it's quiet that even when it rains, everything is resolved and the sun still remains. Thank you for illuminating my work with your beautiful smile and pandemic joy. do i love
1460	2019-10-01	Don't thinkI care about people like youI know there will be difficult times, but it's quiet that even when it rains, everything works out and the sun still remainsThank you for illuminating my work with your beautiful smile and pandemic joy i love you forever
1461	2019-10-01	To be honest, when I meet aliens, I am more scared of alien bacteria or viruses than of an alien invasion. Even though we are the same species living on the same planet, Earth, the natives suffered a lot from infectious diseases brought by Europeans who entered America after the discovery. Other species on other planets must be appalled.
1462	2019-10-01	What would you have seen while living for years with the blood of humans and monsters? Even if millions of people die from war, epidemics, etc., the boredom and skepticism about humans repeating the same thing over and over again is a pessimistic feeling filled with vain pathos.
1463	2019-10-01	What the heck, yo haa, it's really dark. As expected, the setting is amazing. Spreading the epidemic.
1464	2019-10-01	Saying it's the instructor's conscience, it's not in order to apologize and ask for forgiveness first. Is mental victory an epidemic these days?
1465	2019-10-01	War, racism, genocide, epidemic, destruction of nature, extinction crisis, mumbling, mumbling, muttering.
1466	2019-10-01	As of now, I don't have a lover. If I had, there would have been an uproar in the castle. He just doesn't care and won't eat what he wants. If there's anything he cares about, it seems like it's a problem related to food ingredients. An infectious disease broke out in a certain animal. Whether the crops were bad or not. Demons have a better body than humans. It's probably on the cold side.
1467	2019-10-01	Instead, it becomes fun if there is an epidemic, haha.
1468	2019-10-01	ㅋㅋ ㅌㅋㅋㅋ ㅋㅋㅋ It was fun.
1469	2019-10-01	I was so annoyed by the crappy paper straw that I drank it without using a straw. Bacterial growth around the cup. Large-scale infectious diseases. Human extinction. Eco-friendly.
1470	2019-10-01	It is a disease. It is an occupational disease that has become a chronic habit. If you have felt external pressure, it is paranoia. Please visit the hospital as soon as possible and receive treatment. Paranoia is a strong infectious disease, so even if you have felt even a slight external pressure, please visit the hospital as well. In a stable, closed ward with no external pressure at all, it wi…
1471	2019-10-01	Well, if it's not a deadly disease or an infectious disease, what can I do?
1472	2019-10-01	I really enjoyed Plague Inc.
1473	2019-10-01	Many pigs are being culled and farms are suffering due to an infectious disease called African swine fever. It is a serious infectious disease with a fatality rate and no cure or even a vaccine. They say it is believed to have come from China. I hope it is suppressed quickly.
1474	2019-11-01	Doubt is like a contagious disease
1475	2019-11-01	They are continuing to do crazy things to stop domestically produced pigs from intentionally spreading livestock infectious diseases and import them from the US. Stop right now.
1476	2019-11-01	I saw him often when I dreamed. It was rare for me to sleep well enough to dream in the first place, but he always appeared when I fell into a light sleep. Sometimes he was an enemy, sometimes he was a plague, sometimes he was Judas. The last time I saw him was me. How much of me did he eat? Is he my god?
1477	2019-11-01	As the number of people defending the author is increasing, the person who put up a cover for the exclusive reading and called me an idiot while talking about the epidemic and saying that I don't understand why, please act like you know him when you see him. Why did you criticize him? Put it on fire
1478	2019-11-01	For me, who hasn't played a strategy game since Plague Inc., this is a god game. I bought Lobotomy yesterday, but it was already overdue last night, but I still don't know how to save it. After finishing the first day, I went to the main page when I started reorganizing the staff for the first day, but when I went back in, it was the beginning of the first day. I don't know what the concept of me…
1479	2019-11-01	It seems like it's an epidemic these days.
1480	2019-11-01	Oh my typo, I thought I had an infectious disease ㅠ
1481	2019-11-01	I only read The Last Human, Mary Shelley, but isn't this the internal affairs of Plague Inc. LOL? LOL.
1482	2019-11-01	Food ran out during the cold winter, and epidemics broke out and wars were repeatedly lost, so people began to cling to this even more. They even said they had to offer up brides, but most of the women who had already had children or were of suitable age were starving to death, leaving them parentless and powerless. I hope the reader gets selected after receiving a fistful of rice.
1483	2019-11-01	Ah, but every time I read a book like this, my antipathy towards vaccine deniers grows. We have come too far to return to nature. All kinds of infectious diseases started when we started farming, and what prevented those infectious diseases and increased the number of ningen by a large amount. It's because of the invention of vaccination.
1484	2019-11-01	Once infected, chickenpox remains in the nervous system and often recurs as shingles. Because the population size of chickenpox is less than 100 people, epidemiologists believe that chickenpox originated a very long time ago.
1485	2019-10-04	Why is he a cat again? Is the cat transformation epidemic spreading?
1486	2019-11-02	A survival story that begins with an epidemic that slowly hardens everyone's legs and prevents them from moving, and only Sandal, an angel in high heels, is able to walk.
1487	2019-11-02	Hahahahahaha I've seen it like a plastic surgery number five times hahahaha That epidemic was fun too, but I can't remember the title. No, Yoojeong sunbaenim is going crazy.
1488	2019-11-02	When I searched for public bathhouses, I found out that the trend toward not bathing, which was common in the Roman era, was because it spread syphilis. It was even worse because prostitution was also carried out in the bathhouses, and it became a place where infectious diseases were spread.
1489	2019-11-02	It's not an epidemic or anything.
1490	2019-11-02	The red stimulus that fell on this gray city was no different from a contagious disease. It should not have been spread. It was madness that I had to die with.
1491	2019-11-02	Girls, why do you regret being heterosexual? Seriously, this is ridiculous. Isn’t heterosexuality a complete epidemic?
1492	2019-11-02	Is baldness becoming an epidemic these days?
1493	2019-11-02	Whenever I think about it, I get depressed, I can't get anything done, I cry all day and my head hurts. I keep displaying things like that on Essense, and me too. The moment I say that, everyone gets depressed like it's a contagious disease.
1494	2019-11-02	The wind and snow griffin rotation has ended, and they tell me to go there because they say there is an epidemic or something in the first village. Edelgard, why are you so anxious? Something is bothering me.
1495	2019-11-02	In Ja-cheol, I also say that I shouldn't touch it, but since the clothes are thick, I can brush them. It's like Jo Onna bragging about an infectious disease, and I get upset when I meet someone who gets upset and hates me. ㅠ Hey, fuck, I wash and do laundry all the time too. Take care of yourself.
1496	2019-11-02	Let's write a personal statement like Messala. Messala was accepted into the Roman army. Self-introduction I was born as the son of a poor low-ranking soldier during the war of adversity. My mother died of an infectious disease during the war.
1497	2019-11-03	ㅋㅋㅋㅋㅋ Thank you ㅠㅠ Ugh ㅡㅎㄱ That's also a secret story, so it keeps trying to infect people around it. When it turns into black blood stains, the people around the infected person were also affected at first. Poor Logan, now he uses it like this ability, but in reality, he himself is a person who died around him. It's actually an infectious disease because it's all black blood.
1498	2019-11-03	As soon as my hand touches it, I close my eyes tightly and open them slowly. I have a disease. It's not an infectious disease, but I understand if they say it's a disease that doesn't even have a name. I don't know the cause, the symptoms aren't clear, and there's no cure.
1499	2019-11-03	Originally, a shipcat was a very important position in the navy. Since infectious diseases spread in places like ships and everyone died, they said that the ship and the cat were always one set.
1500	2019-11-03	I want to see even just one person a politician who cares more about how he will die than how he will live. Isn't there something I can feel when I see the pro-no-poor people who survive so hard, polluting the Republic of Korea and causing epidemics?
1501	2019-11-03	After reading the comments on YouTube, I became a male-hating Max. I really hope he dies. Is there someone out there who doesn't spread an infectious disease that only infects men? I wish everyone would make a comeback.
1502	2019-11-03	It's been about a week since you heard that there was a strange contagious disease going around. Symptoms of the strange contagious disease were appearing on your shoulder. You have to go to school, but if it turns out you have these symptoms, you won't be able to go to school. It's clear. Will I be able to go without being caught?
1503	2019-11-03	You live in a city where there's a strange epidemic going around. The newspapers, the news, and the rumors are all about the epidemic. And you're a student who goes to school without paying attention to the rumors, until your friend catches the epidemic.
1504	2019-11-03	Additionally, in the Book of the Invasion of Erin, it is said that Partholon was wiped out due to an epidemic and Ireland became a communist state. If common sense suggests that a people was wiped out, then how on earth did that story come to be passed down?
1505	2019-11-03	The Partholon people are now living in places like Tir Chonail, but the reason they gathered and lived on the Senmai Plain after the battle with Powar was not only because there was only one plain, but also because it was a convenient place to bury people as people died from the epidemic that came later.
1506	2019-11-03	Prevention is necessary, but precautionary measures are taken for flu, infectious diseases, the economy, terrorism, and war, but ideology is truly defenseless. Looking at the article, it is said that even in the United States, young people are immersed in the socialist boom through .
1507	2019-11-03	So, I want to say that you thought rationally and made that decision. It's true. If anyone hears it, they'll think you're a contagious disease. Cherny, just like you're bound to hurt people if you're alive, you didn't have to do that without me. I was your first chance, not your last.
1508	2019-11-03	Haha, no, if you do this, I saw it somewhere before, and there was a story about how Huve and Byleth eradicated rats nationwide and solved epidemics and food shortages, so it was later evaluated as the most highly regarded work by the emperor. I don't remember where I saw it, but I think the Emperor and Empress of Agriculture will do the same thing. Looks like it lol
1509	2019-11-03	Haha, you said you caught it all the time yesterday and got a handle on it. It's a disaster machine that exists in all build games, but it goes out really quickly as long as there's fire and water. Rats People are startled and squeak, but even if you wallpaper it with rat traps, you can't catch it. It's not an epidemic. A few employees are sick. Is there heart inflation? It’s level. Follow the ex…
1510	2019-11-03	Democratic Party members seem to be suffering from an infectious disease. We need to get rid of it all.
1511	2019-11-03	What happens if you sleep on the street in the UK? It's always gloomy. It's always humid. There are only a few days with sunlight. It rains frequently. The poor have no money so it's hard to take medicine. The population density is beyond imagination. The collaboration between various infectious diseases and pneumonia was crazy.
1512	2019-11-03	Is he a yellow bike or something? This guy is a tear contagious person that I have already blocked.
1513	2019-11-03	The country needs to build a clearer policy to say that it is not reprehensible for foreigners residing in Korea to benefit from the tax benefits paid by Koreans without even paying a single tax. There were times when I suffered harm.
1514	2019-11-03	It's the same way that infectious diseases usually spread haha. Bloody mosquitoes spread by sucking other people's blood.
1515	2019-11-03	In order to drastically reduce meat production and consumption, we recommend vegans, and all celebrities are also vegetarian. Well, does that mean it will work? Only when the seeds dry up due to the cattle epidemic in the U.S. and Australia will there be world peace.
1516	2019-11-04	It's an epidemic
1517	2019-11-04	I'm really glad, but you'll definitely come back with a smile. I'll trust you. I think it won't take that long for your baby to realize it. Good thoughts are like a contagious disease, so they spread quickly. Eventually, even the person who created the thought.
1518	2019-11-04	The collective habitat of pests where public opinion manipulation is rampant can be described as Moon Jae-in's supporters. They are pests that have not been reported in academia, and although they are far from equality, fairness and justice, they are a new type of single cell that pursues them. There is a rumor that an epidemiological investigation has begun.
1519	2019-11-04	In fact, I remember reading a story that Apollo was the god of solar prophecy, but at the same time the god of disease and epidemics. The narrative that expresses this is that he shot arrows at the allied forces in front of Troy in Greek and Roman mythology, causing an epidemic.
1520	2019-11-04	There is no major epidemic and North Korea is arguing moderately, so I don't think this is a national crisis.
1521	2019-11-04	What a favor the plagues and thieves of our time have done us by preventing us from fully preserving the full extent of our powers.
1522	2019-11-04	Now are they both epidemics or are they actually zombies?
1523	2019-11-04	Aren't they both catching contagious diseases?
1524	2019-11-04	War, racism, genocide, new beginnings, epidemics, destruction of nature, extinction crisis, break away from the science that kills the essence of life and develop science that saves it. Create life and become the subject of life.
1525	2019-11-04	I think the only thing that came out when I was young was the Kwak family. It appeared in the novel, and the Kwak family was originally not in good health, but an epidemic broke out and all of the brothers died, so the parents saved the Kwak family by cutting off their own flesh and feeding them. It's a big setting that we've had since we were young under our teacher Su-kyung.
1526	2019-11-04	A girl who was trapped in a lodging facility on an island and escaped through hard work. The road I used to commute to work was covered in animal carcasses and blood, and the infectious disease spread because of it. Gapbun, a hunter from Medsang, Mobs. Chief Song Tae-won in the court. The northern part of the country where you can actually live in Korea after being exposed to radiation at a nucle…
1527	2019-11-04	The Bible, the Word of God, is the truth. Today's message is Amos. I sent a pestilence among you, just as I did in Egypt. I killed your young men with the sword, made your horses plunder, and made your nostrils sting with the stench of your camp. But you did not speak to me. did not return, declares the LORD.
1528	2019-11-04	I think I read somewhere that Zheng He's Great Fleet did not get scurvy because they ate bean sprouts, but they suffered from water-borne infectious diseases.
1529	2019-11-04	If you have an infectious disease, wear a mask, you bastard who will destroy humanity.
1530	2019-11-04	Customs Inspection Customs officials conduct inspection and impose tariffs on those who exceed the duty-free customs clearance standards. Immigration Management Immigration officials check the traveler's identity, travel purpose, visa, etc. and restrict entry. Quarantine Blocks pests and infectious diseases that threaten the domestic ecosystem. This is mainly implemented upon entry into the count…
1531	2019-11-05	While I was walking around on the phone, I made a mistake again and my friend hung up the phone first. I got into an argument with a baby bird that was carrying an infectious disease and ended up killing it. The poison kept coming out no matter how many times I pressed it, so I woke up.
1532	2019-11-05	This is an infectious disease. I'll make Madison excited too. I'm approaching quickly.
1533	2019-11-05	If an infectious disease were to spread within a hospital, it would be a disaster.
1534	2019-11-05	Even though my mom didn't let me raise furry or furless animals, she let me raise the ones that went into the water. The turtles and guppies were red-eared turtles, but they came down with an infectious disease and were worried. I couldn't take care of the guppies, and my mom changed the water for them, but the water quality was poor. Is it because of this change?
1535	2019-11-05	In fact, it would be nice if there was a story about Adelaide being the one who spread the plague or blackmailing Reed with it. Typical backstabbing. I played too much Fallout.
1536	2019-11-05	There seems to be something on Dongju's skin, but I'm sure it's not an infectious disease or something like that.
1537	2019-11-05	Where did that contagious pig go and talk nonsense? Wow, I'm in shame. Is there a forest fire or a flood? What kind of donation is this? I want to put my snout on the pork belly grill.
1538	2019-11-05	Seng's concern: I'm busy pampering every single child I have, so how can I handle it if I have multiple children? They say there's no answer when infectious parasites spread, but how can I take care of a child who doesn't eat food well?
1539	2019-11-05	To be honest, calling yourself a yandere when you're upset is a bit much. If you're a yandere, you have to have some love, but there are too many cases where you just snuggle without love. It's not love, it's the infectious disease that kills you. You're just a yandere haha. There's no dere.
1540	2019-11-05	Well, something like an infectious disease apocalypse might really happen. Even if you don't know about zombies, if you're good at medical knowledge, that alone will lower your status.
1541	2019-11-05	It won't work now because of the strict control over infectious diseases.
1542	2019-11-05	A documentary series that introduces dangerous areas around the world exposed to environmental pollution and natural disasters such as avalanches, cities polluted with fine dust, earthquakes, polluted rivers, epidemics, tornadoes, etc.
1543	2019-11-06	The Centers for Disease Control and Prevention says male violence against women is at epidemic levels and is the most important health issue for women both at home and abroad.
1544	2019-11-06	Feroyal Spoiler In fact, the culprit behind all the incidents was the cognitive epidemic caused by the public's perception that they did not need to wash their hands after going to the restroom, and the Phantom Thieves planted cognitive handwashing in people's minds and dramatically reduced the occurrence of cognitive epidemics, saving the world. The final scene of the rescue is where Joker washe…
1545	2019-11-06	Projection Gaba, a hip-hop concept as far away as hippumai. It's so funny. It's hip content that spreads like an epidemic.
1546	2019-11-06	After they left, Snoop hurriedly went to the information desk to find out the current state of the wizarding world. Regulus was not missing, the prophet Cybill Trelawney was killed due to some kind of epidemic, and Voldemort's forces were not actively terrorizing the wizarding world as if they were watching something. What the fate. Sensitivity to what kind of flow this is heading towards
1547	2019-11-06	This is a love story and a story about a time when everyone in the neighborhood was dying from an epidemic.
1548	2019-11-06	Let the Tearstopia gangsters confidently ascend to heaven without arm sleeves and protect the people. Let currency more valuable than Shin Saimdang King Sejong be spread throughout the country, and public transportation become the exclusive property of the rich. Livestock become extinct due to infectious diseases, and the whole country is destroyed by the wind of Hyegyeonggung's skirt. into the s…
1549	2019-11-06	In this way, the epidemic tail will be installed.
1550	2019-11-06	Plague Story: I feel like I just saw a major spoiler.
1551	2019-11-07	I'm a really dirty person, and I don't let my shoes come into contact with my cat, and I change my clothes right away when I come home because I'm scared of catching a contagious disease. How can I let my cat out on the street? How do I know what they'll pick up and roll around in? Even if a human is next to me, they're super shy. They are kids who can get into fights and get into trouble all of …
1552	2019-11-07	Still, I don't want to eat the meat of livestock that carries contagious diseases carelessly, so I don't want to buy it. Farmers are still going through quarantine.
1553	2019-11-07	In particular, infectious diseases are of concern because the environment in which cultured meat is produced is also a good environment for pathogens to grow. It is a good thing that cultured meat loses its marketability, and in the worst case, it is distributed in the market contaminated with undetectable pathogens and the animal's immunity. Since we won't even implement the system, we'll just f…
1554	2019-11-07	Honestly, I'm not worried about the cultured meat industry because it's artificial meat. What I'm really worried about is the quality of the nutrients used to grow it, and things like infectious disease management and things like that.
1555	2019-11-07	Hahaha hey hey hey hey hey hey why do I get an infectious disease, is it true that a cure has really been found?
1556	2019-11-07	In the first place, isn't Korea a country with a good infectious disease management system? Just look at the SARS situation. However, even if there is a good and high-level system, it is of no use if the leader turns a chicken. It is unreasonable to talk about infectious diseases like this in connection with the Democratic Party administration.
1557	2019-11-07	At this point, I suspect that Lim Chan-gyu and Yoo Kang-nam are contagious.
1558	2019-11-07	If you do that, the plague will be paid quickly.
1559	2019-11-07	I'm interested in a rat the size of a puppy. I'd be scared if I met it. It's a contagious disease.
1560	2019-11-07	Looking at Gojiteo alone, it seems like he was one of Encabede's subordinates who died due to the colonel's false accusation and torture in his past life. He was once a human being, but now he has become a being that feeds on guilt and spreads fear and distrust like a contagious disease.
1561	2019-11-07	They say that kids like that are not that rare among high school students these days. It seems like it's at the level of an epidemic.
1562	2019-11-07	Integration of today's railway common sense A method of integrating customs, entry and exit and quarantine at a railway station crossing the border Imposing tariffs when exceeding the customs duty-free clearance standard Confirming the identity of the incoming and outgoing traveler, purpose of travel, visa, etc. Restricting entry permission and quarantine Quarantine blocking pests and infectious …
1563	2019-11-07	Actually, I saw that tweet, but I don't really sympathize with the person involved. No matter how much anti-military hatred is going on right now, no matter how much you compress the sentence, you're expressing it like it's an epidemic.
1564	2019-11-07	Kosanho's setting is really bad. It's really shitty to say that depression is contagious. Haha. If you write it that way, people will treat depression like a contagious disease. It's also a shame to bring up the fantasy depression that people shallowly heard about in children's games. But the expressions are even more shitty.
1565	2019-11-07	Every time I catch a cold in Neñaple, everyone catches it, so I feel like I'm treated like a weakling. No, I'm not a weakling at all. Even though I protest that it's an infectious disease and everyone else gets it too, Maximin, Boris, Lucian, and Tychiel don't catch it and get over it. It's because of my friends' immune system that I don't understand. A young master who feels unfairly treated as …
1566	2019-11-07	Travelers from outside heard rumors that the village had already become a source of infection, spreading the contagious disease of blood relatives. The hunter tried to persuade the villagers to find a way to survive, but all he got back was an incomprehensible response and isolation. The villagers were ignorant and simple-minded. has already been rejected by the church
1567	2019-11-07	Plague Co., Ltd., cold, cold, cold
1568	2019-11-07	I don't know if this is more constant, but one day it's hotter, then it's less hot, and then suddenly it's cold for a day or two, and then there's always someone coughing on the other side of the office, like when Plague Inc. started.
1569	2019-11-08	For example, in Keishin Village, which is where Hinata lives now, and at the time was called Ukai Village, there was a story about a black-robed mage who made a medicine when many people were dying from an epidemic about a year ago, and the nickname "Immortal Crow" is also there. It was the result of a combination of the village's folk beliefs and
1570	2019-11-08	All of my classmates were so stressed out that they suffered from sudden hearing loss, as if it were some kind of contagious disease. Why is this happening to me now that everything is over and I have been resting for a week?
1571	2019-11-08	If there had been no dictatorial rule of theory, music would have played the role that philosophy plays. If so, this world would have been an inexpressible paradise where ecstasy spread like an epidemic.
1572	2019-11-08	Shinaeyu is the god who protects all the weak and governs the outbreak of diseases. He has no power to heal. When he gets extremely angry, infectious diseases spread.
1573	2019-11-08	It would be nice if there was a sudden epidemic and all the people with chromosomes died and there were only women in the world. Then bi people would become lesbians and heterosexual people who have fantasies about dating would try to become lesbians, crazy brain.
1574	2019-11-08	I saw that movie, The Plague, and it started in my neighborhood, so fuck it.
1575	2019-11-08	Haha, back when I was a grandmother, men were asking me if they were coming, but they ruined my country too - My child's grandmother is playing around with me again. They told me it was real, and they were telling me if they were coming, but they ruined it because of the spread of an infectious disease.
1576	2019-11-08	Hannam, if you catch a contagious disease and do something, won't it spread?
1577	2019-11-08	What should you do if your friend gets your finger bitten? Shouldn't we first check to see if it's a special infectious disease?
1578	2019-11-08	It's kind of an infectious disease, but it's funny. I'm pretty sure it's not spread through kissing. I've never been kissed in my life, so until now haha
1579	2019-11-08	It reminds me of Parma, who told me to give Ratchet back and caused an epidemic in the human world. Thank you.
1580	2019-11-08	I knew Remichov, who was eighty-six years old. At the time, he was living in an empty apartment with no furniture. The manager of the apartment, who had hoped to hand it over to my daughter, tried to evict Remichov under the pretext that it was the epicenter of an epidemic and was infested with rats.
1581	2019-11-08	The ghetto, a quarantine facility for Jews installed by Nazi Germany, was installed in the most underdeveloped part of the city. Many people were housed in the ghetto in a small living space, usually occupying one room. There were no sanitary facilities in the ghetto, so infectious diseases were rampant. I did it
1582	2019-11-08	There is also an opinion that the reason there are many current vaccine disbelievers is that the memory of the actual situation when the disease was widespread as an infectious disease has disappeared quite a long time ago, so the uncertainty about the risks involved and the possibility of something going wrong feels more scary at present.
1583	2019-11-08	Is this dog-searching animal contagious disease?
1584	2019-11-08	Humans are so clueless. At this point, there could easily be a fast and strong epidemic that kills only humans.
1585	2019-11-09	While watching a Netflix series that explains the current world, Netflix comes out and worries about infectious diseases ruining the world, but it's so funny because it's typical of rich white men. Taxes are scarier than infectious diseases.
1586	2019-11-09	As expected, science games are planned and epidemics are also planned.
1587	2019-11-09	Sometimes I see a Plague Inc. game where you upgrade the drug resistance tree in the beginning without any symptoms, let it bury you quietly without any harm, wait until it spreads all over the world, and then increase the fatality rate all at once, and you can see people dying all at once.
1588	2019-11-09	The brain is an infectious disease
1589	2019-11-09	I can't wear an eye mask. Unless I catch a contagious disease, I can't send you away with cancer.
1590	2019-11-09	100,000 complaints of illness due to testing for infectious diseases
1591	2019-11-09	After watching this, I thought for about three hours that it would be difficult to change this situation until an epidemic like Ooku broke out and the male population halved.
1592	2019-11-09	The value of the Democratic Party's existence is basic conscience, common sense, and morality, but since Kim Jong-in came in, it has become a new world like a contagious disease, and it is disgusting that they are still pretending to be the Democratic Party and a democratic government even though it is so crazy.
1593	2019-11-09	No, why the fuck are you stealing the coke? You're spreading the fucking disease.
1594	2019-11-09	When the secret of your mother's death is revealed, you did a really good job acting as a doctor, a murderer in a Jewish landmine epidemic, and stepping on a Franken landmine, and your acting as a professor haha ​​is too much for my taste haha, you are really good at it.
1595	2019-11-09	Thanks to the Prime Minister and many public officials, many infectious diseases have been prevented. Thank you.
1596	2019-11-09	African Swine Fever If the Liberty Korea Party had been in power, it would have probably killed all the pigs in Korea like other livestock infectious diseases. In any case, I would like to express my deepest gratitude to the Prime Minister and all concerned who worked hard to block African Swine Fever.
1597	2019-11-09	In Sun Quan's book by Professor Bang Buk-jin, who taught the Three Kingdoms Master's lecture, the epidemic is cited as one of the reasons, but since it is a book that is told in a novel-like manner, the source for it is not provided.
1598	2019-11-09	Crazy guys, I suspect it's an infectious disease.
1599	2019-11-09	Since the government changed, it seems like the management of infectious diseases and epidemic diseases is going really well. I'm glad that they seem to be responding well in the early stages.
1600	2019-11-09	I like shitty genres, dogs, dogs, so I also really love works set in the end-of-century apocalypse. Zombie apocalypse, nuclear apocalypse, epidemic apocalypse, apocalypse. There is no other way to do it. The world is ruined.
1601	2019-11-09	Among the records related to the Lemain generation in the Kairis history book, I would like to see that it is written that some people living in or entering the castle shed tears for no reason, and although they checked to see if it was some kind of infectious disease, the cause could not be determined.
1602	2019-11-09	Phew, it's been a while since I went to the same hospital. It's been a year since I got vaccinated, so I got a new vaccination. Bok-sun's Pangi vaccine is soothing. Bok-soon's ears are clean. Bok-soon's gums are fine. There's a little tartar, but Maa-okay. Dal-lae's teeth are fine, and her gums are a little red, but Maa-okay.
1603	2019-11-09	In the newly released book, infectious diseases were covered, and for the first time, I learned that the on-site slaughter of various animals in traditional markets was the cause of the outbreak of heterogeneous viruses. I thought that the reason why each animal was slaughtered separately was just because different experts were involved, but it turned out to be hygiene management.
1604	2019-11-09	Japan seriously needs to avoid an epidemic that only affects men and causes them to become extinct.
1605	2019-11-09	Shiba, don't all middle-aged men have a contagious disease? Even if they are alive, they only do shit to other animals, including humans.
1606	2019-11-09	The second large ship cruise ship. Anyway, I was standing on the deck of the ship. During the trip, there was an infectious disease on the ship. I think everyone on the ship was already infected. Even if it was infected, I just don't know, and it was very small, whether physical or mental. If any shock is applied, it turns into a monster.
1607	2019-11-09	Officially, it was known as the military police political department and infectious disease prevention laboratory's mission for quarantine and water supply, and in fact, Shiro Ishii developed a portable field water purifier to disguise the unit's true purpose.
1608	2019-11-09	The quarantine water supply department means preventing infectious diseases and supplying water.
1609	2019-11-09	Hey Siri, send me a tweet. It's a contagious disease.
1610	2019-11-10	It's an epidemic that started from the fog fairy's seal. That's bullshit, and the fairy used my scribbles as a seal, and everyone got interested, so I drew more hehe.
1611	2019-11-10	Logic and persuasion don't work for these people at all. Since I realized that making predictions is just wasting my mental strength, I have stopped talking about the topic at all. Their pathological claims are infectious like a contagious disease, and even people who don't know much are incited. After work, I drink wheat tea as much as possible.
1612	2019-11-10	Face separation isn't an epidemic, that's right.
1613	2019-11-10	I was trying to stop now, too. I was a little worried because it seemed like an infectious disease had spread, but my conscience was also pricked. Yes, but it's not a matter of my conscience.
1614	2019-11-10	Western plague lol
1615	2019-11-10	Oh, really ha ha ha ha ha ha ha ha ha ha ha ha ha ha ha ha ha ha ha ha ha ha ha ha ha ha ha ha ha ha ha ha ha ha ha ha ha ha ha ha ha ha ha ha
1616	2019-11-10	I want to see Grace, who became the commander of the survivors there, and Rep9, who has been trapped in that world for years, encounter Grace and become the saviors of the world together haha. And with the outbreak of the epidemic and the zombie virus, the survivors are cut in half this time.
1617	2019-11-10	Hahahahahahahahahahahahahahahahahahahahahahahahahahahahahahahahahahahahahahahahahahahahahahahaha Reigen looks like the plague hahahahaha
1618	2019-11-10	I wonder if Eugene's poison and curse resistance will be removed once he enters the radius. I also want to see the story of a child born with the ability to resist poison and curses and being trapped as a surrogate in a city rife with infectious diseases and then meeting Seong Hyun-je.
1619	2019-11-10	But Taesi's worldview is not really a gutter. Currency has not been used for a long time. Most of the people are extinct except for birds and horses. Outside the border, there is an epidemic and there is no information. Inside, disasters are rampant. Even the royal authority is declining.
1620	2019-11-10	Pizza Daeng is called Ja Daeng because of Kang Cheok. Pizza Daeng spread like an epidemic.
1621	2019-11-10	It's an epidemic. The last leaf is rising.
1622	2019-11-11	If the purpose is to prevent infectious diseases, there should be no leachate generated, but it seems like a situation that could raise questions about how it was managed. I think it is still dangerous to relax regarding African swine fever.
1623	2019-11-11	This was the first time I knew that polio was an infectious disease.
1624	2019-11-11	Now I know that polio is an infectious disease, so I have to go up to my parents' table to see people suffering from the aftereffects.
1625	2019-11-11	I thought polio was an infectious disease and was just congenital.
1626	2019-11-11	Attacks the central nervous system with infectious diseases or water-borne viruses.
1627	2019-11-11	The most difficult thing to manage among carriers is that there are healthy carriers who don't have any symptoms but only release germs, so the person next to them suddenly gets infected without knowing anything. Fuck that, so I tell them to get all the vaccines. Even if a healthy carrier gets the vaccine, the person next to them is healthy because they didn't get the vaccine, so it becomes an in…
1628	2019-11-11	It's true that polio is an infectious disease. Among them, there was a polio infectious disease called polio, which causes paralysis of the lower extremities. After receiving the vaccine, it has been shown to stop developing after 2018, and it even spreads through the respiratory system, so they don't get the vaccine. That's because my six-month-old baby was abused and I didn't get the vaccine ㅇㅇ…
1629	2019-11-11	Barat baby gays, to be exact, it's Attenboro disease, a terrible contagious disease among some tops and rainbow bottoms.
1630	2019-11-11	Look at someone like a contagious patient and avoid covering their nose and mouth.
1631	2019-11-11	As Kyu-oh had hoped, he is living without being damaged by anyone. He walks in the mountains like this, sells food, listens to the radio, and hears about countries being destroyed and people dying. Things like news of wars and epidemics in distant countries.
1632	2019-11-11	Wow, it's an epidemic.
1633	2019-11-11	Polio is an infectious disease.
1634	2019-11-11	ㅜㅠㅋㅋ I was ashamed because I thought I was the only one who didn't know. I thought it was just a matter of course that I should get it and that it was a nutritional deficiency or a disease that occurred while growing, but I never thought it was an infectious disease. ㅠㅠ
1635	2019-11-11	It was a polio epidemic.
1636	2019-11-11	Wow, I finally found out that one of my distant aunts was crippled by polio, and when I was young, I had an older sister in my neighborhood who was sick with polio, and that was an infectious disease. I thought getting the polio vaccine was something I should just take for granted.
1637	2019-11-11	Hahahahaha So you're telling me not to kill pigs with infectious diseases.
1638	2019-11-11	You will be filming Plague Inc.
1639	2019-11-11	Oh, me too. I knew it was an infectious disease, but until I watched the Bill Gates documentary, I thought polio was a disease that was almost extinct from the face of the earth.
1640	2019-11-11	Also, the longing for Choi Minho comes suddenly like a contagious disease.
1641	2019-11-11	Hello pretty, don't get infected with infectious diseases like your sister.
1642	2019-11-11	Wow, I had no idea polio was an infectious disease.
1643	2019-11-11	I didn't know that polio was an infectious disease. My dad suffered from poor development in one of his legs due to polio, so he suffered from discomfort throughout his life. Now, he lives in pain for the rest of his life due to arthritis. Anti-vaccinationists, especially those who say they lived well in the past without getting shots, are the only people around me. My uncle also has polio.
1644	2019-11-11	Well, the vaccine is right for me, but it is the minimum public health defense measure to prevent the rapid spread of infectious diseases in the city, so everyone should be aware that not getting the vaccine can cause damage to the entire society.
1645	2019-11-11	Considering the actions taken to prevent the spread of SARS in mainland China in the early 1990s, I am very concerned about what they will do to Hong Kong.
1646	2019-11-11	It's an epidemic
1647	2019-11-11	It hurts my heart to see a small baby getting an injection, but it's not as huge as in the picture. It's one or two a day, every month or two. Even if you get multiple vaccines at one month, you won't get another one for six months. Because of infectious diseases that can be prevented by vaccines, you won't be able to walk for the rest of your life. It's better than struggling
1648	2019-11-11	I just saw your post for the first time and thought about it. Since it is an infectious disease, there is a vaccine. That's right. I don't understand anti-vaccine opponents.
1649	2019-11-11	It's embarrassing, but I didn't know that polio was an infectious disease before watching the Bill Gates documentary. I don't understand why anti-vaccination opponents say that getting the vaccine is so difficult. The symptoms are probably worse than the infectious disease than any other side effects.
1650	2019-11-11	I was shocked when I saw Tamra come in. But vaccination is a way to prevent diseases along with hygiene. If you don't get vaccinated right away, the worst thing that can happen is an infectious disease. Really.
1651	2019-11-11	What is there to stop schools at the level below? A pandemic.
1652	2019-11-11	If you look at Bernard Werber's Papillon, you ride the Papillon as a means of moving from one Earth to another. While arriving on that Earth, numerous epidemic wars occur within the Papillon, and eventually you arrive at another Earth and the last two survivors get off, and those are the names of the two. silver adam and eve
1653	2019-11-11	Of course, the contract was forcibly broken, so the angel's blessing and everything disappeared. All the crops withered, a famine came, an epidemic broke out, and a ruthless emperor was born who plundered and took over neighboring countries through war. But I hope Setsu gets the blame. Iscariot Ordinary people won't know what he did.
1654	2019-11-11	I know that swine fever is a much more dangerous infectious disease than people realize, and I am so thankful for the early response. It is a very natural response for the country to take, but perhaps because we have seen many small things turn into big things in our days, I still get anxious when something like this happens, Prime Minister. Always work hard. There's a lot going on, so take care …
1655	2019-11-11	Lee It was just a year ago that more than 10,000 people died due to the Spanish flu. More than 10,000 people died in colonial Joseon alone. However, with the mandatory vaccination to pass the vaccine, herd immunity was created, so even if an epidemic occurs, it will be overlooked. If there is no vaccine, SARS or Mer. Looks like a guy
1656	2019-11-11	My Day I guess it's an epidemic. My friends are infected too.
1657	2019-11-11	How do you not get an infectious disease?
1658	2019-11-11	Insomnia is a large fungus that spreads infectious diseases.
1659	2019-11-11	I was born as the son of a poor, low-ranking soldier. My father died on the battlefield from an infectious disease. I was adopted by a foreign Jew. They pitied me. They called me brother, but they gave tastier bread to their sons and daughters.
1660	2019-11-12	There are many cases where livestock transport vehicles drop excrement on the road. There are concerns about the spread of livestock infectious diseases. More fundamental measures must be taken. Prevention is the best solution.
1661	2019-11-12	It's a hero film, and it's a creative epidemic, apocalypse, siriker, and carker. I'm currently researching the demand for it. It's such a big deal that I'm really sick of it. They say they're thinking about mid-to-late March, but is there anyone who wants to come?
1662	2019-11-12	They make a hundred concessions and say that infectious diseases are handled at the national level, but shouldn't the local government take care of the disposal of pig carcasses? But that bastard is always going to the National Assembly and doing shit, and writing petitions saying that bastards like that are absolutely necessary and precious, and going crazy in droves. It's going to happen
1663	2019-11-12	Why do they treat the woman so harshly? The Hong Kong police don't pay attention like the prosecutors in Korea. Is it a contagious disease?
1664	2019-11-12	Actually, it's not Nier, the game I was planning to play today, but the epidemic stock market is only halfway started.
1665	2019-11-12	Oh my gosh, we're in big trouble. The metahuman epidemic was spread by the Markovian metahumans who invaded the camp, and Anissa was there at that time.
1666	2019-11-12	Everyone around me has an iPad hahahaha I guess iPad disease is an epidemic.
1667	2019-11-12	They say they can't adopt abandoned animals because they're afraid they might be sick, but more animals bought from pet stores die from infectious diseases.
1668	2019-11-12	There is at least one person in the world who steps forward. History has always been that way. There are various ways for the world to collapse. Famine, war, epidemic, but humanity has always found a solution and has walked through the present. Even if it is an unprecedented situation called zombies, a solution will definitely be found. will be able to
1669	2019-11-12	Polio is also a contagious disease, but these days, it is becoming less common due to vaccines. Don't go crazy and get the vaccine. Most vaccines prevent infectious diseases, so don't turn your children into human viruses.
1670	2019-11-12	The World Spirit uses our arms in the spiritual realm just as much as in the physical volcanic eruption or flood. What does it matter whether men die from epidemics or revolutions?
1671	2019-11-12	I guess it's an infectious disease. I searched it on Naver and it said it's an infectious disease.
1672	2019-11-12	When the prime minister told him to preemptively strengthen infectious disease prevention measures, he did not actively take action and the countermeasures were inadequate, so he made the prime minister take care of it himself. Now, what he is doing is selling his face at politicians' dinner parties. It seems only he and his supporters don't know why everyone hates it.
1673	2019-11-12	Wasn’t polio a genetic disease or an infectious disease?
1674	2019-11-12	After the civil servants who were assigned to the culling site committed suicide in 2018, a service company was mobilized. The number of culling service companies earning tens of billions of won in revenue increased to 10 in a year, and they were selected by public officials as a culling company before the outbreak of the epidemic. In order to get
1675	2019-11-12	Today, I laughed while thinking about plague-for-minism. Is it treated as a contagious disease?
1676	2019-11-12	I have work left now, but I'll post it after I get back from work. I'm going to have to deal with flight delays, infectious diseases, etc. Work needs to be done in advance, but I'm looking for an opportunity to upload it again.
1677	2019-11-12	The metahuman epidemic is so strong that if things continue this way, all of Freeland's metahumans will die, and Jefferson and your daughter say the same thing, so the purpose of those who cooperated with Lee's proposal and saved the metahumans by creating a vaccine for the epidemic or something else is to weaponize metahumans. It's so true ㅠㅠ
1678	2019-11-12	Governor, if you take care of animal welfare in advance to prevent such infectious diseases from spreading, wouldn't it be possible to prevent the culling of animals and prevent difficulties for farmers? Wouldn't animals be more vulnerable due to poor hygiene and low immunity due to crowded housing? I'm so sorry
1679	2019-11-12	How do you live? First, count the number of people who have died. Do you know how hundreds of years have passed since humans have been safe from infectious diseases like we do now? There are a lot of villages among my sponsored children who can't get the vaccine because they don't have it.
1680	2019-11-12	Well, Gwanu died and there was an epidemic.
1681	2019-11-12	I was prepared to lose my life by making a mistake with my actions. I know that there are no strong armies in difficult times. But if I can't even use this kind of action, the people will continue to suffer from epidemics and hunger, and the country will collapse. My mother doesn't like that, so she has a will for me. Didn't you teach young people science?
1682	2019-11-12	Perhaps there are more people than expected who do not get vaccinated, a professor of microbiology said that one of the three characteristics of recurrent infectious diseases in modern times is vaccine refusal.
1683	2019-11-12	I also knew for the first time that polio was an epidemic.
1684	2019-11-12	Among these, there are quite a few people who have never heard of the disease name. That's how strong the disease defense achieved through vaccines is. Even if not everyone takes the medicine, if the disease exceeds a certain level, society becomes a protective shield and prevents the spread of infectious diseases. This is why you don't get this disease even if you don't get it
1685	2019-11-12	If they were to incinerate bodies that died from an infectious disease, it would have been as far away as possible, even on the outskirts of town, but it was ominous for a child to drag a burned body all the way to the mansion alone.
1686	2019-11-12	I saw an article about an infectious disease spreading among marine animals due to the melting of the Arctic ice. It seems that the humans of this era are similar. As closed networks enter the thawing period, people who have never been in contact with each other come into contact and a powerful disease spreads. Isn't that exactly hate?
1687	2019-11-13	Korea's Ministry of Environment, where blood from pig cholera slaughter and disposal turns the river red There is no effect on tap water as it is properly treated An incident involving Koreans who cannot even distinguish between feces and soybean paste Japan cannot exist Pig foot-and-mouth disease is also just buried in Korea where groundwater is contaminated China is an infectious disease toein
1688	2019-11-13	China caused the worst epidemic that wiped out more than half of Europe's population.
1689	2019-11-13	Yuval Harari's book said that the number of people dying from obesity was at the level of an infectious disease, a disease more frightening than the Black Death.
1690	2019-11-13	When I looked at it, I remembered that the outside was ruined by war and epidemics, and none of the beautiful things that Yeong-hoon had mentioned were there. Only the surrounding area visible from the castle window was beautifully decorated with Namgam-taeng's name, and if you strayed even a little, you would be devastated. In the meantime, Yeong-hoon wanted to tell Shin a fantasy. I don't remem…
1691	2019-11-13	They can't control even a single infectious disease in this country.
1692	2019-11-13	During the most severe period, the average level of medical knowledge, infectious disease control, and sanitary conditions were much lower than in modern times, so an absurdly large number of people died. Now, it seems that the treatment itself is not that difficult, but it is still dangerous.
1693	2019-11-13	When the livestock industry and the government were suffering from the African swine fever and were suffering huge losses, some stock investors in related industries were happy and went on a wild ride. In the future, the stock prices of stocks related to national disasters will show the gains made over a certain period of time until the disaster is over. A system to recover with public funds is n…
1694	2019-11-13	Oh, and be very careful about contact with abandoned animals such as stray cats. There is an urban legend that only rodents such as rats carry infectious diseases, and that abandoned animals help by catching these rodents, but abandoned animals are the main vectors of infectious diseases.
1695	2019-11-13	Do you really want to do this? It would be better if you didn't write something like this due to the epidemic.
1696	2019-11-13	So, my friends are so shy that they can't really be afraid, so they often talk about psychological pressure, such as someone coming in, or an epidemic, etc.
1697	2019-11-13	Well, that's right, tuberculosis is an infectious disease. It's so sour, but it tastes like grass hahahaha.
1698	2019-11-13	It's a very dangerous infectious disease.
1699	2019-11-13	That's a big epidemic. I hope there's no problem here.
1700	2019-11-13	Rainy season ㅈㅁㅊ ㅇㄹ Summer ㅈㅇㅂ Epidemic
1701	2019-11-13	A thought crossed my mind that the player of Plague Inc. might be a cosmic horror by the standards of humanity in the game.
1702	2019-11-13	Before she became the crown princess with an infectious disease and was kicked out of the palace, she and Junghyuk were more than friends. That's because they spent more time with each other than with their mother or father, and since they were young, people around them told them that the two of you would grow up to be a couple. They came in so hard that they couldn't get along so well.
1703	2019-11-13	I'm so scared of the Black Death, no, it's just all infectious diseases
1704	2019-11-13	I've been living in the palace as the prince's wife since I was young, and Junghyuk and Junghyuk are both very gentle and sleep well, so I had no doubt that the two of us would become kings and queens, but when I was about a year old, I lost a power struggle and was falsely accused of having an infectious disease. A powerful family that was driven out and lives in the capital.
1705	2019-11-13	It is said that the Black Plague has occurred in China. If you are traveling to China, I think it would be a good idea to cancel. Please be careful as it is an infectious disease.
1706	2019-11-13	The Black Plague in Beijing, China, the epidemic that kills people black and white, has spread, I'm scared.
1707	2019-11-13	Even a person in charge like me knows, so why doesn't the person in charge of China's epidemic response not know? Of course I know. If the place is rotten with corruption and a scum like Cho Kook is appointed, the situation will spread, but if not, measures would have already been taken.
1708	2019-11-13	In the early part of the century, Chinese and Manchurians who hunted marmots, which are carriers of the plague, to sell them as fur for export to the West, contracted the plague and the number of victims increased, citing a European article at the time that wrote that it was because Western women liked fur clothes. It reminds me of a French book. It's ridiculous.
1709	2019-11-13	Hahahaha. Even if I know, I don't have to look for it. When people around me are like this, I have a lot of laziness, so it's like it's some kind of contagious disease.
1710	2019-11-13	They can't even control the plague in the capital, so they claim all the border lands as theirs and stop the epidemic.
1711	2019-11-13	The Black Death is not Plague Inc.
1712	2019-11-13	Recommendations: Swine fever, foot-and-mouth disease, and avian influenza. Guarantee the right to cremation for animals. Bury them alive to pollute the soil. Since ancient times, incineration is the best option for infectious diseases. Air pollution has less impact.
1713	2019-11-13	I can't go. They're quarantined. It's an infectious disease. But my younger brother is in the hospital.
1714	2019-11-13	I have to study Korean today, but my ear really hurts. I have an ear infection, so I won't go to the office.
1715	2019-11-13	They claim that when these epidemics spread, earthquakes occur everywhere, and famine, war, epidemics, and prostitution reach their peak, it is a sign of the destruction of the world.
1716	2019-11-13	The epidemic is so scary. If we can't stop it, it's over.
1717	2019-11-13	I came here after searching for a hot bar, and the threat of an infectious disease with customized parallelism looks interesting ㅇㅇ
1718	2019-11-13	Millions and tens of millions of cows, chickens and pigs have died, but won't the price come to humans? Mad cow disease, bird flu, swine flu, SARS, African swine fever. Then, when the next epidemic comes to humans, we will continue to liquidate deep-rooted evils and continue to boycott Japanese products.
1719	2019-11-13	Millions and tens of millions of cows, chickens and pigs have died, but won't the price come to humans? Mad cow disease, bird flu, swine flu, SARS, African swine fever. Then, when the next epidemic comes to humans, we will continue to liquidate deep-rooted evils and continue to boycott Japanese products.
1720	2019-11-13	Millions and tens of millions of cows, chickens and pigs have died, but won't the price come to humans? Mad cow disease, bird flu, swine flu, SARS, African swine fever. Then, when the next epidemic comes to humans, we will continue to liquidate deep-rooted evils and continue to boycott Japanese products.
1721	2019-11-13	Millions and tens of millions of cows, chickens and pigs have died, but won't the price come to humans? Mad cow disease, bird flu, swine flu, SARS, African swine fever. Then, when the next epidemic comes to humans, we will continue to liquidate deep-rooted evils and continue to boycott Japanese products.
1722	2019-11-13	Millions and tens of millions of cows, chickens and pigs have died, but won't the price come to humans? Mad cow disease, bird flu, swine flu, SARS, African swine fever. Then, when the next epidemic comes to humans, we will continue to liquidate deep-rooted evils and continue to boycott Japanese products.
1723	2019-11-13	Acute infectious disease bubonic plague patient outbreak in China High emergency Human-to-human infection emergency Bubonic plague fatality rate High mortality rate Comprehensive Samsung Pharmaceuticals
1724	2019-11-13	ㅋㅌㅌㅌㅌ It's not a hammer heal deal, it's random. If you get hit, you'll be attacked. Now the epidemic is coming.
1725	2019-11-13	I heard that hammer gives you strong healing, but since it's an infectious disease, it's okay as long as you don't rub against each other. I don't know much about maneuvering.
1726	2019-11-13	It's an infectious disease. I really need to be careful these days.
1727	2019-11-13	In Infectious Disease Inc., Madagascar appears as the last bastion where infectious diseases cannot penetrate until the very end.
1728	2019-11-13	This wasn't a plague that disappeared.
1729	2019-11-13	Wow, polio was an infectious disease. I thought there were no such cases these days because there is a treatment for it.
1730	2019-11-13	Millions and tens of millions of cows, chickens and pigs have died, but won't the price come to humans? Mad cow disease, bird flu, swine flu, SARS, African swine fever. Then, when the next epidemic comes to humans, we will continue to liquidate deep-rooted evils and continue to boycott Japanese products.
1731	2019-11-13	Wait a minute. It's Chaoyang District Hospital, and if it specializes in infectious diseases, it's the hospital in front of my house.
1732	2019-11-13	Plague Co., Ltd. is now ruined.
1733	2019-11-13	The destruction of humans due to the spread of infectious diseases or radioactivity is likely to be faster than the destruction of planets due to a planetary collision or explosion of the Earth.
1734	2019-11-13	People who say that not getting a vaccine is free, please live together in their own world. Then, if an infectious disease breaks out in their group and everyone dies, they won't be able to say anything. Because of the side effects that occur in tens of thousands of times, even most of the side effects are like that with vaccines. Treatment is possible, so why are they telling me not to get it?
1735	2019-11-14	Not long ago, I read about infectious diseases on Express and came across this case of the Black Death, so I am very afraid of how far the contagion will spread.
1736	2019-11-14	Isn’t there some kind of infectious disease with a high fatality rate that only old people get?
1737	2019-11-14	Marie ㅠㅠ Isn’t there a real need to reconsider factory farming now, especially during epidemics?
1738	2019-11-14	ㅋ ㅋ ㅋ ㅋ Don't worry, you'll be fine. Take care and have fun. There's an infectious disease emergency in China, so wash your hands well just in case.
1739	2019-11-14	The Chinese Black Death, damn African Swine Fever, also broke out in China, but it's a global epidemic, these newbies.
1740	2019-11-14	Regarding the reason why it took so long to confirm the diagnosis as the Black Death, Mr. Lee said that although he specializes in diagnosing and treating respiratory diseases, he could not determine the cause, and that information related to infectious diseases could not be simply disseminated, so he had to check and investigate repeatedly. Considering the incubation period, these
1741	2019-11-14	They probably didn't know that the old infectious disease would come back again in their home country.
1742	2019-11-14	I really wish I got tested for my own sake ㅜㅜㅜㅜㅜㅠ I'm really scared of the Black Death because it's an infectious disease with a huge history.
1743	2019-11-14	These days, people rarely die. There is a cure. Wild animals in Central Asia are the main infection route for the Black Death, and since SARS, the main infectious disease treatment hospital has been in Beijing, so they say they were examined there.
1744	2019-11-14	I think I saw Ultraman when I was young. I definitely remember the giant and the fighter plane and the base, but I don't know the uniform. Also, in this scene, something like a red jelly spread like a contagious disease and the base was engulfed, and that's what I remember. But what?
1745	2019-11-14	Before the epidemic spreads further
1746	2019-11-14	What should I do about the Black Death? It's really a no-way solution. Humans die from infectious diseases.
1747	2019-11-14	The destruction of mankind was not only due to war, but also due to an infectious disease, and it was a special disease with a fatality rate, so all mankind died. It doesn't matter if the main character is actually a woman, because human genes are all that are needed to rebuild humanity.
1748	2019-11-14	I think they worked really hard on Rimworld. I think Junghyuk would like Rimworld as well. The graphics look small, but he gets so immersed. If there's a guy coming from outside to loot, or there's an epidemic inside the base, or they're fighting and killing each other, they look at the monitor with very serious expressions and think about each other. Let's talk about what we think is the best so…
1749	2019-11-14	It's a shame about the Chinese plague. Are there no old and weak people in China? Are there no good people in China? It's not like infectious diseases can be spread by distinguishing between good and evil. If you don't generalize at all, life won't be fun, but let's keep in mind that all generalizations have a very high chance of being misunderstood.
1750	2019-11-14	Plague Inc. is actually
1751	2019-11-14	Teenagers outside of school Teenagers in school Don't erase me. I will identify myself properly. Don't exclude minorities. I can feel the energy of those left-wing PC-type assholes who pretend to be nice and tear the group apart. They recklessly copy people who play with words, but they are stupid and lack intelligence. It's also an epidemic
1752	2019-11-14	I need to see Panni Plague Meat.
1753	2019-11-14	In Chinese history, common phenomena that occurred every time the dynasty changed were the outbreak of an infectious disease, a surge in pork prices, and the spread of civil unrest and riots. Currently, China is experiencing an economic downturn due to local bank failures, an increase in unemployment, and a surge in pork prices due to infectious diseases mentioned in history. All kinds of protest…
1754	2019-11-14	Since 2008, nearly 100 million animals have been culled and buried due to livestock infectious diseases. In Korea, approximately 10,000 abandoned animals enter shelters every year, and about half of them die from euthanasia or natural death, so 10,000 carcasses are processed every year. Should be
1755	2019-11-14	Even during the SARS epidemic in 1998, Chinese authorities thoroughly controlled reporting on SARS until it spread out of control. In China, where reports of infectious diseases are controlled by dictatorship and force, it is already difficult to control stories about the spread of the Black Death epidemic in the media. The prevailing opinion is that it would have gone as far as
1756	2019-11-14	There's no way to know if it's an infectious disease, so I'm going to be really careful.
1757	2019-11-14	Maybe the rats are carrying the plague. The neighborhood above is not as clean as you might think in Beijing.
1758	2019-11-14	Wow, looking at it like that, it looked like Plague Inc. and I got really scared.
1759	2019-11-14	Hahahaha, epidemic, destruction of nature, extinction crisis.
1760	2019-11-14	It's for the family, but why did the letter disappear? I think I'll join the hunting unit because I'm immune to the Tauber contagious disease. I hope I fight with Nickel often because of this. Nickel wants Tauber to take care of himself, but Teiber says he won't get hurt, so he joined the assault unit in many, many units. Since I'm not a leader, I'd prefer a regular soldier.
1761	2019-11-14	Hahahahahahahahahahahahaha I can just mix the plague and the creatures together. I'll try it after finishing the drawing.
1762	2019-11-14	No, you mentioned the elements. That's why I'm most scared of infectious diseases.
1763	2019-11-14	I'm scaredㅠㅠI'm scaredㅠㅠㅠㅠIf I'm in a bad condition, I keep having nightmares of an apocalypse where infectious diseases are spreading in my dreams. A week ago, I dreamed of a zombie virus spreading, so I jump up and call my mom. Is Jinhae okay? ㅠㅠㅠ
1764	2019-11-14	Ever since I read the fear virus in a scary story comic book a long time ago, I'm so scared of epidemics, day and night. I'm scared of ghosts, but I'm more scared of infectious diseases than ghosts. I'm afraid people will make fun of me for being a coward, so I made an excuse in advance.
1765	2019-11-14	Why did you bring an article from this year? This guy, but there really was a plague every year in China. Is it because it wasn't a pulmonary plague that the article didn't get much better? Oh, I'm so scared of infectious diseases. Hey.
1766	2019-11-14	It is my God's command and will to make a ritual. Your God and Kim Jeong-ja, old man Buffett, will constantly say that democracy must be realized and will try to overthrow the communist country. It is a trick. Create anarchy in Korea. Conduct a preliminary simulation in a short time and start all work to prevent the spread of the infectious disease.
1767	2019-11-14	Just don't pay attention to it, not even pro-ana. Effective starvation methods. What's the point if you capture a tweet with the intention of criticizing it? There are people who see it and follow it, so anorexia is a fucking epidemic.
1768	2019-11-14	It was an interesting story, and I thought about it the whole time I was watching it, but I believe that humanity is not a living organism that will progress forward if left alone. I also watched the season of the threat of infectious diseases, and yesterday's news confirming the Chinese plague was a time of concern, and the program shows an example of SARS, but if you look at it simply from the …
1769	2019-11-14	Those viruses were just carried by wild animals, but as humans keep digging their own graves, they become blinded by greed and kill all the pigs and wild boars, polluting the rivers and land like that. How would the virus spread from the carcasses of the dead pigs and how would they be transformed? Who knows if it will become an epidemic?
1770	2019-11-14	Since people move around a lot, it is very likely that the contagion time will decrease from several weeks to a few days, and it is not surprising that more and more infectious diseases are emerging. But really, as with African swine fever, if we just leave nature alone and stop eating animals, the risk will be reduced. Are you all pretending not to know?
1771	2019-11-14	But no one says, let's stop factory farming, stop destroying nature, stop killing and eating animals, and instead go into the wild, catch bats, and take samples. In today's world, humans live so crowded together that if a person with an infectious disease uses the bathroom in an apartment, it goes through the drain and vent. If it spreads, it spreads even in the hotel room.
1772	2019-11-14	I watched the epidemic on Netflix, and SARS broke out in Chinese markets where animals are taken alive and then killed and sold. Other new infectious diseases also occur in the outskirts where humans live by destroying forests that prey on wild animals, and the overcrowding and natural environment of animals in factory farms. Increased contact with wild animals due to destruction
1773	2019-11-15	It's a hard mode ship, and the situation is a lot of fun. It's a badass mob, but it's a good mob, but the rest are just casual spoilers. It's a zombie in an epidemic, and it's permanently deleted to prevent the main character from returning, and the fact that it wasn't in normal mode is a big deal.
1774	2019-11-15	Since this is a challenge again, I will give you a slightly easier problem. Which of the following infectious diseases is spread through food or drinking water? Anthrax Tsutsugamushi disease Cholera Anthrax
1775	2019-11-15	Before we escape from here, will we all catch the plague, collapse like Fifi, and end up in a coffin and be buried?
1776	2019-11-15	Beginning Hwansanghyun has horns on his buttocks Development The horns on his buttocks are moved by Calvert Crisis Epidemic verdict Ending Fifi cleans the two's butts
1777	2019-11-15	Is there an infectious disease that causes horns to grow on one's butt without anyone knowing?
1778	2019-11-15	One time, an epidemic broke out in the village where the star keeper lived, and Logan ripped off one of his scales and sent it to the center of the village to burn. However, the people thought the star keeper had cursed him with the snake scale, so he was kicked out of the village and ran to Ongdal Spring, covered in wounds, crying. Starkeeper Logan is furious, but it can be said that he has been…
1779	2019-11-15	Be sure to keep in mind the tweets that are just as important as the previous ones. Contagious diseases are really scary.
1780	2019-11-15	Why start Plague Inc. in China?
1781	2019-11-15	Yesterday, while talking about Kant and Hegel, I learned new information about the last days of the two people. Kant is said to have left the words, "When the last time comes," and Hegel is said to have died after being infected with cholera while helping a nurse during a cholera epidemic.
1782	2019-11-15	It was clear that it was going to be an escalation, but people suddenly started cannibalizing in places like schools and killing everyone, and it spread like an epidemic. I was hiding and was found by survivors, and they said it was okay and I was going to another neighborhood, but one of the people in my group suddenly died. Risking my life, I ripped open the dishwasher.
1783	2019-11-15	I've taken a lot of exams, but with a dead-eyed look on my face, I wonder if reporting would be of any use in a situation where I had to evacuate to an island due to an infectious disease, but if the time comes when I have to grasp at straws, I have to do it. When your eyes turn to your feet, tilt your head and be flexible. Yes, it’s okay to call me younger.
1784	2019-11-15	ㄴ ㅔ Hello, what's going on ㅠㅠㅠㅠㅠ It's an epidemic ㅠㅠ
1785	2019-11-15	Reasons for starting Plague Inc. in China
1786	2019-11-15	I really don't spread infectious diseases ㅠㅠ ㅠㅠㅜㅠㅜㅜ
1787	2019-11-15	The electric railway also caught the plague. If you keep getting disappointed, who can you turn to?
1788	2019-11-15	Infectious Disease Inc.: If it starts in China, it spreads easily, but has it been proven?
1789	2019-11-15	I guess they wanted to emphasize the word 'jeon' in the infectious disease with the kids' PPT, but the color was different, but the 'jeon' color was similar to the background color, so I was reading it as an infectious disease haha.
1790	2019-11-15	It was a more dangerous infectious disease than I thought.
1791	2019-11-15	Again ㅠㅠ It's okay. It's mostly practical and deals with emergency situations. Make sure to memorize all the infectious diseases.
1792	2019-11-15	May all epidemics in the world disappear.
1793	2019-11-15	It's not for nothing that Infectious Disease Co., Ltd. starts in China.
1794	2019-11-15	As the Hong Kong protests are getting longer and worse, I wonder if China started spreading rumors about the Black Death to cover it up. It would be a big deal if there was a real epidemic going around, but really.
1795	2019-11-15	ㅅㅂ There's a reason why it always works out well when you do something like an epidemic or stock market in China. Reality is bad.
1796	2019-11-15	Youkai Sinmongi is sending so many people. I heard it's an infectious disease.
1797	2019-11-15	When I imagine misinformation spreading throughout Tamna, it feels like Plague Inc.
1798	2019-11-16	Why did you come back? There are four of you, and they are harder to kill than the Egyptian plague. You guys really are Gone with the Wind Margaret Mitchell
1799	2019-11-16	It's been a year since Gunsan citizens started drinking tap water, and that's how much time they've been away from waterborne infectious diseases.
1800	2019-11-16	Maybe it's because he's Satan, but I want to see people commit large-scale disasters and crimes, such as spreading infectious diseases to developing countries that lack public health or committing mass murders by shooting guns.
1801	2019-11-16	A total of more than a dozen aiming spheres raised red dots on Seong Hyeon-je's body. The dots were densely packed together and looked like there was an infectious disease. They fired at the same time.
1802	2019-11-16	Then, don't go to a store that serves raw fish on the spot by scooping it up with a scoop. I was watching TV with my dad, and as soon as I saw it, I was like, "Why are they selling that contagious food?" The quality is not good.
1803	2019-11-16	I can't do it. Due to circumstances, I contracted an infectious disease and had a car accident, so I won't be able to attend the jam-dong distribution event.
1804	2019-11-16	Oh, I didn't make fun of you because you were going to catch an infectious disease. I was making fun of you because you were talking about the Hong Kong protests that took place at a Korean university and said that you were drunk with soup and couldn't get out of your head. So, an infectious disease broke out in the middle of the capital in 2018 and you should feel ashamed of your country's natio…
1805	2019-11-16	I'm currently watching the Express Epidemic episode.
1806	2019-11-16	Purchase Dishonored Definitive Edition from Darek Games and receive the Korean patch. Become Corvo Atano, Dunwall's faithful and strong-thighed defender, and uncover the secrets of a city where an epidemic of unknown origin is brewing.
1807	2019-11-16	On days when Gangnam Station is not crowded, there will probably be an epidemic with a fatality rate in case of human infection.
1808	2019-11-16	It's connected to a dream I had a long time ago. I was evacuating from a war in the same classroom with an older sister, and we saw an epidemic going around in the hallway. Then we saw a spider mixing with people and animals and attacking us, and then a spider with an earring and a human face on its body looked at us, so we went under the desk. I hid and then woke up.
1809	2019-11-16	What is it? It looks like a couple of major infectious diseases will soon sweep the Korean Peninsula.
1810	2019-11-16	Anyone who sees me will think I have a serious contagious disease. I take a step closer. Oh my, my throat suddenly hurts.
1811	2019-11-16	The plague doesn't spread on Twitter
1812	2019-11-16	Why can't you admit it? Panic disorder is not some kind of contagious disease, it's like a cold. The moment you admit it, you feel a little more comfortable. Isn't it great to go to a psychiatrist? If you don't get treatment for panic disorder quickly, other diseases can come along with it. The moment you admit it, you can see that you have been cured. They say there are people who have a hard ti…
1813	2019-11-16	Young people ask, “My mother, who is about to turn 10, asks, ‘Have you ever peeled the bark off a tree and eaten it? Have you ever had a cup and your whole body swells?’ Have you ever boiled a handful of sweet potato stems in a pot of rice and ate it? Have you ever seen someone dying when an epidemic breaks out? Even if you want to study, go to school. Author unknown
1814	2019-11-16	For zoonotic infectious diseases that are transmitted both to animals and humans, measures are taken based on the Quarantine Act, so the responsible ministry is the Ministry of Health and Welfare. For African swine fever, which is an example of an infectious disease that is transmitted only to animals, measures are established based on the Animal Contagious Disease Prevention Act. The responsible…
1815	2019-11-16	They keep turning towards the child and talking to them, but they don't even prepare to get off at all. What kind of manners do they have to make both the person who gets off and the person who wants to get on wait? And then they swear at the person behind them who is getting off. People who lie every time they open their mouths these days. Seeing it on TV makes it seem like red blood cells are a…
1816	2019-11-16	At the international level, the phenomenon of replacing territory with maps can be seen in the poverty eradication plans inherited during the period of structural adjustment in many countries. In poverty eradication plans, poverty is reduced to an indicator quantified in dollars, and like epidemics or natural disasters, poverty is a global phenomenon. Considered as statistical data that can be de…
1817	2019-11-16	Did you survive next to the infectious disease person who was closer?
1818	2019-11-16	Honestly, in my heart, I want to create an infectious disease that will damage the chromosomes of people regardless of whether they are gay or gay. However, I was wondering if it would be possible in my lifetime even if I achieved my dream of being a college student, so I put it aside, but this is one of the most radical desires I have. Immunity is in charge of chromosomes. I want to see it at le…
1819	2019-11-17	I saw that on Cancer Epidemic Inc.
1820	2019-11-17	Ha, that's awesome ㅠㅠ I'd be surprised if I met Seoyeon. She's too fine to be a ghost or a person with an infectious disease. Haha. But since she has such amazing white hair, I think she'll just stare blankly. She's pretty.
1821	2019-11-17	Rabbit ears spread like a contagious disease.
1822	2019-11-17	With the rumor that infectious diseases could be cured through the power of religion, missionary activities were carried out around the world to say that the end of the world was near and that people should believe in God as soon as possible to receive salvation. During this period, the number of believers increased rapidly and religious people criticized the incompetent government. Entered polit…
1823	2019-11-17	As an infectious disease that cannot be cured even with cutting-edge medical equipment spreads, distrust in science begins to spread among civilians. While the government and the medical community are frantically trying to come up with countermeasures, the religious community is inciting people to destroy believers. I'm being called
[truncated: 998,176+ more rows]
