# Supplementary material for: Prediction of infectious diseases using sentiment analysis on social media data
Source: PLoS One. 2024 Sep 4;19(9):e0309842. doi: 10.1371/journal.pone.0309842 (PMC11373815; doi:10.1371/journal.pone.0309842)
Supplement: S1 File — (ZIP) [file pone.0309842.s002.zip]

Archive with 2 entries (2 files):
- Daily covid-19 confirmed cases.xlsx
- Social Data 2.xlsx
