# Supplementary material for: Prediction of infectious diseases using sentiment analysis on social media data
Source: PLoS One. 2024 Sep 4;19(9):e0309842. doi: 10.1371/journal.pone.0309842 (PMC11373815; doi:10.1371/journal.pone.0309842)
Supplement: S1 File — (ZIP) [file pone.0309842.s002.zip › Daily covid-19 confirmed cases.xlsx]

## Sheet: Sheet1
	Date	Total	Domestic	Overseas	Death
0	20200120	1	-	1	-
1	20200121	0	-	-	-
2	20200122	0	-	-	-
3	20200123	0	-	-	-
4	20200124	1	-	1	-
5	20200125	0	-	-	-
6	20200126	1	-	1	-
7	20200127	1	-	1	-
8	20200128	0	-	-	-
9	20200129	0	-	-	-
10	20200130	3	1	2	-
11	20200131	4	3	1	-
12	20200201	1	-	1	-
13	20200202	3	1	2	-
14	20200203	0	-	-	-
15	20200204	1	-	1	-
16	20200205	5	3	2	-
17	20200206	3	1	2	-
18	20200207	0	-	-	-
19	20200208	0	-	-	-
20	20200209	3	1	2	-
21	20200210	1	1	-	-
22	20200211	0	-	-	-
23	20200212	0	-	-	-
24	20200213	0	-	-	-
25	20200214	0	-	-	-
26	20200215	0	-	-	-
27	20200216	2	2	-	-
28	20200217	0	-	-	-
29	20200218	2	2	-	-
30	20200219	34	34	-	-
31	20200220	16	16	-	1
32	20200221	74	74	-	-
33	20200222	190	190	-	2
34	20200223	210	209	1	-
35	20200224	207	206	1	4
36	20200225	130	129	1	1
37	20200226	253	252	1	3
38	20200227	449	447	2	1
39	20200228	427	427	-	1
40	20200229	909	909	-	3
41	20200301	595	593	2	1
42	20200302	686	684	2	6
43	20200303	600	599	1	5
44	20200304	516	516	-	4
45	20200305	438	437	1	3
46	20200306	518	518	-	7
47	20200307	483	483	-	2
48	20200308	367	366	1	6
49	20200309	248	247	1	1
50	20200310	131	131	-	3
51	20200311	242	239	3	6
52	20200312	114	112	2	6
53	20200313	110	107	3	1
54	20200314	107	102	5	5
55	20200315	76	72	4	3
56	20200316	74	70	4	-
57	20200317	84	79	5	6
58	20200318	93	80	13	3
59	20200319	152	135	17	7
60	20200320	87	73	14	3
61	20200321	147	126	21	8
62	20200322	98	77	21	2
63	20200323	64	46	18	7
64	20200324	76	46	30	9
65	20200325	100	42	58	6
66	20200326	104	56	48	5
67	20200327	91	57	34	8
68	20200328	146	90	56	5
69	20200329	105	38	67	8
70	20200330	78	35	43	6
71	20200331	125	88	37	4
72	20200401	101	56	45	3
73	20200402	89	43	46	4
74	20200403	86	37	49	5
75	20200404	94	53	41	3
76	20200405	81	31	50	6
77	20200406	47	25	22	3
78	20200407	47	23	24	6
79	20200408	53	23	30	8
80	20200409	39	13	26	4
81	20200410	27	17	10	4
82	20200411	30	16	14	3
83	20200412	32	9	23	3
84	20200413	25	10	15	3
85	20200414	27	11	16	5
86	20200415	27	13	14	3
87	20200416	22	11	11	4
88	20200417	22	7	15	1
89	20200418	18	9	9	2
90	20200419	8	2	6	2
91	20200420	13	6	7	2
92	20200421	9	4	5	1
93	20200422	11	5	6	1
94	20200423	8	4	4	2
95	20200424	6	4	2	-
96	20200425	10	5	5	-
97	20200426	10	1	9	2
98	20200427	10	3	7	1
99	20200428	14	2	12	1
100	20200429	9	4	5	2
101	20200430	4	-	4	1
102	20200501	9	1	8	1
103	20200502	6	-	6	2
104	20200503	13	3	10	-
105	20200504	8	-	8	2
106	20200505	3	-	3	2
107	20200506	2	-	2	1
108	20200507	4	1	3	1
109	20200508	12	1	11	-
110	20200509	18	17	1	-
111	20200510	34	26	8	-
112	20200511	35	29	6	-
113	20200512	27	22	5	2
114	20200513	26	22	4	1
115	20200514	29	26	3	1
116	20200515	27	22	5	-
117	20200516	19	9	10	2
118	20200517	13	6	7	-
119	20200518	15	5	10	1
120	20200519	13	9	4	-
121	20200520	32	24	8	-
122	20200521	12	10	2	1
123	20200522	20	11	9	-
124	20200523	23	19	4	2
125	20200524	25	17	8	-
126	20200525	16	13	3	1
127	20200526	19	16	3	2
128	20200527	40	37	3	-
129	20200528	79	68	11	-
130	20200529	58	55	3	-
131	20200530	39	27	12	-
132	20200531	27	15	12	1
133	20200601	35	30	5	1
134	20200602	38	36	2	1
135	20200603	49	46	3	1
136	20200604	39	33	6	-
137	20200605	39	34	5	-
138	20200606	51	43	8	-
139	20200607	57	53	4	-
140	20200608	37	32	5	-
141	20200609	38	35	3	1
142	20200610	50	43	7	2
143	20200611	45	40	5	-
144	20200612	56	43	13	1
145	20200613	48	43	5	-
146	20200614	34	31	3	-
147	20200615	37	24	13	-
148	20200616	34	21	13	1
149	20200617	43	31	12	1
150	20200618	59	51	8	1
151	20200619	49	32	17	-
152	20200620	67	36	31	-
153	20200621	48	40	8	-
154	20200622	17	11	6	-
155	20200623	46	16	30	1
156	20200624	51	30	21	-
157	20200625	28	23	5	1
158	20200626	39	26	13	-
159	20200627	51	31	20	-
160	20200628	62	40	22	-
161	20200629	42	30	12	-
162	20200630	42	22	20	-
163	20200701	51	36	15	-
164	20200702	54	44	10	-
165	20200703	61	49	12	-
166	20200704	63	36	27	1
167	20200705	61	43	18	-
168	20200706	48	24	24	1
169	20200707	44	20	24	1
170	20200708	62	30	32	-
171	20200709	50	28	22	2
172	20200710	45	23	22	1
173	20200711	35	20	15	-
174	20200712	44	21	23	1
175	20200713	62	19	43	-
176	20200714	33	14	19	-
177	20200715	39	11	28	-
178	20200716	61	14	47	2
179	20200717	60	21	39	2
180	20200718	39	11	28	1
181	20200719	34	21	13	1
182	20200720	26	4	22	1
183	20200721	45	20	25	-
184	20200722	63	29	34	1
185	20200723	59	39	20	-
186	20200724	41	28	13	1
187	20200725	113	27	86	-
188	20200726	58	12	46	-
189	20200727	25	9	16	1
190	20200728	28	5	23	1
191	20200729	48	14	34	-
192	20200730	18	7	11	-
193	20200731	36	14	22	1
194	20200801	31	8	23	-
195	20200802	30	8	22	-
196	20200803	23	3	20	-
197	20200804	34	13	21	-
198	20200805	33	13	20	1
199	20200806	43	23	20	-
200	20200807	20	9	11	1
201	20200808	43	30	13	1
202	20200809	36	30	6	1
203	20200810	28	17	11	-
204	20200811	34	23	11	-
205	20200812	54	35	19	-
206	20200813	56	47	9	-
207	20200814	103	85	18	-
208	20200815	166	154	12	-
209	20200816	279	267	12	-
210	20200817	197	188	9	-
211	20200818	246	235	11	1
212	20200819	297	283	14	-
213	20200820	288	276	12	1
214	20200821	324	315	9	2
215	20200822	332	315	17	-
216	20200823	396	386	10	-
217	20200824	266	258	8	-
218	20200825	280	264	16	1
219	20200826	320	307	13	2
220	20200827	441	434	7	1
221	20200828	371	359	12	3
222	20200829	323	308	15	5
223	20200830	299	283	16	2
224	20200831	248	238	10	1
225	20200901	235	221	14	-
226	20200902	267	253	14	2
227	20200903	195	188	7	3
228	20200904	198	188	10	2
229	20200905	168	158	10	2
230	20200906	167	152	15	1
231	20200907	119	107	12	2
232	20200908	136	120	16	5
233	20200909	156	144	12	3
234	20200910	155	140	15	2
235	20200911	176	161	15	4
236	20200912	136	118	18	5
237	20200913	121	99	22	3
238	20200914	109	98	11	5
239	20200915	106	90	16	4
240	20200916	113	105	8	-
241	20200917	153	145	8	5
242	20200918	126	109	17	5
243	20200919	110	106	4	1
244	20200920	82	72	10	5
245	20200921	70	55	15	2
246	20200922	61	50	11	3
247	20200923	110	99	11	-
248	20200924	125	109	16	5
249	20200925	114	95	19	2
250	20200926	61	49	12	4
251	20200927	95	73	22	2
252	20200928	50	40	10	5
253	20200929	38	23	15	1
254	20200930	113	94	19	6
255	20201001	77	67	10	2
256	20201002	63	53	10	1
257	20201003	75	52	23	4
258	20201004	64	47	17	1
259	20201005	73	64	9	1
260	20201006	75	66	9	-
261	20201007	114	94	20	3
262	20201008	69	60	9	2
263	20201009	54	38	16	1
264	20201010	72	61	11	2
265	20201011	58	46	12	2
266	20201012	98	69	29	1
267	20201013	91	69	22	1
268	20201014	84	53	31	4
269	20201015	110	95	15	1
270	20201016	47	41	6	2
271	20201017	73	62	11	2
272	20201018	91	71	20	1
273	20201019	76	50	26	-
274	20201020	58	41	17	3
275	20201021	89	57	32	3
276	20201022	121	104	17	3
277	20201023	155	138	17	2
278	20201024	77	66	11	2
279	20201025	61	50	11	-
280	20201026	119	94	25	-
281	20201027	88	72	16	3
282	20201028	103	96	7	1
283	20201029	125	107	18	1
284	20201030	113	93	20	1
285	20201031	127	96	31	1
286	20201101	124	101	23	2
287	20201102	97	79	18	2
288	20201103	75	46	29	4
289	20201104	117	98	19	2
290	20201105	125	108	17	1
291	20201106	145	117	28	1
292	20201107	89	72	17	1
293	20201108	143	118	25	1
294	20201109	126	99	27	2
295	20201110	100	71	29	5
296	20201111	145	113	32	2
297	20201112	143	128	15	-
298	20201113	191	162	29	1
299	20201114	205	166	39	4
300	20201115	208	176	32	1
301	20201116	222	192	30	1
302	20201117	230	202	28	-
303	20201118	285	245	40	2
304	20201119	325	293	32	2
305	20201120	348	320	28	3
306	20201121	386	361	25	2
307	20201122	330	302	28	2
308	20201123	271	255	16	4
309	20201124	349	318	31	1
310	20201125	382	363	19	3
311	20201126	581	552	29	2
312	20201127	555	525	30	1
313	20201128	503	486	17	6
314	20201129	450	413	37	1
315	20201130	438	414	24	3
316	20201201	451	420	31	-
317	20201202	511	492	19	-
318	20201203	540	516	24	3
319	20201204	628	600	28	7
320	20201205	577	559	18	4
321	20201206	631	599	32	5
322	20201207	615	580	35	4
323	20201208	587	561	26	3
324	20201209	670	646	24	4
325	20201210	680	643	37	8
326	20201211	689	673	16	8
327	20201212	950	928	22	6
328	20201213	1030	1000	30	2
329	20201214	718	682	36	7
330	20201215	880	848	32	13
331	20201216	1078	1054	24	12
332	20201217	1014	994	20	22
333	20201218	1064	1038	26	11
334	20201219	1045	1024	21	14
335	20201220	1096	1071	25	15
336	20201221	924	891	33	24
337	20201222	866	821	45	24
338	20201223	1090	1058	32	17
339	20201224	985	955	30	17
340	20201225	1240	1215	25	17
341	20201226	1131	1103	28	20
342	20201227	970	946	24	15
343	20201228	806	786	20	11
344	20201229	1044	1028	16	40
345	20201230	1050	1025	25	20
346	20201231	967	940	27	21
347	20210101	1027	1002	25	17
348	20210102	820	784	36	25
349	20210103	657	641	16	20
350	20210104	1020	986	34	19
351	20210105	714	672	42	26
352	20210106	838	807	31	20
353	20210107	869	832	37	19
354	20210108	674	632	42	35
355	20210109	641	596	45	19
356	20210110	657	623	34	25
357	20210111	451	419	32	15
358	20210112	537	510	27	25
359	20210113	561	535	26	20
360	20210114	524	496	28	10
361	20210115	512	483	29	22
362	20210116	580	547	33	19
363	20210117	520	500	20	13
364	20210118	389	366	23	15
365	20210119	386	351	35	19
366	20210120	404	373	31	17
367	20210121	400	381	19	16
368	20210122	346	314	32	12
369	20210123	431	403	28	9
370	20210124	392	369	23	12
371	20210125	437	405	32	11
372	20210126	349	333	16	11
373	20210127	559	516	43	7
374	20210128	497	479	18	8
375	20210129	469	445	24	13
376	20210130	456	421	35	15
377	20210131	354	323	31	6
378	20210201	305	285	20	5
379	20210202	336	295	41	10
380	20210203	467	433	34	6
381	20210204	451	429	22	7
382	20210205	370	350	20	11
383	20210206	390	362	28	5
384	20210207	371	325	46	7
385	20210208	288	264	24	3
386	20210209	303	273	30	8
387	20210210	444	414	30	4
388	20210211	504	467	37	10
389	20210212	403	384	19	11
390	20210213	362	345	17	7
391	20210214	326	304	22	8
392	20210215	343	322	21	5
393	20210216	457	429	28	7
394	20210217	621	590	31	4
395	20210218	621	590	31	6
396	20210219	561	533	28	6
397	20210220	448	416	32	3
398	20210221	416	391	25	4
399	20210222	332	313	19	5
400	20210223	356	329	27	11
401	20210224	440	417	23	3
402	20210225	395	368	27	5
403	20210226	387	363	24	4
404	20210227	415	405	10	10
405	20210228	355	333	22	8
406	20210301	355	338	17	2
407	20210302	344	319	25	1
408	20210303	444	426	18	6
409	20210304	424	401	23	7
410	20210305	398	381	17	8
411	20210306	418	404	14	5
412	20210307	416	398	18	2
413	20210308	346	335	11	8
414	20210309	446	427	19	3
415	20210310	470	452	18	3
416	20210311	465	444	21	4
417	20210312	488	467	21	10
418	20210313	490	474	16	5
419	20210314	459	436	23	2
420	20210315	379	367	12	6
421	20210316	363	345	18	3
422	20210317	469	452	17	8
423	20210318	445	427	18	2
424	20210319	463	441	22	2
425	20210320	447	435	12	3
426	20210321	456	437	19	3
427	20210322	415	396	19	1
428	20210323	346	331	15	7
429	20210324	428	411	17	3
430	20210325	430	419	11	2
431	20210326	489	466	23	7
432	20210327	505	490	15	5
433	20210328	481	461	20	1
434	20210329	382	369	13	4
435	20210330	447	429	18	3
436	20210331	506	491	15	2
437	20210401	551	537	14	4
438	20210402	557	532	25	2
439	20210403	543	521	22	3
440	20210404	543	514	29	4
441	20210405	473	449	24	4
442	20210406	477	459	18	4
443	20210407	668	653	15	4
444	20210408	700	674	26	2
445	20210409	671	644	27	6
446	20210410	677	662	15	1
447	20210411	614	594	20	3
448	20210412	587	560	27	2
449	20210413	542	528	14	5
450	20210414	731	714	17	7
451	20210415	698	670	28	6
452	20210416	673	652	21	2
453	20210417	658	630	28	4
454	20210418	671	648	23	3
455	20210419	532	512	20	4
456	20210420	549	529	20	1
457	20210421	731	692	39	4
458	20210422	735	715	20	2
459	20210423	797	758	39	3
460	20210424	785	759	26	1
461	20210425	644	603	41	1
462	20210426	499	469	30	4
463	20210427	512	477	35	3
464	20210428	769	748	21	1
465	20210429	679	648	31	4
466	20210430	661	642	19	3
467	20210501	627	593	34	3
468	20210502	606	585	21	2
469	20210503	488	465	23	1
470	20210504	541	514	27	6
471	20210505	676	651	25	7
472	20210506	574	562	12	4
473	20210507	525	509	16	9
474	20210508	701	672	29	5
475	20210509	564	522	42	9
476	20210510	463	436	27	1
477	20210511	510	483	27	4
478	20210512	634	612	22	5
479	20210513	715	692	23	7
480	20210514	747	729	18	2
481	20210515	681	661	20	3
482	20210516	610	572	38	4
483	20210517	619	597	22	3
484	20210518	528	506	22	1
485	20210519	654	637	17	8
486	20210520	646	619	27	4
487	20210521	561	542	19	6
488	20210522	666	633	33	4
489	20210523	585	570	15	5
490	20210524	530	505	25	3
491	20210525	516	481	35	4
492	20210526	705	684	21	2
493	20210527	629	620	9	3
494	20210528	587	571	16	3
495	20210529	533	505	28	5
496	20210530	480	464	16	6
497	20210531	430	411	19	2
498	20210601	459	449	10	4
499	20210602	677	654	23	2
500	20210603	681	672	9	3
501	20210604	695	674	21	1
502	20210605	744	725	19	2
503	20210606	556	541	15	2
504	20210607	485	454	31	1
505	20210608	454	435	19	1
506	20210609	602	581	21	2
507	20210610	610	593	17	2
508	20210611	556	541	15	2
509	20210612	565	525	40	1
510	20210613	452	419	33	3
511	20210614	399	360	39	3
512	20210615	373	347	26	4
513	20210616	545	522	23	1
514	20210617	540	523	17	1
515	20210618	507	485	22	2
516	20210619	482	456	26	1
517	20210620	429	380	49	5
518	20210621	357	317	40	2
519	20210622	394	350	44	2
520	20210623	645	605	40	1
521	20210624	610	576	34	1
522	20210625	634	602	32	1
523	20210626	668	611	57	3
524	20210627	614	570	44	1
525	20210628	501	472	29	2
526	20210629	595	560	35	2
527	20210630	794	759	35	1
528	20210701	761	711	50	3
529	20210702	825	765	60	3
530	20210703	794	748	46	1
531	20210704	743	662	81	1
532	20210705	711	644	67	2
533	20210706	746	690	56	4
534	20210707	1211	1166	45	1
535	20210708	1275	1227	48	1
536	20210709	1316	1236	80	2
537	20210710	1378	1320	58	2
538	20210711	1324	1280	44	5
539	20210712	1100	1063	37	1
540	20210713	1150	1097	53	2
541	20210714	1613	1566	47	2
542	20210715	1599	1554	45	2
543	20210716	1535	1475	60	1
544	20210717	1449	1400	49	4
545	20210718	1453	1402	51	2
546	20210719	1251	1207	44	1
547	20210720	1278	1242	36	1
548	20210721	1781	1725	56	1
549	20210722	1841	1532	309	3
550	20210723	1629	1573	56	3
551	20210724	1627	1572	55	2
552	20210725	1487	1422	65	5
553	20210726	1318	1264	54	4
554	20210727	1363	1274	89	2
555	20210728	1895	1822	73	4
556	20210729	1673	1631	42	2
557	20210730	1710	1662	48	4
558	20210731	1538	1465	73	6
559	20210801	1442	1386	56	3
560	20210802	1218	1150	68	1
561	20210803	1200	1150	50	5
562	20210804	1725	1664	61	2
563	20210805	1775	1716	59	3
564	20210806	1704	1640	64	4
565	20210807	1823	1762	61	3
566	20210808	1727	1668	59	5
567	20210809	1491	1455	36	4
568	20210810	1537	1474	63	9
569	20210811	2221	2144	77	1
570	20210812	1987	1947	40	3
571	20210813	1989	1913	76	6
572	20210814	1928	1858	70	4
573	20210815	1816	1748	68	8
574	20210816	1554	1491	63	11
575	20210817	1372	1322	50	6
576	20210818	1803	1766	37	5
577	20210819	2152	2114	38	13
578	20210820	2050	2000	50	6
579	20210821	1876	1811	65	5
580	20210822	1626	1588	38	13
581	20210823	1417	1370	47	7
582	20210824	1507	1469	38	6
583	20210825	2154	2113	41	9
584	20210826	1882	1829	53	20
585	20210827	1837	1809	28	8
586	20210828	1791	1736	55	11
587	20210829	1619	1576	43	3
588	20210830	1485	1424	61	5
589	20210831	1369	1331	38	1
590	20210901	2024	1991	33	7
591	20210902	1959	1925	34	11
592	20210903	1708	1674	34	5
593	20210904	1803	1775	28	7
594	20210905	1490	1461	29	6
595	20210906	1375	1351	24	6
596	20210907	1597	1563	34	3
597	20210908	2048	2012	36	4
598	20210909	2049	2018	31	9
599	20210910	1892	1857	35	5
600	20210911	1864	1815	49	10
601	20210912	1755	1725	30	1
602	20210913	1433	1409	24	1
603	20210914	1495	1461	34	7
604	20210915	2077	2054	23	13
605	20210916	1942	1920	22	6
606	20210917	2008	1973	35	3
607	20210918	2087	2047	40	5
608	20210919	1909	1870	39	10
609	20210920	1603	1575	28	5
610	20210921	1729	1697	32	4
611	20210922	1720	1703	17	6
612	20210923	1715	1697	18	8
613	20210924	2429	2411	18	7
614	20210925	3268	3240	28	7
615	20210926	2768	2734	34	9
616	20210927	2381	2354	27	6
617	20210928	2287	2268	19	8
618	20210929	2881	2855	26	10
619	20210930	2561	2536	25	7
620	20211001	2483	2449	34	16
621	20211002	2247	2220	27	7
622	20211003	2084	2056	28	3
623	20211004	1670	1650	20	6
624	20211005	1574	1555	19	11
625	20211006	2027	2001	26	12
626	20211007	2425	2398	27	8
627	20211008	2171	2140	31	10
628	20211009	1953	1924	29	6
629	20211010	1594	1560	34	15
630	20211011	1297	1284	13	8
631	20211012	1346	1333	13	11
632	20211013	1582	1569	13	11
633	20211014	1938	1923	15	13
634	20211015	1683	1669	14	8
635	20211016	1616	1592	24	18
636	20211017	1420	1403	17	16
637	20211018	1049	1030	19	8
638	20211019	1073	1048	25	21
639	20211020	1571	1556	15	9
640	20211021	1441	1430	11	11
641	20211022	1437	1417	20	16
642	20211023	1508	1487	21	20
643	20211024	1422	1394	28	21
644	20211025	1190	1167	23	7
645	20211026	1265	1245	20	15
646	20211027	1952	1931	21	9
647	20211028	2110	2094	16	11
648	20211029	2123	2093	30	9
649	20211030	2103	2088	15	13
650	20211031	2061	2052	9	19
651	20211101	1684	1664	20	9
652	20211102	1589	1578	11	16
653	20211103	2665	2638	27	18
654	20211104	2482	2457	25	24
655	20211105	2342	2322	20	20
656	20211106	2246	2217	29	20
657	20211107	2224	2204	20	11
658	20211108	1758	1731	27	13
659	20211109	1715	1698	17	18
660	20211110	2424	2408	16	14
661	20211111	2519	2493	26	21
662	20211112	2368	2358	10	18
663	20211113	2324	2310	14	32
664	20211114	2418	2400	18	20
665	20211115	2003	1983	20	12
666	20211116	2124	2109	15	22
667	20211117	3184	3161	23	21
668	20211118	3292	3272	20	29
669	20211119	3033	3010	23	28
670	20211120	3203	3186	17	29
671	20211121	3119	3095	24	30
672	20211122	2826	2806	20	24
673	20211123	2697	2683	14	30
674	20211124	4115	4087	28	34
675	20211125	3937	3916	21	39
676	20211126	3895	3877	18	39
677	20211127	4067	4044	23	52
678	20211128	3925	3890	35	56
679	20211129	3307	3284	23	32
680	20211130	3032	3003	29	44
681	20211201	5120	5072	48	34
682	20211202	5262	5238	24	47
683	20211203	4943	4922	21	34
684	20211204	5352	5327	25	70
685	20211205	5125	5102	23	43
686	20211206	4324	4295	29	41
687	20211207	4952	4922	30	64
688	20211208	7173	7139	34	63
689	20211209	7101	7081	20	57
690	20211210	7020	6981	39	53
691	20211211	6972	6946	26	80
692	20211212	6683	6655	28	42
693	20211213	5816	5781	35	40
694	20211214	5565	5523	42	94
695	20211215	7848	7825	23	70
696	20211216	7619	7588	31	62
697	20211217	7434	7398	36	73
698	20211218	7310	7281	29	53
699	20211219	6232	6169	63	78
700	20211220	5315	5255	60	54
701	20211221	5194	5136	58	52
702	20211222	7454	7363	91	78
703	20211223	6914	6853	61	109
704	20211224	6233	6163	70	56
705	20211225	5838	5764	74	105
706	20211226	5415	5335	80	69
707	20211227	4204	4121	83	55
708	20211228	3864	3776	88	46
709	20211229	5406	5280	126	36
710	20211230	5034	4929	105	73
711	20211231	4872	4755	117	108
712	20220101	4414	4309	105	62
713	20220102	3830	3680	150	69
714	20220103	3124	2989	135	36
715	20220104	3022	2887	135	51
716	20220105	4441	4231	210	57
717	20220106	4121	3929	192	49
718	20220107	3711	3526	185	45
719	20220108	3503	3293	210	54
720	20220109	3369	3136	233	51
721	20220110	3004	2766	238	34
722	20220111	3094	2810	284	43
723	20220112	4382	4005	377	52
724	20220113	4160	3775	385	44
725	20220114	4537	4131	406	49
726	20220115	4419	4074	345	22
727	20220116	4186	3811	375	29
728	20220117	3855	3549	306	23
729	20220118	4068	3761	307	45
730	20220119	5804	5430	374	74
731	20220120	6600	6355	245	28
732	20220121	6764	6478	286	21
733	20220122	7000	6726	274	28
734	20220123	7625	7341	284	11
735	20220124	7510	7157	353	25
736	20220125	8568	8354	214	23
737	20220126	13003	12735	268	32
738	20220127	14514	14297	217	34
739	20220128	16089	15888	201	24
740	20220129	17507	17318	189	34
741	20220130	17521	17296	225	20
742	20220131	17072	16842	230	23
743	20220201	18333	18114	219	17
744	20220202	20267	20105	162	15
745	20220203	22902	22768	134	25
746	20220204	27433	27277	156	24
747	20220205	36324	36142	182	22
748	20220206	38684	38493	191	15
749	20220207	35269	35121	148	13
750	20220208	36708	36608	100	36
751	20220209	49539	49373	166	21
752	20220210	54116	54029	87	20
753	20220211	53894	53783	111	49
754	20220212	54932	54821	111	33
755	20220213	56402	56272	130	36
756	20220214	54555	54450	105	21
757	20220215	57163	56995	168	61
758	20220216	90435	90272	163	39
759	20220217	93120	93029	91	36
760	20220218	109808	109693	115	45
761	20220219	102195	102056	139	71
762	20220220	104820	104721	99	51
763	20220221	95350	95205	145	45
764	20220222	99557	99427	130	58
765	20220223	171439	171258	181	99
766	20220224	170000	169831	169	82
767	20220225	165880	165740	140	94
768	20220226	166191	166049	142	112
769	20220227	163553	163400	153	49
770	20220228	139622	139461	161	114
771	20220301	138982	138923	59	112
772	20220302	219214	219145	69	96
773	20220303	198794	198739	55	128
774	20220304	266839	266757	82	186
775	20220305	254316	254238	78	216
776	20220306	243611	243523	88	161
777	20220307	210695	210605	90	139
778	20220308	202695	202620	75	186
779	20220309	342421	342361	60	158
780	20220310	327515	327458	57	206
781	20220311	282966	282859	107	229
782	20220312	383637	383562	75	269
783	20220313	350151	350116	35	251
784	20220314	309765	309703	62	200
785	20220315	362251	362196	55	293
786	20220316	400533	400457	76	164
787	20220317	621146	621088	58	429
788	20220318	406840	406801	39	301
789	20220319	381369	381306	63	319
790	20220320	334592	334568	24	327
791	20220321	209114	209074	40	329
792	20220322	353879	353833	46	384
793	20220323	490757	490712	45	291
794	20220324	395517	395450	67	469
795	20220325	339456	339427	29	393
796	20220326	335515	335466	49	323
797	20220327	318055	318010	45	282
798	20220328	187168	187138	30	287
799	20220329	347468	347427	41	237
800	20220330	424560	424528	32	432
801	20220331	320684	320659	25	375
802	20220401	280236	280183	53	360
803	20220402	264144	264078	66	339
804	20220403	234251	234226	25	306
805	20220404	127162	127142	20	218
806	20220405	266097	266061	36	209
807	20220406	286258	286235	23	371
808	20220407	224784	224743	41	348
809	20220408	205309	205272	37	373
810	20220409	185532	185485	47	338
811	20220410	164453	164421	32	329
812	20220411	90912	90886	26	258
813	20220412	210722	210675	47	171
814	20220413	195387	195347	40	184
815	20220414	148421	148386	35	318
816	20220415	125821	125804	17	264
817	20220416	107891	107860	31	273
818	20220417	92970	92948	22	203
819	20220418	47725	47711	14	132
820	20220419	118474	118446	28	130
821	20220420	111290	111274	16	166
822	20220421	90846	90811	35	147
823	20220422	81041	81022	19	206
824	20220423	75420	75385	35	151
825	20220424	64693	64656	37	109
826	20220425	34361	34322	39	110
827	20220426	80338	80313	25	82
828	20220427	76762	76723	39	141
829	20220428	57452	57427	25	122
830	20220429	50554	50523	31	136
831	20220430	43273	43255	18	70
832	20220501	37757	37720	37	81
833	20220502	20072	20045	27	83
834	20220503	51116	51072	44	49
835	20220504	49053	49019	34	72
836	20220505	42286	42258	28	79
837	20220506	26699	26671	28	48
838	20220507	39590	39563	27	83
839	20220508	40046	40030	16	71
840	20220509	20585	20569	16	40
841	20220510	49920	49896	24	62
842	20220511	43908	43871	37	29
843	20220512	35895	35881	14	63
844	20220513	32437	32423	14	52
845	20220514	29576	29550	26	55
846	20220515	25423	25397	26	48
847	20220516	13290	13263	27	35
848	20220517	35104	35078	26	27
849	20220518	31340	31305	35	31
850	20220519	28122	28108	14	40
851	20220520	25119	25097	22	43
852	20220521	23455	23443	12	26
853	20220522	19287	19262	25	54
854	20220523	9971	9953	18	22
855	20220524	26338	26295	43	19
856	20220525	23945	23924	21	23
857	20220526	18805	18772	33	34
858	20220527	16576	16529	47	40
859	20220528	14394	14349	45	36
860	20220529	12647	12621	26	19
861	20220530	6133	6086	47	9
862	20220531	17183	17140	43	9
863	20220601	15787	15740	47	21
864	20220602	9888	9855	33	15
865	20220603	12537	12502	35	17
866	20220604	12036	11994	42	9
867	20220605	9830	9782	48	20
868	20220606	5019	5002	17	21
869	20220607	6171	6135	36	20
870	20220608	13355	13294	61	6
871	20220609	12152	12085	67	18
872	20220610	9309	9259	50	18
873	20220611	8439	8375	64	10
874	20220612	7376	7296	80	20
875	20220613	3820	3762	58	17
876	20220614	9771	9729	42	2
877	20220615	9428	9322	106	9
878	20220616	7984	7896	88	8
879	20220617	7193	7124	69	9
880	20220618	6823	6746	77	11
881	20220619	6065	5982	83	14
882	20220620	3531	3437	94	10
883	20220621	9301	9228	73	12
884	20220622	8978	8876	102	11
885	20220623	7493	7402	91	14
886	20220624	7218	7105	113	10
887	20220625	6782	6669	113	18
888	20220626	6236	6102	134	6
889	20220627	3421	3309	112	3
890	20220628	9890	9770	120	5
891	20220629	10452	10248	204	7
892	20220630	9590	9445	145	10
893	20220701	9516	9377	139	8
894	20220702	10710	10538	172	7
895	20220703	10040	9853	187	8
896	20220704	6244	6083	161	4
897	20220705	18133	17962	171	2
898	20220706	19357	19130	227	7
899	20220707	18499	18302	197	10
900	20220708	19302	19112	190	12
901	20220709	20265	20043	222	19
902	20220710	20390	20142	248	19
903	20220711	12678	12503	175	18
904	20220712	37341	37085	256	7
905	20220713	40246	39858	388	12
906	20220714	39167	38839	328	16
907	20220715	38864	38603	261	16
908	20220716	41302	41024	278	16
909	20220717	40323	40024	299	14
910	20220718	26278	25960	318	11
911	20220719	73549	73199	350	12
912	20220720	76372	75945	427	12
913	20220721	71140	70823	317	17
914	20220722	68594	68275	319	31
915	20220723	68531	68235	296	30
916	20220724	65372	65058	314	18
917	20220725	35858	35517	341	17
918	20220726	99246	98891	355	17
919	20220727	100240	99706	534	25
920	20220728	88356	87937	419	25
921	20220729	85294	84861	433	35
922	20220730	81979	81584	395	35
923	20220731	73559	73213	346	20
924	20220801	44654	44211	443	21
925	20220802	111755	111190	565	16
926	20220803	119884	119292	592	26
927	20220804	107857	107432	425	34
928	20220805	112858	112366	492	47
929	20220806	110634	110064	570	45
930	20220807	105472	104992	480	27
931	20220808	55267	54786	481	29
932	20220809	149878	149291	587	40
933	20220810	151792	151177	615	50
934	20220811	137241	136719	522	59
