# Supplementary material for: Prediction of infectious diseases using sentiment analysis on social media data
Source: PLoS One. 2024 Sep 4;19(9):e0309842. doi: 10.1371/journal.pone.0309842 (PMC11373815; doi:10.1371/journal.pone.0309842)
Supplement: S1 File — (ZIP) [file pone.0309842.s002.zip › Social Data 2.xlsx]

## Sheet: Sheet1
	date	messages
1000000	2021-07-11	Chacha, I was so happy that Jimin, who did his best to make it look good, went to Delco. I hope we all meet at Busan Itple when the coronavirus disappears.
1000001	2021-07-11	Although it was a short time, I was very happy to meet you. I look forward to your stay in Japan once the coronavirus stabilizes.
1000002	2021-07-11	The reason for the fire right now is Corona, but I don't know if they are suddenly talking about the team's past hometown, history of violations, and number of wins.
1000003	2021-07-11	If it wasn't for Corona, there would have been a possibility.
1000004	2021-07-11	Cheer up. I support you. Take care of your health during the heat and coronavirus.
1000005	2021-07-11	Always be careful of Corona
1000006	2021-07-11	Oh, I love it so much ㅠㅠ But I think winter will come soon. Since the coronavirus started, a week has felt like a day and a month has felt like a week.
1000007	2021-07-11	Let's run with me in the offline show and meet even if we don't have the offline show. I'll call you Dorothy. Let's go to the playroom. When the coronavirus is over, there is no other person to shout.
1000008	2021-07-11	That's because we were cheering from the corner of the room. If we did a homestand in Korea without the coronavirus, our kids would all rush out and it would be a disaster.
1000009	2021-07-11	Today I saw a lot of people I couldn't see because of the coronavirus.
1000010	2021-07-11	When the coronavirus gets better, I should go to the botanical garden.
1000011	2021-07-11	Oh, that's a good thing. Oh, I'd like to see it once Corona is over.
1000012	2021-07-11	Since the outbreak of the coronavirus, I haven't been able to go to concert halls, bookstores, or movie theaters. Especially before going to my parents' house, I try to avoid contact with others as much as possible, but it's not easy. My younger brother says he'll get the vaccine for my parents' sake, but I can't make up my mind.
1000013	2021-07-11	Um, yes, I'm a local. Joo-gil's coronavirus has spread further. It's Seoul, and it's too far away. That day is my birthday. Oh, really, I want to go.
1000014	2021-07-11	I'm going to get the corona vaccine at work. Amazing, I'm going to fast starting tomorrow, but I have to eat regular food the day before.
1000015	2021-07-11	But it's annoying to bring a meme with a drip for Tamra, and I'm angry that the team is talking about suspending the league due to a loss of power without even revealing the movements of confirmed cases, and I'm very angry that three of our starting players are missing because of that, but it's okay to just mention things related to the coronavirus. I don't want to see the team's hometown history…
1000016	2021-07-11	I did something related to summer, and you can do the same, or there are topics that you write about a lot, such as dreams, hopes, etc. It's not bad to write abstractly about you or the things you like. Love and friendship are okay, and it wouldn't be bad to try to give hope when it comes to Corona.
1000017	2021-07-11	Corona social distancing stage ㅠㅠㅠㅠ I think everyone, including me, was surprised by the sudden social distancing stage and increased restrictions, but I hope all of you Twitter friends will cheer up ㅠㅠㅠㅠㅠ Fightingㅠㅠㅠㅠㅠ
1000018	2021-07-11	There is no need to say much. The current administration was not created for the Republic of Korea. Just know that, and if you start from there, all the puzzles will be solved without any confusion. Wuhan pneumonia, coronavirus, vaccine, mask, candlelight impeachment, nuclear power plant destruction, heavy metal, China, solar panel, landslide, Sewol ferry tragedy, Gwangju truth. Additional points…
1000019	2021-07-11	If you want to do strength training, go to the gym, but in the current coronavirus situation, it's impossible because a family member is a medical professional.
1000020	2021-07-11	Gyaak, let’s meet right away when Corona is over
1000021	2021-07-11	It was really great to see King Jinggu today, but there were too many people waiting in front of the elevator in the underground parking lot. It seemed like there were enough people, but in this Corona situation, please don't avoid the kids and go home quickly. What's wrong with you?
1000022	2021-07-11	Wow, I used up my annual leave that I was holding out for in the winter due to the coronavirus.
1000023	2021-07-11	Experiences that Twitter users have never experienced: Riding in an ambulance as soon as I was born, having surgery on time, knocking over a canvas on top of my younger brother who was a baby, discovering Roland Rolland while searching for images to include a Welsh Corgi character in a birthday letter for my younger brother, who has short legs like a Welsh Corgi, and staying indoors because I don…
1000024	2021-07-11	It's random, but tomorrow we'll be in the corona social distancing stage ㅠㅠㅠㅠㅠ Personally, I'm sure everyone was surprised, including me, by the sudden social distancing stage, so I hope everyone stays strong ㅠㅠㅠㅠ Fighting ㅠㅠㅠㅠ
1000025	2021-07-11	Ana, I forgot to pack a lunch since there won't be any food starting tomorrow. Corona is so annoying.
1000026	2021-07-11	If it weren't for the coronavirus, I would have bought it while traveling to Japan.
1000027	2021-07-11	Haha Corona Corona Corona Corona Corona Corona
1000028	2021-07-11	Actually, since it's dangerous to go outside in Corona, we decided to go to the valley. There is a famous Boshintang restaurant in our neighborhood, and it would be nice to have someone to eat with us by bringing boiled boiled soup there.
1000029	2021-07-11	I hope the coronavirus passes quickly and everyone in the world is safe.
1000030	2021-07-11	If you don't show it, I'll go through the coronavirus and go to the headquarters and throw shit at you.
1000031	2021-07-11	There is no need to say much. The current administration was not created for the Republic of Korea. Just know that and start from there, and all the puzzles will be solved smoothly without a single thing going wrong. Wuhan pneumonia, coronavirus, vaccine, mask, candlelight impeachment, nuclear power plant destruction, heavy metal, China, solar panel, landslide, Sewol ferry tragedy, Gwangju truth.…
1000032	2021-07-11	Ugh, tomorrow will be the corona social distancing stage ㅠㅠㅠㅠㅠ Personally, I think you may have been surprised, including me, by the sudden social distancing stage and the number of restrictions due to it, so I hope all of you Twitter friends will cheer up ㅠㅠㅠㅠ
1000033	2021-07-11	While I was taking class, two people appeared on one cam in the Corona era. Teacher Wongyun, a joint broadcast by two Jeongs to make it easier for me to attend.
1000034	2021-07-11	It's fashion fun, but hanging out in the valley is the most fun time, if it weren't for Corona, ugh.
1000035	2021-07-11	Thanks to Corona and the rainy season, filming has been completely canceled. I am currently unemployed due to the ban on store operations, so I have to pay for my bank account. Please catch all the nightlife club members, confiscate their properties, and give them as disaster relief funds.
1000036	2021-07-11	It only surpassed Black Widow lol. Even in Corona, the speed is very fast.
1000037	2021-07-11	How about it? Let’s meet right away and talk about Milk Q in real voice. Corona is a bitch.
1000038	2021-07-11	These days are the corona peak in the metropolitan area, so I didn't go out for two days and slept for more than a day, just staying at home in Bangkok. I guess I'm made of grasshoppers, but my face got really good.
1000039	2021-07-11	I really wish it was a musical, but on the other hand, I hope it's after the coronavirus, and only after the coronavirus is over can I go see it and do all kinds of things.
1000040	2021-07-11	Damn it ㅜㅜ I miss you Corona dog ㅜㅜㅜ
1000041	2021-07-11	So, when will the coronavirus end?
1000042	2021-07-11	Hey, it’s Corona, so be careful.ㅠㅠ
1000043	2021-07-11	Corona really needs to die.
1000044	2021-07-11	No, I was caught up in this life and the coronavirus was in the way, so I couldn't meet him.
1000045	2021-07-11	First of all, I'm a local person so I don't feel it much, but I think I'll have to go to Seoul without any worries. Let's be careful together and be safe from Corona haha.
1000046	2021-07-11	Please put an end to the corona virus at the international festival.
1000047	2021-07-11	These days, musicals are also being performed online haha. Now that the coronavirus is spreading again, if I do it now, I can't do it face-to-face, but I want to do it online. If I want to do it face-to-face, I think it will be postponed to a later date.
1000048	2021-07-11	IㅜㅜㅜㅜㅜI will go there ㅠㅠㅠㅠㅠ Ha no, really, as long as it isn’t Corona.
1000049	2021-07-11	I was touched when Governor Choi Moon-soon wrote a sold-out story with ideas such as Sancheoneo meal kits and early morning delivery of tulips for residents of the province who were having a hard time due to festivals in Gangwon-do that were canceled due to the coronavirus. There are many good people in the Democratic Party, but the reason we cannot throw them away even though we criticize them i…
1000050	2021-07-11	Reason for cancellation: Corona
1000051	2021-07-11	It's true that we can fight the corona war without raising taxes.
1000052	2021-07-11	Hahahahahahahahahaha I'm not bad for not working, isn't it? The reason I couldn't work is because of corona, so is corona bad?
1000053	2021-07-11	Haha, they said they would send student council training at school this week, but they can't because of the coronavirus haha.
1000054	2021-07-11	Corona from Doosan hahahahahahaha
1000055	2021-07-11	Just looking at Jaemyung's attitude toward the coronavirus, he doesn't care about the people. So who is the head of the local government with whom he had a meal at his official residence? I don't understand the fact that there is a Gyeonggi-do government official who serves him, but he actually got infected with the coronavirus through that meal. He is a high-risk group. He is an elected public o…
1000056	2021-07-11	If it weren't for Corona, I would have made more money through the training camp.
1000057	2021-07-11	I'm going to go get tested for coronavirus again after the beginning of this year, but I hope it's not coronavirus.
1000058	2021-07-11	Tomorrow we will already be in the corona social distancing stage ㅠㅠㅠㅠㅠ Personally, I think everyone, including me, would have been surprised by the sudden social distancing stage and the number of restrictions due to it, so I hope all of you Twitter friends will cheer up ㅠㅠㅠㅠㅠ
1000059	2021-07-11	Regarding situations where I feel like I am in close contact with someone who has been in close contact with the coronavirus
1000060	2021-07-11	That's rightㅜㅜOff is like that in Corona, so I'm definitely looking into online classes.
1000061	2021-07-11	Doosan is such a nuisance. Kia's only crime is that it played against Doosan, but all the close contacts of the coronavirus have come out, but they don't even know who Doosan is, and they say they can't play as a military team. It's against fairness, so why did they make a manual?
1000062	2021-07-11	Favorite song is Ring Ding Dong Lucifer Trespassing Quickly Descendants of Warriors Tears It was the end of madness when I went with my friends Bad Corona Shiki
1000063	2021-07-11	ㅠㅠㅠㅠCorona is getting worse ㅠㅠㅠ Oh ㅠㅠ I hope you can go eat it by fall ㅠㅠㅠNooooo
1000064	2021-07-11	Corona bastard ㅠㅠㅠㅠㅠㅠㅠㅠ Baekhyun is also healthy and happy.
1000065	2021-07-11	Build it in Gangnam. The citizens of Seoul who took the picture, especially the people in Gangnam, the taste of corona is good.
1000066	2021-07-11	Corona from Doosan haha ​​appropriate name
1000067	2021-07-11	As part of the coronavirus quarantine measures, tambourines must be distributed to each household.
1000068	2021-07-11	Taemin, I laughed a lot and had a happy day today. I'm really worried about the coronavirus at the training center. I'll pray that Taemin stays safe and doesn't get hurt until he returns to Seoul. I love you, Taemin.
1000069	2021-07-11	Now, if you don't have a fever and aren't feeling well, be sure to get tested for coronavirus. And if you came into contact with them when you were not feeling well, be sure to apologize to those people. It's so easy for scoundrels to write articles haha. Meanwhile, they're getting criticized for even editing articles haha. Are you going to live your whole life swearing like that?
1000070	2021-07-11	Another promotion has ended ㅜㅜ What should I do? Our 2PM guys are perfect. I love you so much. Corona, go away. I want to see my 2PM oppa quickly ㅜㅜ
1000071	2021-07-11	I panicked during my first year in college because of the coronavirus, so I spent my time summarizing at home, but now that I'm an office worker, my mind is a mess.
1000072	2021-07-11	If the default option is to last until the year of Corona, the automatic full quarantine system will be introduced and chips will be implanted into people's bodies. Kakao Key, which automatically prints a code, is also really annoying.
1000073	2021-07-11	Wow, when I thought about Monga Monga's comeback show and Now closing today, I suddenly felt sad. Even though I felt like a cyber singer during the coronavirus pandemic, I feel like my inner intimacy has improved. That's right, it was fun these two weeks.
1000074	2021-07-11	Those scoundrels who swear in Seoul and Busan don't swear in Gyeonggi-do. Among those who failed to respond to the coronavirus, those who are within two fingers are excluded, so they only curse. The government officials are idiots, so this crime is immediately listed, and you have no right to criticize the government. This crime. If so, all soups are free passes.
1000075	2021-07-11	In the era of Corona, if you choose something at the store for a long time, the part-time worker will not be able to eat. Please leave.
1000076	2021-07-11	I bought a brown sugar bubble latte, but it wasn't sweet, so for a moment I thought I had coronavirus. Maybe I had contracted coronavirus without even knowing it and lost my sense of taste. I was serious on my own, but it tasted good when I had dinner. If it were like before, I would have been sure that the part-timer made a mistake, but Corona changed it like this.
1000077	2021-07-11	Everyone, it's been a very long time. Manggaetteok Proxy Ticketing is starting again after a month. For ticketing inquiries, please send DM or Open KakaoTalk at any time, and for ticketing applications, please send it to Open KakaoTalk. As we live in Corona these days, there is a high probability that performances or musicals will be canceled, so we are all acting as agents. I thought you might b…
1000078	2021-07-11	I wish he would have focused on the dream he is currently dreaming instead of trying to keep up with the wounds of that time. If it weren't for the coronavirus, the production would have been better. Give more attention to the , which shines brightly in the con.
1000079	2021-07-11	I thought I would get tired if I stayed home, so I came out and went to Starbucks. In reality, there is a corona virus that is scary when I go out. Doesn't it feel like Koreans from the apocalypse? No matter how messed up the world is, Koreans seem to be doing their homework in a cafe.
1000080	2021-07-11	Even if the coronavirus is rampant, men who don't wash their hands don't wash their hands.
1000081	2021-07-11	When the coronavirus calms down a bit, you will be able to visit. Thanks to Bob.
1000082	2021-07-11	Has a criminal ever run for president? All greetings are camp greetings, code greetings, double party greetings, Corona failed to block the initial outbreak, and vaccine purchase has failed the most by the standards of developed countries, to the point where they are now declaring martial law against Corona. The people are clearly divided. Jeolla-do The Buldang is harming President Daegaemun, fuc…
1000083	2021-07-11	But now, even if I write “Corona”, my account is not locked. I tried it.
1000084	2021-07-11	ㄴGive me back my shadow, Corona
1000085	2021-07-11	Gae Young-gil, who will put party members and the people in danger of the coronavirus until the end. Gae Young-gil, one million people have died from the coronavirus. Remember this. You are making decisions like a murderer on your own.
1000086	2021-07-11	If it weren't for Corona, we would have met a long time ago.
1000087	2021-07-11	We both got corona, oh my gosh haha.
1000088	2021-07-11	Hahaha, me too. We haven't done anything because of Corona, so they're asking us to use it. This is not possible.
1000089	2021-07-11	Even though it's summer, you need to wear a mask well. It prevents coronavirus and prevents you from accidentally eating bugs.
1000090	2021-07-11	Hahaha good, I just studied and worked ㅠㅠㅠㅠ We contact each other often ugh ㅜㅜ Hongdae restaurant is good, I like it, I hope the coronavirus goes away quickly
1000091	2021-07-11	Corona must end quickly
1000092	2021-07-11	Isn't it because the church doesn't cooperate with the state? They don't like to control the coronavirus either.
1000093	2021-07-11	Really, Corona should just be wiped out ㅠㅠㅠ
1000094	2021-07-11	I went to the Nonsan Training Center twice this week to test trainees for the coronavirus. My heart is going to burst out of my chest when I hear that Shownu is coming to the Nonsan Training Center. I miss Shownu so much, but I hope I don't have to get tested for the coronavirus. That said, I'm also worried that I'll get to meet Shownu just once in a while. I am thinking of greetings
1000095	2021-07-11	I won't be able to see this friend on Tuesday, you damn KyoCorona dog.
1000096	2021-07-11	Be careful of Corona
1000097	2021-07-11	The last broadcast of my activities brings tears to my eyesㅜ You worked hard to create a good album and stage, and I sincerely hope you take good care of your health in the heat and Corona. I will always be there waiting and cheering you on. Thank you for your hard work.
1000098	2021-07-11	The reason I'm rushing right now because of the coronavirus is because I'm going to a job preparation academy that really needs face-to-face classes, but I don't know what's going to happen now, so I'm very angry. It's because of those entertainment businesses.
1000099	2021-07-11	I canceled my ticket and didn't go because of the coronavirus, but I think it was a good thing I didn't go.
1000100	2021-07-11	Corona is really taking a lot from us.
1000101	2021-07-11	I know that it has stabilized a bit as the number of tourists has stopped due to the coronavirus, but it is probably because the years that are currently being distributed are products that were previously discontinued in the first place. Since the Chinese bubble, even if all the high-maturity varieties are mixed and sold due to a shortage of undiluted liquor, they are sold in small quantities by…
1000102	2021-07-11	I'm doki doki thinking that I can meet Kong next month or February. I hope the coronavirus will calm down by then. ㅁ Sometimes, I love Twitter because it's like a playground. I see so many people with similar tastes.
1000103	2021-07-11	I can't go to Japan because of the coronavirus, but if I get into a car accident and die tomorrow, then who will compensate for my future where I just buy goods and save up the goods and can't do my favorite things and watch animations of my favorite parts? It's maddening.
1000104	2021-07-11	It's my birthday but I can't go around ㅠㅠ Damn Corona
1000105	2021-07-11	But the world is truly amazing that there are still people who enjoy both corona pollutants.
1000106	2021-07-11	That's why I really can't get used to Corona.
1000107	2021-07-11	I did it because I thought it would be okay for a few people, so it's like Corona or something like this, but it's the same on Bigbo.
1000108	2021-07-11	How can we go on until 2018? Corona patients will come out faster because of the vaccine, so why just watch it keep collapsing?
1000109	2021-07-11	So, haha ​​Corona, you bitch
1000110	2021-07-11	Only when the coronavirus is over will I be able to go on tour and go to concerts with peace of mind.
1000111	2021-07-11	It looks like Moon Jae-in will continue to hit new highs until his term ends. Moon Jae-in is not even a person. He is a person who uses Corona for political purposes following the Sewol ferry disaster.
1000112	2021-07-11	Corona ㅠ
1000113	2021-07-11	When the coronavirus gets better, let's get together and make something full of glitter together.
1000114	2021-07-11	I guess it's Corona. I hate Corona so much, but I was vicariously satisfied because other people left great reviews. I'm glad you enjoyed it.
1000115	2021-07-11	It's really a bitch ㅠ ㅠ I want to play. Save me twice as much and kill Corona.
1000116	2021-07-11	When I hold a meeting, I give a comment when I return at the end, but this time it's my turn and I'm wondering what to say. I see that I'm not talking about Tadbeldragon. Unlike English and Japanese, there are a lot of words that I don't understand. Understanding one of them is, cheer up. I shout out, cheer up because you and I are both having a hard time in the coronavirus era. I ended the meeti…
1000117	2021-07-11	Will I be able to watch the finals one more day? It's a big problem because the coronavirus is getting worse.
1000118	2021-07-11	Oh my gosh ㅠㅜㅠ Good luck to you both. Since this is a short special lecture, I guess we'll just do it offline ㅠ Damn Corona
1000119	2021-07-11	From today, Corona is like a nose to me.
1000120	2021-07-11	I hope the coronavirus gets better on Jaemin’s birthday.
1000121	2021-07-11	The person you want to meet is so nice, but the Corona guy is such a b*tch
1000122	2021-07-11	I was interested in Hong Sang-soo's introduction, so I thought about going to the movie theater to watch it, but I waited and watched it online due to concerns about corona infection. When a man hugs a woman, it has absolute value, and doing it fake is a sinful act that should not be done. Young-ho hugs her with his chest even if it's just a joke. It's all love, whether it's a joke or an act
1000123	2021-07-11	But I don’t think my mom will let me go because of the coronavirus.
1000124	2021-07-11	Hahaha I'm just saying it's pretty because it's pretty. It's hot. Be careful of the heat. Corona is so serious these days that I'm even scared to go around.
1000125	2021-07-11	I'm really looking forward to it. I hope the coronavirus stabilizes so I can watch it comfortably.
1000126	2021-07-11	A general election was held even in the time of Corona, but was that a stage?
1000127	2021-07-11	If you have any questions about the perfumes or Son Min-su items posted so far, or are especially curious about the scent in more detail, please help me. It's Corona, so it's difficult to try it, and I'm not an expert, but I'll share my review as best as I can.
1000128	2021-07-11	I don't think the coronavirus will decrease significantly in a few weeks, and I don't think it's time to go out and play without getting vaccinated. I guess they'll let it go in February.
1000129	2021-07-11	I'd like to go up during the vacation when the coronavirus pandemic shows signs of calming down, but in this situation, I don't think I'll be able to afford it.
1000130	2021-07-11	Hmm, since it's the Corona stage, I don't have any appointments, so I need to check occasionally to see if I'm reaching a plateau and then eat some carbohydrates. Normally, I don't do anything like that, but I inevitably eat a lot when I have appointments that happen intermittently, and I have too much carbohydrates, so it seems like the stagnation came out on its own.
1000131	2021-07-11	I think I'm doing well with Light right now, but I actually think it's thanks to Corona. If it weren't for Corona, I don't know where I would be and what I'd be doing right now. But I like it now ㅜㅜ Corona is forcibly controlling me ㅠㅠ The ending of Light was the most difficult in the end. It's like this
1000132	2021-07-11	There's really no answer to my life, where I get tested for coronavirus once a week. I'm told to get it again next week, but am I sane?
1000133	2021-07-11	Oh, I guess I have to take care of some fruit, too. Corona.
1000134	2021-07-11	Wait a minute, Doosan confirmed coronavirus on Sunday. The reason it's not the outfield or infield is because Kia got on base a lot. If it's the infield, almost all of Kia's players have to be separated and quarantined as close contacts.
1000135	2021-07-11	In the end, the Twins, who had games off this week due to rainy weather and COVID-19, will go on a long break after next week's away game against the Heroes and the home Eagles. Will they not be able to go on regional trips like this this season? I wonder if we can look forward to it starting in March, and will visit other regions for the time being. It should be avoided, especially since it is n…
1000136	2021-07-11	I understand. Please try it out. But I think the UK headquarters said it's sold out right now and they don't come in very often due to the coronavirus, so they can't make reservations. I like perfume, so I always buy the smallest size and I'll go before it's sold out. People looking for this come fall and winter. I love Jaehyun because I know there are many of you.
1000137	2021-07-11	This is all because of Corona. If it weren’t for Corona, I would be meeting Soso.
1000138	2021-07-11	I want to go too, but Corona
1000139	2021-07-11	It seems like they are predicting that a big coronavirus outbreak will occur with the euro.
1000140	2021-07-11	Since I became addicted to the coronavirus when it started, the cons I could go to were very limited ㅠ ㅠㅠ
1000141	2021-07-11	Everyone's heart is the same, so if you just want to do something, I wish you would be patient and wait. Due to the coronavirus situation, the schedule is stretched, so you can't put it all aside and just cut polygons haha.
1000142	2021-07-11	Kids, I really want to see you too, Corona.
1000143	2021-07-11	The coronavirus should calm down a bit by then.
1000144	2021-07-11	When the coronavirus disappears, I will travel from Fukuoka to God and Yonago.
1000145	2021-07-11	My Hyun, don’t get sick and eat well. I miss you so much. Corona must be over soon so we can see each other. Thank you so much for thinking of us and giving us a tub month. I love you always.
1000146	2021-07-11	Mexican guys also go to parties, so they only drink Dosekis, Corona, Tequila, Harito Cola, and they have soju take-out cups that are smaller than the distant red cups. They put some sliced ​​cucumbers and jicama potato chips in them, and they dance for five hours in a huge hall. They are crazy about dancing.
1000147	2021-07-11	If you're going to drink, I want you to drink to the end. There's no one around me who can drink to the end with me. So it's not fun. But since we're Corona, let's not drink. Jeon So-yeon Quotes
1000148	2021-07-11	In memory of the late Mayor Park Won-soon of Seoul, I think of the deceased as I see the news of the demolition of the Sewol Ferry memory space and the chaos of Seoul due to the coronavirus quarantine. You are the eternal mayor of Seoul.
1000149	2021-07-11	Of course, due to the nature of Twitter, even if I promote it this much, it won't help the restaurant's sales that much. But it's a really good restaurant, and I don't want it to disappear due to the menu being so controversial in the Corona era. Since I'm a close friend on Facebook, I'll do a little promoting on Twitter. If you're close to me, I'll take you there. want
1000150	2021-07-11	I got tested for coronavirus with a fever, runny nose, and body aches, and as I was waiting for the results, all sorts of thoughts came to mind: what would happen if I tested positive?
1000151	2021-07-11	Let the corona disappear quickly.
1000152	2021-07-11	Please know that I am always waiting for you. Rest well and have fun. Please be careful of the coronavirus. Do whatever you want. I am always waiting for you. I love you.
1000153	2021-07-11	Ha, I met this weekend and my friend's mother is a close contact of a coronavirus patient, so I have to go get tested tomorrow too. My head hurts.
1000154	2021-07-11	Let's go to Seoul next and kill the coronavirus.
1000155	2021-07-11	Seoul The Media Lab Coronabot The cumulative number of confirmed cases of the new coronavirus infection in Korea reached 100 as of Sunday. Source: The Media Lab I am trying to make at least an important change for humanity.
1000156	2021-07-11	Hmm, I'll tell you once it's confirmed that I'm going with the coronavirus situation. Thank you, unnie. ㅠㅠㅠㅠ
1000157	2021-07-11	On Chaeuni’s birthday, be mindful of the coronavirus.
1000158	2021-07-11	Even if it's not Gancha or Gancha or Corona, I think it's okay to stop watching it. Let's see the next work.
1000159	2021-07-11	This does not mean that all face-to-face worship services at the church will be completely suspended from tomorrow until Sunday, but it was good to be able to hold face-to-face worship services consistently, but the coronavirus situation has affected church worship. Now, it seems that church members are naturally accepting this situation. Because we are in a country and community, we are affected…
1000160	2021-07-11	I'm breathing in pain because of the coronavirus.
1000161	2021-07-11	First, I went to the hospital and tried to inject air into my nostrils, but I didn't think about Corona.
1000162	2021-07-11	Thank you. I hope the day comes when we can dance in unison with the Tanies after the coronavirus is over.
1000163	2021-07-11	Did you know that the person in charge of coronavirus quarantine came to watch the game today?
1000164	2021-07-11	It is possible to reasonably speculate that the Doosan confirmed patient may have shown symptoms suspected of being infected with the coronavirus even before contact with the Doosan. If this is true, he may have hidden his symptomatic condition and participated in the Gwangju expedition.
1000165	2021-07-11	Oh my god, I'll wait until the coronavirus calms down. I really like Ajaepik.
1000166	2021-07-11	I want to see it on Blwi and I want to see it more, but it's a damn Corona Saetgi.
1000167	2021-07-11	I want to have an after-party at The Closet after the off-campus meeting to get the coronavirus over with. Ugh.
1000168	2021-07-11	Thank you so much.
1000169	2021-07-11	The decrease in earned income is a result of the combined effect of unemployment and wage decline due to the coronavirus. On the other hand, the spending of low-income people did not decrease. Seong Tae-yoon, professor of economics at Yonsei University, said that fixed expenses cannot be reduced and food and real estate prices have risen. because
1000170	2021-07-11	How long are you going to struggle with the coronavirus? Quickly review the injection of nasal treatment pills and research at-home treatment measures. It seems like quarantine measures have expired.
1000171	2021-07-11	The new coronavirus infection, Corona, is harsher on the low-income class. Our society quickly became accustomed to the awareness of this problem that spread along with the coronavirus, and as we got used to it, we became dull. Through recently announced economic indicators, we analyzed the economic damage experienced by the low-income class after the spread of the coronavirus. Low-income people …
1000172	2021-07-11	Hanwha revealed it to the media last year when Shin Jeong-rak was confirmed to have coronavirus, but what is the reason for not revealing who it is with Doosan? Strangely, there is a similar feeling when you look at what Doosan is doing, but it seems like they are a team with a lot of incidents.
1000173	2021-07-11	Wow, but the vaccine seems to have high immunity to the delta mutation. Among new confirmed cases in the U.S., there are those infected with the delta mutation, but unvaccinated people are among the confirmed cases. According to statistics in the U.S., if you get a vaccine, you are likely to get corona regardless of whether you are delta or not.
1000174	2021-07-11	Congressman, the coronavirus vaccine is important, but please lead the Democratic presidential election with a cure.
1000175	2021-07-11	I'm going to Seoul tomorrow and I'm worried about coronavirus.
1000176	2021-07-11	I heard that there are many people working without receiving minimum wage since the coronavirus, especially in sewing machine workshops.
1000177	2021-07-11	I hope you are always healthy. I am afraid that the coronavirus is growing day by day in our country.
1000178	2021-07-11	Ugh, I just stayed home because of the coronavirus haha.
1000179	2021-07-11	The highest peak of what has never been experienced is definitely Moon Jae-in. King Crab's illegitimate child is the most evil naked catastrophe in the universe who brings in Corona and survives by hiding behind it just so he can survive.
1000180	2021-07-11	No, it's summer vacation, and I know you want to go to get away, but the coronavirus is serious right now, so I hope people don't go to the beach and spread the confirmed cases. Watching the news, I feel anxious about what to say. People who live in Gangwon-do
1000181	2021-07-11	In the end, I canceled the Cargo Semmak ticketㅠㅠ Silly Corona
1000182	2021-07-11	Corona 80 years old
1000183	2021-07-11	Corona Irasshaimase
1000184	2021-07-11	LG also disclosed that they were not close contacts. A teacher at Kim Min-seong's child's kindergarten contracted the coronavirus. Kim Hyun-soo briefly visited the community center and was tested for the coronavirus. Let's disclose it.
1000185	2021-07-11	I feel like burgundy is too heavy for summer. For now, I don't have to go out anymore due to the coronavirus, so when things calm down a bit, I'm going to check out nail tips from private shops on Instagram. I don't do my nails, so sometimes when I want to cheer myself up, I buy something like this and stick it on, but I'm an otaku, so I can't help it. I like it like that without it.
1000186	2021-07-11	But when will Corona end? Even if I just hear the sound of Corona's nose, a fireball erupts from the Danjeon. I can't speak any more and I get so angry that I just move on.
1000187	2021-07-11	They say I can transmit coronavirus even through my farts. Daughter, I can't fart in people's faces anymore. I can't do that anymore.
1000188	2021-07-11	Thank you haha, but now that I think about it, it must be difficult to meet anyone in this Corona situation ㅠㅠ
1000189	2021-07-11	At first, it was a coincidence. By coincidence, we were in the same hotel. Then, when the coronavirus pandemic hit Europe, they chased us to the hotel and got rid of the disease. Hahaha.
1000190	2021-07-11	If you say ‘Ding Rona’, how do you know whether it is Corona or Bae Rona? Haha, just kidding.
1000191	2021-07-11	ㅠㅜ Stekki Corona, go away ㅠ
1000192	2021-07-11	There's a high chance that the musical will be canceled if there's a repeat. I'm sorry, Doyoung. Of course, you too. Let's kill the coronavirus together.
1000193	2021-07-11	When Corona gets better, I'm going to stop by Sam and ask for his autograph.
1000194	2021-07-11	Myobyeol, are you doing well? I slept briefly during the day today, but I had a dream of talking to you, so I thought of you and asked you how you are. These days, the coronavirus is getting worse again. Is it okay where you live? Always be careful of the heat and take care of your health. Don’t forget.
1000195	2021-07-11	I couldn't go either. I really hate Corona.
1000196	2021-07-11	Unfortunately, during the corona period, new works were turned into animations. If it weren't for the corona, I could have lived a happy life as a fan.
1000197	2021-07-11	On your birthday, will you be in the Corona stage? haha
1000198	2021-07-11	But why did this person leave out Gyeonggi-do? Haha, uncle, Gyeonggi-do has fallen dozens of times more than Busan. Is Corona also camp logic? Is the number of confirmed cases also ignored? Let's stop playing camp logic politics with the people's lives. Real citizens are desperate, but if you are old, please value your age.
1000199	2021-07-11	Hey, I imagined meeting Cheoseo on a snowy day in the winter, building a snowman while making hand gestures, going into a cafe, eating something sweet, drinking something warm, and chatting. I felt so happy. First of all, I will go somewhere only when the coronavirus calms down a bit.
1000200	2021-07-11	Bangseok didn't abandon his worldview, but changed it to a savior's worldview. No, he said all these idiots appeared in the music video. The fucking idiots are Shus, and the staff family watched the Corona situation and even the trainees participated. In many ways, it was a music video that was a feast for the imagination.
1000201	2021-07-11	I want to go to Busan on vacation, but I think it will be difficult because of the coronavirus.
1000202	2021-07-11	I really want to go to Jingcha, but I’m so scared of Corona.
1000203	2021-07-11	I caught it just in case, but the job was sold out ㅠㅠ I'm worried about the damn Corona.
1000204	2021-07-11	They say the damn Korean Corona is coming, so be careful.
1000205	2021-07-11	Ugh, it's the time of Corona. I don't know if there will be a lot of confirmed cases then, but I think my mom will ask me if I'm going to Seoul because I'm crazy at this stage.
1000206	2021-07-11	Doosan players who played while hiding their coronavirus symptoms receive disciplinary action
1000207	2021-07-11	I can tell you interesting stories when we meet, but now it's because of the coronavirus ㅠㅠ
1000208	2021-07-11	Please reply if there are any measures for the Corona test medical staff who continue to work without being able to rest.
1000209	2021-07-11	Is there a coronavirus vaccine
1000210	2021-07-11	If Ryu Ji-hyuk tested positive, Lee Hyun and Eden would also have to get tested for the coronavirus. If they made our babies nose tingle, I really wouldn't have let them go.
1000211	2021-07-11	If Gyeonggi-do fails to reduce the number of daily confirmed cases, there will be a shortage of hospital beds starting next month. We prevented the coronavirus well in the early stages, but if a lockdown is implemented this year and a shortage of hospital beds occurs, the quarantine efforts so far will be in vain.
1000212	2021-07-11	Come to your senses. If you keep doing this, I'll support you very much. I don't think it will work, so I'm leaving in the end. Gyeonggi-do is also suffering from the coronavirus, and the governor of Gyeonggi-do is so preoccupied with the presidential election campaign that he says visiting Seoul National University in person is the smart thing to do.
1000213	2021-07-11	Ah, but it feels like a hundred million years ago before the Corona era, and all my memories feel like a past life.
1000214	2021-07-11	I fell out of love with him when I saw him chasing her around during Corona, so I've been single since then, but that's a crime haha.
1000215	2021-07-11	Ah, if you look at Ingta, everyone goes to bars, cafes, hangs out really hard, meets all the people they meet, and is on alert ㄹㅇ Give it a shit, hey people, then you'll catch coronavirus.
1000216	2021-07-11	No, but the coronavirus is here later. Why do I have to go to school? I'll just stay home.
1000217	2021-07-11	Well, I can't go around because of the coronavirus, so I guess we should discuss it haha.
1000218	2021-07-11	Everyone, please write to our party requesting the postponement of the Democratic Party's primary. It is absurd that it makes sense to hold a primary at a time like this when the coronavirus is spreading across the country again. At the same time, the people and the media are asking the Democratic Party not to care about the public's health. If you are attacked in this way
1000219	2021-07-11	Oh, I wanted to have a bana gathering after the semester started, but was it true that there were confirmed cases of coronavirus?
1000220	2021-07-11	Oh, which Korean idol did you like? I ended up liking Arashi again haha. Really. I hope the coronavirus ends soon.
1000221	2021-07-11	Fuck you Corona, you bastard.
1000222	2021-07-11	Corona Summary
1000223	2021-07-11	Kill Corona ㅜ
1000224	2021-07-11	ㅇㅇ There are a ton of stickers to decorate your diary if you look for stickers. This must have been in English for a year. Recently, with the outbreak of Corona, people staying at home have become popular again.
1000225	2021-07-11	코로나 개씨발새끼야 이게 전부 다 무슨 꼴이야
1000226	2021-07-11	I'm slowly acknowledging the coronavirus and wondering if it was something I just lived with.
1000227	2021-07-11	ㅜㅜㅠㅠㅠㅠ I'm watching the making film today ㅜㅜㅜㅜ In this harsh Corona era, we live each day with the refreshing spirit of our Sebongs ㅜㅜㅜㅜㅜ Thank you.
1000228	2021-07-11	I couldn't go there because of the coronavirus. I watched it online.
1000229	2021-07-11	When the coronavirus gets better, let's go to the crying group again.
1000230	2021-07-11	I miss you. You’re healthy. Be careful of the coronavirus. Your health is the top priority. It’s kyung’s solo debut anniversary.
1000231	2021-07-11	It's strange to have a meeting considering the current state of Corona, haha.
1000232	2021-07-11	Every summer vacation, my little one and I have been going somewhere to play together even more since he was little, but it's stopped because of the coronavirus. I'll wear my mask well, so let's go somewhere.
1000233	2021-07-11	I think there will be a limit on the number of people if the coronavirus gets worse.
1000234	2021-07-11	Not being able to see my family is part of the coronavirus, but it's also an excuse to stay away in the first place.
1000235	2021-07-11	I'm really sad that I won't be able to see you again next year. No, when will Corona end?
1000236	2021-07-11	That's right ㅠㅠㅠㅠ Oh, the coronavirus needs to end quickly for the sake of the babies, but I'm so upset.
1000237	2021-07-11	I like itㅜㅜ I hope the coronavirus ends quickly
1000238	2021-07-11	Stay here. I'll bring a lineup with players who have been vaccinated against coronavirus.
1000239	2021-07-11	Before the coronavirus pandemic, I mainly used public transportation, so I drove about 1,000 a year, but after the pandemic, my use of public transportation decreased and I mainly drove, so my mileage increased significantly, so I couldn't even receive mileage discounts when renewing my car insurance.
1000240	2021-07-11	Then, when Corona is over, let’s meet in crop tees.
1000241	2021-07-11	Gaaaaaaaaaaaaaaaaaaaaaaaaaaaaaaaaaaaaaaaaaaaaaaaaaaaaaaaaaaaaaaaaaaaaaaaaaaaaaaaaaaaaaaaaaaaaaaaaaaaaaaaaaaaaaaaaaaaaaaaaaaaaaaaaaaaaaaaaaaaaaaaaaaaaaaaaaaaaaaaaaaaaaaaaaaaaaaaaaaaaaaaaaaaaaaaaaaaaaaaaaaaaaaaaaaaaaaaaaaaaaaaaaaaaaaaaaaaaaaaaaaaaaaaaaaaaaaaaaaaaaaaaaaaaaaaaaaaaaaaaaaaaaaaaaaaaaaaaaaaaaaaaaaaaaaaaaaaaaaaaaaaaaaaaaaaaaaaaaaaaaaaaaaaaaaaaaaaaaaaaaaaaaaaaaaaaaaaaaaaaaaaaaaaaaaaaaaaaaa…
1000242	2021-07-11	Haha, I'm trying to wrap my head around whether it's okay to make people come because of the coronavirus. The daily number of confirmed cases is the highest ever in the leisure district.
1000243	2021-07-11	The health effects of summer delicacy, radish kimchi. We think that only mountain and sea food is good food, but the food that helps build immunity in our body and overcome corona is radish kimchi or sea radish kimchi. When radish is dried, its nutrition increases even more, and during the drying process, it becomes more nutritious. Vitamins are also added
1000244	2021-07-11	Let's be serious, hurry up and set the date. If you get timid due to the coronavirus,
1000245	2021-07-11	Last year, I couldn't go to the baseball stadium even once, so I really wanted to go to the changed literature, but once the coronavirus calms down and the Olympic break is over, seriously, please invite me to throw the first pitch.
1000246	2021-07-11	ㅠㅠㅠㅠㅠㅠㅠㅠㅠㅠWow, I'm so touched that you stopped by the exhibition. It's a shame that the event was canceled this time due to the coronavirus. I've been healing myself by opening the Aloha postcards that I bought a while ago and looking at them from time to time. We'll be able to see you again when we're off. I'll be waiting.
1000247	2021-07-11	I know now that it has reached the corona stage and gatherings are prohibited after o'clock. What should I do, Arko? Seriously, I can't see the last person. Let's follow the quarantine rules.
1000248	2021-07-11	I'm just saying this out of curiosity, but since the symptoms have weakened, it's not my intention to go around without a mask. I'm thinking that if mutations continue like this, it will just be treated as a cold in the future. Mutations will continue to occur anyway and there is no cure, so it's the same as a cold. But Corona is becoming more and more infamous. It's getting higher.
1000249	2021-07-11	How much fun would it be to see all of this together? Corona is taking away all my happiness.
1000250	2021-07-11	First of all, I was tested for coronavirus and fortunately it was negative. Even though I went on a weekend morning, it took an hour and a half to get tested.
1000251	2021-07-11	Wow, there's a coronavirus case in Seongnam too ㅠㅠ
1000252	2021-07-11	Because of the steps, I want to kill Oncl Corona forcibly.
1000253	2021-07-11	Imagine going to a college event with the Corona Flip Imooging assignment song. Imagine college students singing in unison, “Oh, I’m really sorry.”
1000254	2021-07-11	It's so sad that the two of us couldn't even go on a trip because the coronavirus broke out not long after we started dating.
1000255	2021-07-11	But now, where are all the patients diagnosed with the coronavirus receiving treatment?
1000256	2021-07-11	If fatigue is just one symptom, then everyone in the world needs to get tested for coronavirus and I need to get tested too haha.
1000257	2021-07-11	Mazayoㅠ The level will be applied from tomorrow, so after o'clock, it will be 10,000 won, and if it is more than that, there will be a fine of 10,000 wonㅠㅠㅠㅠ Be careful, brother.ㅠㅠ They say the speed of corona infection is accelerating due to mutations ㅠㅠㅠㅠㅠ The photo is cute, Yesung Bubble
1000258	2021-07-11	Looking at the old stage video, it's really no joke. Let's use this as a time to rest for a while. When Corona is over, hemeko Jojija. ARMYs will have had a hard time with their hearts for the past year, so they should rest.
1000259	2021-07-11	If KBO had experienced the coronavirus last year, they should have at least decided on the number of games to play depending on the situation.
1000260	2021-07-11	I think it would have been a busy place if it weren't for the coronavirus.
1000261	2021-07-11	We're here because of Corona haha
1000262	2021-07-11	I took the test on Wednesday, but since the day before yesterday, I've been feeling sick, runny nose, and headache. So today was the day I went to my bald parents' house, so I took another coronavirus test. It was negative, but why does it hurt so much?
1000263	2021-07-11	ㅠㅠReallyㅠㅠOn the day Seungwoo returns, all the corona virus should be goneㅠㅠ
1000264	2021-07-11	Time really flies. It's vacation now, so why don't you go somewhere to have fun? I'm also on vacation and resting, but I can't go anywhere because of the coronavirus, so I'm watching Enseo.
1000265	2021-07-11	It's been a hard day because of Corona, but I hope today was a memorable and happy day. Let's cheer up again from tomorrow in a good mood.
1000266	2021-07-11	Ah, I want to exercise, I want to go to the gym, Corona
1000267	2021-07-11	Fuck haha, I'm going to get tested for coronavirus tomorrow haha.
1000268	2021-07-11	When Seoul and Gyeonggi-do were on the same boat with Park Geun-hye as their enemy, such a dream may have seemed realistic, but the steady rise in real estate eventually divided the classes, and with the coronavirus pandemic, the dream of a national political party based on the middle class was decisively blown away.
1000269	2021-07-11	Wow, Corona is so bad, it would have been really hard if I had gone to work. I didn't go out at all today, I just didn't meet anyone, but the day was so boring and sad.
1000270	2021-07-11	I'm irritated that I can't see a future where the coronavirus will end in 10 years, but when I see the media posting articles that are at the level of a crowd gathering and making a fuss, my stomach turns and I'm told to turn my head and use it when the data accumulates.
1000271	2021-07-11	The aftereffects of the coronavirus are erectile dysfunction and hair loss. I hope that those who got it because of their mistake will all suffer aftereffects.
1000272	2021-07-11	People who say they don't have to receive more than 10,000 won per person in the nationwide Corona subsidy will not receive it if they don't apply, and if small business owners receive a separate subsidy, don't say bullshit that the coronavirus will spread to the population who go out to play.
1000273	2021-07-11	I saw the World Theme Travel and it's a real coronavirus. When everything gets better, I'll do a nationwide tour of Vietnam.
1000274	2021-07-11	Guys, you are happy that there is no coronavirus. You should go play in the water too.
1000275	2021-07-11	So, are all the participants in the rally from Busan or other provinces? Is there not a single person from the metropolitan area? Is it true that there is no possibility of the variant coronavirus spreading in the metropolitan area? And even so, the Republic of Korea itself is in a dangerous situation before women's rights, so even if it is a local area, such an organization is not possible. Is p…
1000276	2021-07-11	Hahaha, I'm doing well except for the coronavirus. I hope things get better soon so we can meet again. Stay healthy always, Jjokka.
1000277	2021-07-11	If I go back to before Corona, I want to play a lot in the workshop. I didn't have the stamina or courage, so I went to the workshop. Did you know it would turn out like this?
1000278	2021-07-11	Yes, I too, I hope the coronavirus passes quickly ㅠ
1000279	2021-07-11	I'm going to get tested for coronavirus tomorrow. One of the students in the dorm tested positive haha.
1000280	2021-07-11	It is interesting that gatherings are restricted due to the spread of the corona before the monthly property ownership tax for buildings, which has skyrocketed, will become popular even before the monthly land tax is imposed. A tax surge without an agreement is bound to lead to tax riots haha.
1000281	2021-07-11	We will have to report on the coronavirus situation and decide in March.
1000282	2021-07-11	I wasn't close, but I just heard that someone I had talked to a couple of times passed away from a heart attack after getting the coronavirus vaccine. It hurts even more because he was around my age. Everyone, please be really, really careful about the coronavirus.
1000283	2021-07-11	It's so fucking sad to see Nibunai because my last offline was the Wall Show. I'm so mad about the coronavirus.
1000284	2021-07-11	What the forces that planned the coronavirus pandemic first instilled in the public through the media was fear.
1000285	2021-07-11	ㅜㅠㅠㅜㅠㅠAhu Corona bastard, it’s really not helpful ㅠㅠ
1000286	2021-07-11	I can't even go to Comic World. It's bad coronavirus.
1000287	2021-07-11	We were supposed to meet later, but because of Corona. Bad Corona.
1000288	2021-07-11	I feel so bad for our children because we can't take them anywhere due to the coronavirus, so we make snacks and cook them at home.
1000289	2021-07-11	It seems as if the government budget was wasted due to the coronavirus. Try to elect the president without spending money. It seems like there is a budget deficit due to the cost of the coronavirus in each country and the cost of living for the people. It seems like it is taken for granted because it is the Korean government's supplementary budget. The way to make up for the pseudo-budget seems t…
1000290	2021-07-11	I guess I really don't have anything else to do. I guess I'm bored. Aside from everything else, one of the celebrities who got vaccinated also tested positive for coronavirus and has moved up to the current level. I guess I'd like to see it broadcast during this time. I actually think it's fortunate that Tans are not doing music shows right now. Due to the nature of broadcasting, they have to wea…
1000291	2021-07-11	The Moon Jae-in administration, which is mired in election fraud and corruption, is already trying to use the 1,000 confirmed coronavirus cases as a weapon to pursue public security politics in order to prevent a liberation day struggle. It has completely taken control of the National Election Commission and created a huge ruling party with only a few seats through rigged and unfair discriminator…
1000292	2021-07-11	Maybe it's because I don't cosplay these days and don't know about events, but when I look at Twitter, I don't really want to leave a mark, and it's just that. After Corona, I feel like life has become meaningless.
1000293	2021-07-11	ㅠㅠㅠㅠㅠㅠㅠㅠㅠ Real Corona
1000294	2021-07-11	The reason why the job shortage in the U.S. is so severe is that the number of people giving up looking for work is increasing due to generous unemployment compensation. The number of coronavirus deaths is high, so the U.S. is blocking overseas job seekers, so the U.S. is in trouble.
1000295	2021-07-11	Doosan didn't play baseball the day before yesterday because of the coronavirus, and the day before yesterday, they didn't play baseball because of the coronavirus. They didn't play baseball yesterday because of the coronavirus, and today, they don't play baseball because of the coronavirus. The decline in quality of Korean professional baseball is serious.
1000296	2021-07-11	Did you become a doctor with the energy of the universe? Seoul Mayor Oh Se-hoon, Busan Mayor Park Hyeong-joon, and Orange Lee Jae-myeong, the three members of the Democratic Party, did a good job of quarantine, which is why the coronavirus broke out, so the government is taking it on, and since it is serious, it is necessary to elevate it to a higher level and shoulder the burden directly. People…
1000297	2021-07-11	There is nothing to see. The news announces coronavirus figures every day. Gags are more realistic politics. Comedy dramas are affair, betrayal, devil, depression mode. Outside, shopping malls full of rental signs visible between people wearing masks, a country I have never experienced before.
1000298	2021-07-11	The fault is all over, and only the wrong places get the damage ㅡㅡ Why are FFs and pet companies really paying attention? A lot of live clubs are being damaged by the small balls that FF and Pet companies shot ㅡㅡ Isn't this the only thing left after the coronavirus?
1000299	2021-07-11	It seems as if the government budget was wasted due to the coronavirus. Try to elect the president without spending money. It seems like there is a budget deficit due to the cost of the coronavirus in each country and the cost of living for the people. It seems like it is taken for granted because it is the Korean government's supplementary budget. The way to make up for the pseudo-budget seems t…
1000300	2021-07-11	The number of confirmed coronavirus cases is at its highest every day, and self-employed people in the metropolitan area are closing their doors and emptying out. Are they going to proceed with the upcoming primary election tour schedule like this? The Olympics have also been postponed by a year. It doesn't mean that the people aren't shedding blood and tears because they are worried about a spec…
1000301	2021-07-11	ㅠㅠㅠㅠㅠ Even if it weren't for Corona, I would have gone once and gathered all the kids to see it. Is it this hard to go once?
1000302	2021-07-11	Ugh, fish oil, fish oil, my stomach is exploding. Why are you drinking at a convenience store?
1000303	2021-07-11	My younger brother said that distance learning will start tomorrow, but I guess he goes to receive or submit documents in the morning. He comes home right away. When we first started distance learning due to Corona two years ago, I saw that they prepared baskets for each grade for homework handouts and such.
1000304	2021-07-11	Pathetic people, don't just oppose the National Disaster Relief Fund. If you run a meal package campaign by providing it to all citizens in this difficult crisis due to the coronavirus, it will be good for small business owners. Are you not using it?
1000305	2021-07-11	Even if the coronavirus respreads and the number of confirmed cases increases, no one cares or am I the only one who cares? Why aren't customers giving it to me? When are you going to go? Everyone ㅠㅠㅜㅜ I hope those people who come in without masks properly because they are scared or those who don't keep records of their visits will just crawl home.
1000306	2021-07-11	As soon as I met my ex-boyfriend, his intentions were obvious, so I only drank tea and kept saying he wanted to eat dinner for dinner under the excuse of Corona and curfew, but I took a taxi without even looking back, so I'd rather break up. I'll never meet my ex-boyfriend again, so I'll just go to my boyfriend's house and order chicken.
1000307	2021-07-11	It's true that Xi Jinping's coronavirus was imported into the country and became a criminal plague.
1000308	2021-07-11	Ha, when will the coronavirus be lifted and I want to travel to Korea with my Japanese friends?
1000309	2021-07-11	Corona year mukbang
1000310	2021-07-11	When the coronavirus is over, we need to invite our sisters and have a Ghibli experience and have an emotional party.
1000311	2021-07-11	Let's report on the status of the coronavirus and go to the graduation ceremony on a weekday.
1000312	2021-07-12	I started cumming because my husband is diabetic, but now it's hard to tell him to stop because of the coronavirus haha.
1000313	2021-07-12	I couldn't go to my birthday party last time, so I said I'll have to go this time, but I'm in the Corona stage.
1000314	2021-07-12	It's sad that I can't go to my favorite birthday party due to the coronavirus.
1000315	2021-07-12	Ahn Cheol-soo criticized President Moon's curse for the spread of the coronavirus, alluding to the curse of soccer emperor Pele. It is no coincidence that a pandemic continues every time the president praises himself as a model quarantine country. He has no intention of fighting in wartime, but the commander-in-chief The platoon leader who attacks and points his finger at someone should be senten…
1000316	2021-07-12	It feels like I'm a student during the coronavirus pandemic.
1000317	2021-07-12	Based on the time of Ulsan Metropolitan City, confirmed cases of Corona, Myeongnam-gu, Dong-gu, Ulju, Corona is entering the second wave. Those with symptoms are requested to get tested before visiting a medical institution. Ulsan Metropolitan City disaster text message
1000318	2021-07-12	It was crazy even in the group chat room where my friend who works at Pfizer was in. The depth was different from the desire for a vaccine in the early critical state of Corona. I felt that even in this hell, everyone had the same desire to grow further.
1000319	2021-07-12	Hello, Renji, I'm glad you like it. I can't help but enjoy the combination of Shiny Cheodori and Eugene's Cheodori. I've been looking forward to the day I meet Seong Hyun-je since the moment Star came out. I think I'll hit my forehead every day when the original comes out. Thank you for your kind words. Be careful of Corona. And have a nice day today
1000320	2021-07-12	Ah, you Corona bastard ㅠㅠㅠ No, no, you did well ㅠㅠ It's been so serious lately that I've canceled all my appointments ㅜㅜㅜㅜㅜ When things get better, let's re-book ㅠㅠ I've booked it for Pang-imyu's month haha. I'll come back to see the poop face first.
1000321	2021-07-12	In the early stages of the coronavirus outbreak, Chinese nationals from countries with outbreaks did not block entry, and our citizens were not allowed to enter China. Now, people who have been vaccinated in China are being allowed to enter the country. Our citizens are being quarantined in China. Moon Jae-in, please answer this. What kind of reciprocity is this?
1000322	2021-07-12	I think I saw it before Corona. Haha, I miss it.
1000323	2021-07-12	ㅠㅠㅠㅠㅠㅠㅠㅠㅠㅠㅠㅠㅠㅠㅠ Just stay healthy, I hope it’s not coronavirus ㅠㅠㅠㅠㅠ
1000324	2021-07-12	I took a blood test for the coronavirus and it was okay to have a sore nose. Rhinitis patients are used to it.
1000325	2021-07-12	You must be playing tennis. The court where the photo was taken is in Seongnam, Gyeonggi-do. It has been closed since that day due to coronavirus distancing.
1000326	2021-07-12	Corona, which has an incubation period, does not show symptoms when the quarantine is broken, but rather does not show symptoms during the incubation period after the quarantine is broken. Moreover, there may be cases where the symptoms have weakened due to vaccination, and what is happening now is the result of the failure of the broadcast at least a few weeks ago.
1000327	2021-07-12	If you catch coronavirus or are caught working part-time because it's a place where a coronavirus patient passed by, you'll be in trouble.
1000328	2021-07-12	Hadong-gun Office As of the month, day, and city, there are new confirmed cases of coronavirus. There are no additional movements due to confirmed cases in self-quarantine. Hadong-gun Office disaster text message
1000329	2021-07-12	I went to get tested for coronavirus when it was hot.
1000330	2021-07-12	Information As a measure to prevent the spread of the coronavirus, the city of Seoul has reduced public transportation after pm to minimize movement during late-night hours.
1000331	2021-07-12	Gyeongsangbuk-do Provincial Office New confirmed cases of coronavirus based on month, day, city, Myeongan-dong-gu, Migyeongsanseongju, details are posted on the city/county website, Gyeongsangbuk-do Provincial Office disaster text message
1000332	2021-07-12	and Doosan only reiterated their principled position on how to handle the situation after a player tested positive for the coronavirus and did not take concrete action. The COVID-19 integrated manual to run the league without interruption with substitute players excluding those subject to self-quarantine even if a confirmed case occurred within the club was completely ignored.
1000333	2021-07-12	No, it's worse than before. If anyone sees it, they'll think the coronavirus is over. How can you fucking reduce the bus service time during rush hour?
1000334	2021-07-12	I am just now checking the Corona vaccine leave. Paid leave until the day after the day of vaccination. I will have to use it later when it is my turn. The book purchase support system has been revived. Ah, it is not a coupon, but point support. Hmm.
1000335	2021-07-12	Thank you. I hope you are doing well. Take care of your health and watch out for the coronavirus.
1000336	2021-07-12	I'm trying to be careful because the coronavirus is getting more serious, but basically my lover and I like being at home the most, so we haven't had any difficulties at all so far.
1000337	2021-07-12	Please give me the coronavirus test results quickly.
1000338	2021-07-12	Since we are in the corona stage, our meeting will be held next in the sense of actively participating in government policies.
1000339	2021-07-12	After the outbreak of the coronavirus, was there anything in the Ministry of Education's response methods or guidelines that could be accepted as common sense in the educational field?
1000340	2021-07-12	Why are you asking me to come when I'm only going to show you a fucking school movie? Are we not going to get coronavirus? Oh, we're not going to get it, so we can just hang out.
1000341	2021-07-12	Let's transfer 100 million won to Hwang Young-seok's account at Kookmin Bank in Jin-gu, Busan, Korea and go to the United States to reveal the invention. Produce it right away. Eco-friendly automobile factory exhaust gas and global exhaust emissions. Corona will disappear by being eco-friendly. Thank you, inventor Hwang Young-seok. Stay healthy.
1000342	2021-07-12	There is breaking news in the media that Pyo Young-joo's blood has genetic antibodies, so he cannot be infected and that this is an opportunity to develop a Corona super vaccine. The price is very cheap. Please select the price option.
1000343	2021-07-12	The Korea Centers for Disease Control and Prevention announced that the delta variant accounts for the most recent corona confirmed cases, with daily confirmed cases rising to the mid-thousand level, with the average number of confirmed cases per day rising sharply to the mid-thousand range. The highly contagious delta variant has also become a dominant strain in Korea. It is a global phenomenon …
1000344	2021-07-12	Good morning, be careful of Corona and have a lively day. Fighting.
1000345	2021-07-12	My prediction is that Corona will not end until the vaccine is tested and commercialized. I see something from the time of the victory vaccine, and it looks like the genetic mutation treatment project and genome data construction system will run until this picture without resting on the big picture.
1000346	2021-07-12	Oh my, be careful of Corona
1000347	2021-07-12	Where are the remaining financial resources in the Corona situation? The government is busy tightening its belt, so please pay some attention to running the country, Representatives of the ruling and opposition parties.
1000348	2021-07-12	The minimum wage has increased on average annually throughout the Moon Jae-in administration, which is not as high as the annual average during the Park Geun-hye administration. Of course, we have to take into account the fact that we are in a corona situation.
1000349	2021-07-12	Greetings from inventor Hwang Young-seok, the missionary. Control the earth's exhaust gas pollution, oxygen shortage, corona, control fine dust, produce and export eco-friendly cars, inventor Hwang Young-seok, an extremely poor person. After depositing the money into the bank account, I will provide you with a power of attorney for all documents, explanations, drawings, etc.
1000350	2021-07-12	There are also people who use God as an excuse to steal tithes and spread the coronavirus.
1000351	2021-07-12	Changhoon was really diligent in preparing the content since he went to Goyang and filmed picking up the players. If it weren't for the coronavirus, I think he would have gone to the airport to pick him up and be all kinds of nervous. But why can't I see the real thing?
1000352	2021-07-12	Yeouido People Monday-Sunday Morning Briefing Overnight, despite the increase in the number of confirmed coronavirus cases, the New York stock market all major indices reached record highs. The previous day, the domestic stock market succeeded in rebounding along with the rebound of the US stock market. It is interpreted that the rise in the US stock market had an impact.
1000353	2021-07-12	I wanted to go see Chukku, but this is crazy Corona ㅜㅜ
1000354	2021-07-12	Where did the 10 million doses of Moderna secured by the diplomatic genius Moon Jae-Ingaka go and did this happen again? Small business owners should just die. It wasn't like this during Park Geun-hye and Lee Myung-bak, but I want to hit Moon Jae-in with a sledgehammer, who boasts that he is the world's best model country for responding to coronavirus despite his actions.
1000355	2021-07-12	Well, I couldn't take the exam because of the coronavirus. It would be a pity if the direction was to guarantee my freedom.
1000356	2021-07-12	According to world-class scientists and doctors, the casualties caused by the coronavirus will become more serious in the future and will last longer or remain forever. It is a pity that the Pants Relay campaign, which was like a ray of honey in these dark times, must now come to an end.
1000357	2021-07-12	ㅇㄴChunhyangㅠㅠ Take care of your health and be careful of Corona.
1000358	2021-07-12	Where can I get tested for the coronavirus? I had to get tested because an outbreak occurred on the same floor of my office yesterday. Ugh ㅡㅡ
1000359	2021-07-12	Oh Se-hoon said that he would step down as mayor if the coronavirus outbreak spreads in Seoul.
1000360	2021-07-12	Send a reply and receive it. Go to the United States and provide technical support. Produce it yourself with open invention technology. Make the Earth's exhaust pipe eco-friendly. All eco-friendly Corona disappear. Poisonous gas, carbon monoxide, Earth's exhaust pipe pollution, oxygen shortage. Yes, missionary Hwang Young-seok.
1000361	2021-07-12	When Corona is over, I will go to Korea.
1000362	2021-07-12	It is said that Oh Se-hoon's Sewol Ferry memory space will be demolished. A crazy person is running rampant. Corona quarantine failure. Waste of budget with ineffective diagnostic kit. Are the people who chose Oh Se-hoon happy?
1000363	2021-07-12	They're probably not experimenting with gene therapy for the coronavirus on billions of people. Tell me it's a novel that's too advanced. It's a completely groundless imagination. It can't be. I'm not doing a human genetic mutation project due to the coronavirus. Conan is a science fiction novel that's too advanced.
1000364	2021-07-12	Even in the midst of experiencing a coronavirus that will be remembered in human history, leftists only express anger without giving any economic explanation as to why the minimum wage should be more than 10,000 won. This clearly shows that their main slogan is nothing more than dogma.
1000365	2021-07-12	In the past, Moon Jae-in is responsible for the disaster. It is the president. If the current Moon Jae-in coronavirus spreads, we are all responsible. Korea is such a sick country that such a bastard can rule.
1000366	2021-07-12	I have to watch Blwi ㅠㅠㅠㅠㅠㅠ Damn Corona ㅑㅑㅑ
1000367	2021-07-12	Wow Kkugi oppa, you’re so cute. I miss you ㅜㅠ Take care of the coronavirus, don’t get sick, stay healthy, and take care of yourself.
1000368	2021-07-12	Education has exploded because of the coronavirus. This is perfect for Tacheon Day and the tension is rising.
1000369	2021-07-12	But I need to bring a non-contact thermometer into the house. In the past, I lived alone without knowing about coronavirus or anything like that, so I just bought a contact thermometer from anywhere, but these days, I'm trying to find it, but I can't even see where it is.
1000370	2021-07-12	I have to endure it well today as well. The day is hot, the coronavirus is extreme, and it is truly miserable.
1000371	2021-07-12	Lee Nak-yeon, an old man like this, if the entire nation agrees to pay, will the money be deposited immediately tomorrow, or is he hoping that the coronavirus will spread by the time the payment is made, or is he saying that he thought voila and did what he was going to do in advance? It's disgusting.
1000372	2021-07-12	Oh, but it's at the corona stage and everyone is going to school, but my younger brother isn't going.
1000373	2021-07-12	The son-in-law says he will become president, but he meets with self-employed people and comforts them by telling them how much trouble they are going through during the coronavirus pandemic. He takes pictures and films them to show off to the people and broadcasts them to the nation, while his mother-in-law spends the money she fraudulently saved and goes to court carrying luxury bags while prot…
1000374	2021-07-12	I'm taking a coronavirus test. The coronavirus test feels like I put a lot of water in my nose.
1000375	2021-07-12	Thanks to Corona, I really hate going outside.
1000376	2021-07-12	Really, when the coronavirus is over, I want to go to Japan and have fun and get drunk for a month. I also want to go to Yamazaki Distillery. I heard there is a tour of Kavalan Distillery in Taiwan and I want to try that.
1000377	2021-07-12	I think Woohyun will be discharged from military service due to his personality and have a fan meeting or performance within a month or two, but this damn coronavirus is blocking the way.
1000378	2021-07-12	Copy Paste It's hard for the common people who have lost their jobs due to the coronavirus and are moving from one day laborer to another or are dying in isolation due to difficulties in even this. Don't rob the 10,000 won worth of money that should be generously provided to the underprivileged and add it to the price of gum for the rich. This is a policy to destroy the common people. Opposition …
1000379	2021-07-12	The Republic of Korea is great. It's time to put our heads together and gather wisdom in the face of the coronavirus and show the world our greatness once again. Let's create a society where everyone is happy. Fighting.
1000380	2021-07-12	Since the coronavirus started, I stopped eating out and drinking tea, so my weight went down compared to when I was at my heaviest. Even now, it's just continuing to go down. I believed it because I wanted to believe that it was all just an added burden of social life and not a health problem.
1000381	2021-07-12	Doing everything with my family, dating, suicide attempt, running away from home, breaking up with friends, emergency room, overseas travel, when there was no coronavirus, I played the basics once or twice a year, but I only learned the gayageum harp, drinking, smoking.
1000382	2021-07-12	Wow, thank you for congratulating me. You always say nice things, so I don't know if you know that talking to you makes me feel good haha. Be careful of Corona and let's meet up soon. Have a nice day, sister.
1000383	2021-07-12	It may be difficult to prevent the spread of the coronavirus as long as there are people who continue to exploit the coronavirus politically. I sincerely hope that the efforts made so far will not be in vain. It is sad.
1000384	2021-07-12	My student, who hasn't been home for a single day since the coronavirus, is ready to demand perfect attendance awards when the coronavirus is over. I read somewhere that even if a horde of zombies attacks, office workers will push the horde away and go to work. I can't help but sympathize with this article. I don't want to go to work. It seems very true that the weather plays a big part.
1000385	2021-07-12	You fucking idiots, if you reform the prosecution, a coronavirus vaccine will come out, and Kyung-Shim Jeong is the president of a vaccine company. You put people under house arrest, and then say they have approval ratings, so you idiots shouting, ‘Long live our race!’
1000386	2021-07-12	The conclusion, which differs from the integrated corona manual announced at the beginning of the season, is to announce a further strengthened corona manual for safer operation of the season ahead of the season. Instead of further elaborating the regulations, the league will be run without disruption, and even if a confirmed case occurs among the military players, replacement will be made. They …
1000387	2021-07-12	Due to the coronavirus, it has been switched to non-face-to-face practice. I ended up sitting in front of a time book lol.
1000388	2021-07-12	Just wait. As long as corona is over. As long as you get the vaccine.
1000389	2021-07-12	I am in favor of raising the minimum wage and hoped that the pledge of 10,000 won would be realized, but I think this is not a bad thing in the midst of the corona crisis, but since everyone is criticizing the president for opposite reasons with the results, I hope he wins or goes abroad later.
1000390	2021-07-12	If the Democratic Party were normal, people like Yoon Seok-yeol and Lee Jae-myeong would not be deceiving the people by saying they are doing politics. Virus-like devils are being installed in the Corona situation. We must do what we can now. It is quarantine. People like Yoon Seok-yeol and Lee Jae-myeong, devils like the coronavirus, will be kicked out of politics. I have to do it
1000391	2021-07-12	These days, I often dream of going somewhere to have fun with my friends. So when will the coronavirus end?
1000392	2021-07-12	Since it was the Park Geun-hye administration, even if it was affected by Corona, the result was less than Park Geun-hye.
1000393	2021-07-12	I'm not making excuses, but I really need to exercise. If I make up my mind, the coronavirus will get worse.
1000394	2021-07-12	The two teams not only caused inconvenience to the opposing team due to their negligence in preventing the coronavirus, but also interrupted the flow of a successful team.
1000395	2021-07-12	, which suddenly lost two home pitchers, implemented a plan according to the coronavirus response manual. Two rookie catchers, Kwon Hyuk-kyung and Lee Jeong-hoon, were brought in from the military to play the game. Even in the face of such negative news, the team faithfully adhered to the coronavirus response manual and achieved consecutive wins.
1000396	2021-07-12	I miss you song ㅠㅠ I hope the coronavirus calms down and I come to Korea ㅜㅠ Let’s go see a musical together and until then, let’s both live our lives diligently ㅠ
1000397	2021-07-12	Wow, happy birthday. I’m heartbroken that my appointment was canceled due to the coronavirus. Have a nice day, though.
1000398	2021-07-12	Oh, thank you for such a sweet comment on a tweet where I'm talking to myself. Ori, the coronavirus is worse than I thought. I hope you both take care of your health and have a nice day.
1000399	2021-07-12	, which suddenly lost two home pitchers, implemented a plan according to the coronavirus response manual. Two rookie catchers, Kwon Hyuk-kyung and Lee Jeong-hoon, were brought in from the military to play the game. Even in the face of such negative news, the team faithfully adhered to the coronavirus response manual and achieved consecutive wins.
1000400	2021-07-12	If you watch the broadcasts, they report and broadcast as if the coronavirus is spreading because of the mask. Only the people are suffering and are forced to give up their jobs. When the number of confirmed cases of the coronavirus decreases a little, Moon Pung appears and boasts passionately, and when the number of confirmed cases increases, he goes into hiding. This is the political strategy o…
1000401	2021-07-12	Nothing happens because of Corona.
1000402	2021-07-12	I also built up a wall with my studies, so when I was asked if I wanted to study more, I firmly said no. LOL I hope the coronavirus will disappear as it upsets many people. I just want to go to the baseball stadium comfortably.
1000403	2021-07-12	The labor community says that the current administration's failure to keep its promise of a minimum wage of 10,000 won during its term is a torture of hope and a mockery of workers, but that seems like a fuss that does not take into account the variable of the coronavirus situation. Even if you make a comment, you need to make a comment that will resonate.
1000404	2021-07-12	Be careful of Corona haha
1000405	2021-07-12	The problem is that since it's a vaccine, people don't even wear masks because they think the coronavirus is gone now. What about mutant viruses?
1000406	2021-07-12	The constant back and forth between the government and practitioners only adds to the confusion. Quarantine control based on numbers is meaningless. Wisdom is needed to give breathing room to small business owners through thorough compliance with daily quarantine, and it is impossible to end the current crisis with a mutated virus. We look forward to a policy that will break through both the econ…
1000407	2021-07-12	They say that if Celan gives you a kiss, you will wake up. They say that because of Corona, you will never be able to wake up again.
1000408	2021-07-12	Separately from that, there was a band that I was helping with, but my family told me not to play in a band until the coronavirus calmed down, so I couldn't do it.
1000409	2021-07-12	The kids in my class all went to get tested for coronavirus, and this is a bad thing.
1000410	2021-07-12	Haha, it's been a while since I went to the theater because of Corona.
1000411	2021-07-12	The spread of corona in department stores was also due to the use of food refrigerated warehouses due to lack of proper resting areas. What is the use of an advanced country where security workers are not allowed to use air conditioners, cleaning workers have to rest in the bathroom, and migrant workers freeze to death while sleeping in greenhouses?
1000412	2021-07-12	I think the only thing left now is to catch the coronavirus myself and criticize the government.
1000413	2021-07-12	If you are sick with coronavirus and lying in a negative pressure room, you will blame the national quarantine, why didn't we manage it more thoroughly?
1000414	2021-07-12	Breaking News: The number of new confirmed cases of Corona is in the thousands for six consecutive days. There are also many confirmed cases in non-metropolitan areas.
1000415	2021-07-12	The United States is realizing a coronavirus-free worldview, so you should work hard ㅜㅜ
1000416	2021-07-12	Pre-registration for the Moderna vaccine was suspended after half a day. This is because there was a shortage of the vaccine introduced in the country. As a result, it is unclear whether the Moderna vaccine vaccination that will begin on the day can be completed normally. The Corona Vaccination Response Promotion Team will be held from They say they are temporarily suspending advance reservations…
1000417	2021-07-12	The spread of coronavirus is an anti-democratic attack
1000418	2021-07-12	In a way, they could have received enough comfort because they were victims of the coronavirus, but interests were involved and they were not faithful to the essence of the cause of the coronavirus infection, whether they violated quarantine rules or not, and the safety of the league. This is why the gaze toward them is not kind.
1000419	2021-07-12	In this hot weather, you should eat chicken with beer, but the reality is that it is in the corona stage.
1000420	2021-07-12	Political quarantine, Corona, martial law, failure of early entry policy, quarantine failure, failure to secure vaccine, all kinds of mistakes are made by the government and it is the people who die.
1000421	2021-07-12	South Korea is a country owned by Moon Jae-in. I believe that the war against Corona will definitely end with victory. However, there will be a backlash from some of the deep-rooted evildoers.
1000422	2021-07-12	I was happy to eat cold ice cream when I was sweating while doing the course, but damn you Corona bastard ㅠㅠㅠㅠ
1000423	2021-07-12	They say it's corona stage so I won't go until vacation.
1000424	2021-07-12	If you just count the number of deaths like in the UK, that devilish People Power Party will just sit still. The government will go to great lengths to say that it is trying to hide its failure in preventing the coronavirus. It would be nice if they could count the number of deaths that includes you too. Selfish people who can't be thankful that they are safe even today.
1000425	2021-07-12	As expected, the minimum wage did not reach 10,000 won. As expected, why does the employer not provide hazard pay when the number of confirmed coronavirus cases exceeds 1,000?
1000426	2021-07-12	Perhaps because of the coronavirus, the number of passengers during rush hour has decreased significantly by about half.
1000427	2021-07-12	It's good to be self-employed. Only the people who took Osehuni caught coronavirus.
1000428	2021-07-12	Inaction: The daily death toll during the Trump administration was over 100,000 people. If the state does not control it, they say nonsense about quarantine failures like Ahn Cheol-soo, and if they do control it, they say it is tyranny of state power. I think the inaction against the coronavirus was even if you die.
1000429	2021-07-12	The UK abolishes all coronavirus regulations. The Moon Jae-in administration is creating the worst quarantine measures.
1000430	2021-07-12	It's hot, it's hot, it's scary all day, it's scary, it's scary, it's corona, it's annoying, it's annoying, it's annoying, it's politics
1000431	2021-07-12	A former professor emeritus of life sciences at Chosun University wrote that the coronavirus is at the level of a flu or cold. The Covid vaccine contains genetically modified dog kidney cells, monkey kidney cells, mercury, etc. Please do not fall for the fraud group and liar Moon Jae-in group.
1000432	2021-07-12	It seems like they are telling school kids to look after them because they have coronavirus.
1000433	2021-07-12	They are trying to kill me for trying to reform the prosecution. I feel resentful that we are in the Corona era. When the Corona situation calms down, I want to burn down the court.
1000434	2021-07-12	School bastards, why are we the only ones not online and are you asking us to catch coronavirus?
1000435	2021-07-12	If it weren't for the coronavirus, this would be an issue that would warrant a torchlight protest surrounding the Democratic Party.
1000436	2021-07-12	The reality for the elderly is Corona, so they are still drinking watermelon juice and traveling overseas via LAN cable. As in the original, Hawaii seems to be faster.
1000437	2021-07-12	If you work and have such a great calling, wouldn't you be able to do it? The nurses who are trying their best to survive the coronavirus pandemic are fucking mad.
1000438	2021-07-12	Because of Corona, it's really all because of Corona. Not being able to go to school, becoming friends with friends is much more difficult, taking classes online, being uncomfortable because of the mask, feeling anxious when you're not feeling well, not being able to play to your heart's content, if it weren't for the coronavirus, I'd be out with my friends, Kono, and cafes. I'm sure it went all …
1000439	2021-07-12	Let’s see if the coronavirus calms down a bit this time.
1000440	2021-07-12	Corona is not over, but the people who are lax in quarantine and have no sense of concept are creating a situation where many people are harmed due to some of the things they brought upon themselves.
1000441	2021-07-12	Users say it's hard all the time, but this time it's hard because of the coronavirus. It's hard even without the coronavirus, and if it's hard, hit them.
1000442	2021-07-12	Green tea also helps you stay healthy during the corona stage and don’t get sick.
1000443	2021-07-12	President, how hard is it for everyone in the corona war? The people must obey and follow unconditionally for the day of victory.
1000444	2021-07-12	Corona stage, take care of yourself and stay healthy.
1000445	2021-07-12	The Australian government has issued a travel ban for Australian permanent residents and citizens in preparation for the coronavirus. They say the government does not grant travel permits unless there are very special reasons. Once you go, you will have to stay for two or three months, but considering travel expenses and other things, you should just stay here. I want one
1000446	2021-07-12	There is no one holding Oh Se-hoon responsible for the spread of the coronavirus in Seoul.
1000447	2021-07-12	Ren Morning, today is called a heat wave. Be careful of the heat, be careful of the coronavirus.
1000448	2021-07-12	The people will want to send you a much shorter and bolder message than Corona.
1000449	2021-07-12	They said they would have to get the vaccine Corona passes will be extended to restaurants, bars and public spaces from March. Under the new rules, anyone wanting to eat or drink outside will have to prove they have been vaccinated or have a negative test showing they are not infected with Covid-19.
1000450	2021-07-12	French President Emmanuel Macron announced that he would make stricter regulations and mandate vaccination of medical staff to respond to the delta mutation of the new coronavirus infection Corona. According to the news agency, President Macron said in his speech that day, “Health will start from this month.” Management and nursing home workers, etc.
1000451	2021-07-12	By the way, right-wingers and scumbags say that even before the vaccine came in, the vaccine was defective. The side effects are killing people. Stop talking. They made it sound like half of the people will die in no time. But when I tried to make a reservation to see if I would get corona, I couldn't make a reservation because there were too many people who were anti-vaccination. They probably w…
1000452	2021-07-12	It seems like middle-aged or elderly people would be like that, but that's not the case. That's why I'm crazy. In fact, the elderly are more careful even if they get the vaccine. That's because they know that if they die from coronavirus, they won't be able to have a proper funeral and will return to their families as bone powder. That's a huge fear for the generation that believes in ancestral r…
1000453	2021-07-12	The minimum wage was set in 2018, and this was before the coronavirus pandemic.
1000454	2021-07-12	What can we do about the minimum wage bill? There is Corona, but if it weren't for Corona, it would have been passed.
1000455	2021-07-12	Is the prosecution the kind of people who don't know what the word 'government manipulation' means? Since we can't hold rallies due to the coronavirus, these bastards are talking nonsense. I want to beat them up.
1000456	2021-07-12	How about testing with the world's highest per capita coronavirus testing rate like in the UK? The number of confirmed cases per day increases to tens of thousands. There is something strange. If the testing rate shows tens of thousands of confirmed cases per day, isn't it normal for people around you to collapse and die? But that's not the case. There is no problem because it is not that dangero…
1000457	2021-07-12	I think we can return to the pre-Corona world only when the act of exposing one's bare face in a public place is treated and punished in the same way as the act of exposing one's anus in a public place.
1000458	2021-07-12	I want to go home already ㅠㅠ When will Corona be turned off?
1000459	2021-07-12	On one side, there is a fuss that they should charge even a penny more in labor costs, and on the other side, they are saying that it is already difficult due to the coronavirus and that if labor costs rise, the workforce will have to be reduced, so shouldn't there be coordination?
1000460	2021-07-12	I don't know if everyone from all over the country can run for 10,000 won less, but can we say for sure that there will be no damage from the coronavirus outbreak? Equality is the core value of democracy. Lee Jun-seok, who broke the agreement between the ruling and opposition parties, is also a funny person, but he takes sides in everything and is a fan of the opposition. Lee Nak-Yeon-Jeong and P…
1000461	2021-07-12	Because of the coronavirus, I'm just standing still today. It's not even a ward, it's something.
1000462	2021-07-12	South Korea's corona testing rate per citizen is the lowest among countries. It's almost a quarter of the average. But the world recognizes Moon Jae-in's excellence in quarantine. How can he think of deceiving people by saying things like this if he views the people as dogs and pigs? They only test as much as the average. There are more than 10,000 confirmed cases every day.
1000463	2021-07-12	It seems like it's okay in Seoul because it rains here and there, but the coronavirus is definitely a problem. I'm sure it'll be okay on Monday and Sunday. I'll definitely change it.
1000464	2021-07-12	I feel sorry for my grandmother that I can't even see her face because of the coronavirus.
1000465	2021-07-12	Month Malaysia Ministry of Health Corona Statistics Cumulative number of confirmed cases Number of people imported from abroad Number of domestic infections By state Weeks Weeks Weeks Weeks Weeks Weeks weeks
1000466	2021-07-12	While talking about Park Yong-jin, they suddenly say that they should pay the entire amount. What are they going to do with the limited financial resources? Even self-employed people who have not been able to do business for several months will receive 10,000 won. Even in the Corona situation, financial asset owners whose income has increased due to rising stock prices and receiving salaries will…
1000467	2021-07-12	If it's not Corona, I'll see you later ㅡㅡ
1000468	2021-07-12	I was wrong. After the Gwangwoo incident, I thought that the people would be more alert and look at the actions of the left-wing government with more suspicion. Even though we are currently experiencing the Corona quarantine fraud situation, it is the same as then. They are afraid of what the government fakers say and are punishing them. They obey like faith. The number of confirmed cases is real…
1000469	2021-07-12	Corona but how long does it have to be like this?
1000470	2021-07-12	Today is coronavirus testing day
1000471	2021-07-12	What does this person have to do with the mask and the hardships of life? Corona is the cause, not the mask. If your logic is to say, cancer is not the cause of death, but birth, is the cause? Why is the actor so ignorant?
1000472	2021-07-12	Because of the coronavirus, self-employed people are having a hard time, so I didn't expect it to go up this much, but it went up more than I expected. It's confirmed unless there is a reconsideration, but I think it's a professional confirmation.
1000473	2021-07-12	Project Idol has been postponed. Bad coronavirus.
1000474	2021-07-12	I have a really sore throat and a runny nose. I have phlegm, so I guess it's not coronavirus.
1000475	2021-07-12	On a day like this, I want to go to my favorite bar in the cool night air, have some snacks and drinks, take a long walk, and then go home. But this is Germany and we are in the Corona era.
1000476	2021-07-12	I finally realized that the culture of posting stories rather than posts has become active. Shocking. I went to Las Vegas. Have fun. Be careful of the coronavirus. In-N-Out looks delicious.
1000477	2021-07-12	I recommend Yangyang. It's a bit scary due to the coronavirus because there are a lot of people at this stage, but if you wear a mask well, you'll feel a sense of freedom for the first time in a long time.
1000478	2021-07-12	Professor Cho Kuk, the former Minister of Justice, seems to be going through a lot of emotional distress. However, the public understands the professor's voice of truth and is cheering for him. The legal code is worse than the Corona virus, which the entire country is suffering from due to the crooked thinking of those prosecutors who studied incorrectly. They are viruses. Please scold them with …
1000479	2021-07-12	Moon Jae-Ang is such a bad guy that he intentionally inflated the number of confirmed cases by drastically increasing the number of people tested for coronavirus under the pretext of the Korean Confederation of Trade Unions protests, and then said that there is no causal relationship between the Korean Confederation of Trade Unions and the coronavirus, while Moon Jae-in pretended to be nice and s…
1000480	2021-07-12	Oh my, our Seolran, you shouldn’t be sick. You’ll get better soon. I’ll pray for you, and it definitely won’t be coronavirus.
1000481	2021-07-12	Chongqing Forest Spring is finally spring. I wonder why I saw it now. Now I know what the charm of Wong Kar-Wai's movie is. I saw In the Mood for Love a few days ago, and after watching both episodes, I understood it. I slept with Happy Together on, but anyway, if I had seen this before Corona, I would have gone to Hong Kong. I also hate the Communist Party.
1000482	2021-07-12	It's all because of the bad corona
1000483	2021-07-12	I've had a fever since yesterday. They said it seemed like a sore throat, but I haven't tested for coronavirus, so I'm not sure.
1000484	2021-07-12	I wonder if you can catch coronavirus if you stand. Why is standing ovation banned? ㅠㅠㅠㅠㅠㅠㅠ Even now, the sound of conversations is loud, and the cell phone alarm KakaoTalk is loud, but a lot of people are sitting down haha. If anyone stands in front of me, I will hammer them back into the chair like a game of whack-a-mole.
1000485	2021-07-12	I took the coronavirus test two or three times and my nose was itchy.
1000486	2021-07-12	Of course you can catch the coronavirus, but the original manual was that even if there was a confirmed case, substitute players would be used to play the game. All other teams kept it, but why are they the only ones who shamelessly asked to suspend the league? If so, why on earth are you making a manual?
1000487	2021-07-12	Even the person who added the word "mathematics professor" to his profile is still saying that people around him who have contracted coronavirus have recovered well and that he is getting better even though there is no cure yet, and that this is just the flu. If you believe the profile, then the expert is in his or her area of ​​expertise. It probably means that you are a person who knows nothing…
1000488	2021-07-12	I voted for him to be the governor of Gyeonggi-do, but he left his term of office and went on an affair. A governor with 20 years of experience. He's running away again with that year old. That's too much. The coronavirus is rampant, but he withdrew his hands from provincial government and ignored the citizens because he got sick. If he becomes governor, the people will look at him as a pawn.
1000489	2021-07-12	I didn't know that the disease known as the corona stage would come ㅡㅡ I should spend this month busy, but I shouldn't miss my health ㅡㅡ The roof of my mouth is worn out ㅠ I rested like a sloth, so I have to do it again soon. Work and body
1000490	2021-07-12	It's not like they're making fun of you, but there's no improvement in things like yelling "Corona" or other common Asian-teasing things like Ching-Kia-ai hatred.
1000491	2021-07-12	Even the All-Star coach, Mr. Fuk, is the manager. If this isn't humor, it's humor. Besides, when the All-Star season comes, self-quarantine is over and all the players can attend. Isn't Gagcon ruined because they are like this? They are making the excuse of Corona and suspending the league and then playing All-Star games. Ah. It's really fun.
1000492	2021-07-12	Of course, the hourly wage should be more than 10,000 won, but you have to look at the situation in detail and make a decision. If you raise the hourly wage in this situation, you will only incur a huge loss without benefit due to Corona. When there is no Corona, there are losses due to confusion, but the results are better and there are benefits. But now. What is the situation?
1000493	2021-07-12	No matter how much I think about it, I'm really mad. The other teams that followed the manual are upset because of the team. But that team stopped the league. They're talking about Corona and quarantine, but it's obvious that it's due to a power leak. Otherwise, the league is suspended, but the All-Stars gathering of players from all teams is going on. Do you think it makes sense to do it?
1000494	2021-07-12	Let's all join together and work together in the best way to defeat Corona. Cheer up, Mr. President.
1000495	2021-07-12	Seoul The Media Lab Corona Bot The cumulative number of confirmed cases of the novel coronavirus in Korea reached 100 as of Sunday. Source We are trying to make at least an important change for reporters.
1000496	2021-07-12	After spending more than 8 days in Saudi Arabia, I took a series of tests, once on my way back home, twice at a Saudi self-quarantine hotel, and once yesterday before returning home. I have never been tested since I arrived in Korea. I hope the coronavirus calms down quickly. I will self-quarantine for a week starting tomorrow. Quarantine is difficult in many ways
1000497	2021-07-12	The temperature doesn't go down, and the symptoms are similar to corona and sore throat. Please, it's not corona. I don't go out and play much, and I only went to school, so the kids running around Hongdae are fine, so why?
1000498	2021-07-12	It is fortunate that the government came out like that. It is natural for them to bear the inconvenience of their choice, but in the case of this Corona, I think that other people will also bear the social damage caused by their stupid behavior, so that is a bit wrong. Anyway, I hope your family is safe and healthy. hope you are doing well
1000499	2021-07-12	Tokyo Olympics first coronavirus variable second typhoon variable
1000500	2021-07-12	When the coronavirus disappears, I want to take a small canvas, go to a place I've never been to, eat something delicious, stay up a little late and draw while looking at the sky, and then have a drink and come back.
1000501	2021-07-12	ㅡ Tokyo Olympics ㅡ There are variables. If there are confirmed coronavirus cases, the Tokyo Olympics will be the worst in history and will remain in disgrace.
1000502	2021-07-12	In the past, Japan's medical services were good at treating SARS, but they are helpless against the coronavirus - Japan is not a medical powerhouse, so it must be in bad shape. Japan cannot develop a coronavirus vaccine. The fourth Tokyo Olympics to boycott Japan is not good. The Olympics will be left in obscurity. The worst Olympics in history.
1000503	2021-07-12	Italian-developed coronavirus vaccine clinically approved with high efficacy ㅡ Congratulations, perfect
1000504	2021-07-12	When Corona is over, I want to play Vibara Vida in a heartbeat.
1000505	2021-07-12	I'm not going to school because it's corona stage.
1000506	2021-07-12	What kind of gold is that? Why is that gold and one team only applicable to Governor Lee? The disaster relief fund that has been agreed upon between the party and the government and the government and the government and the government and the government and the government and the government and the government have agreed on. Crying for payment to the entire nation without change even in the face …
1000507	2021-07-12	I really miss the promotional events before and after the opening of the musical, such as production press conferences, press calls, etc. I can’t believe that as soon as I heard about it, the coronavirus broke out and I didn’t have a single opportunity to take pictures ㅠ
1000508	2021-07-12	There are still people who naively believe that vaccines are a choice. Vaccines are a pro political agenda, a political tool, and a tool. Korea's corona fatality rate is pro, but the number of deaths due to side effects from the vaccine is incredible. If you look at this from logic, not politics, it doesn't make sense at all. Anti-vaccine protests. To group news
1000509	2021-07-12	Because the seats were empty due to the coronavirus, an option called double seats was created. There was an option for one person to use 10 seats. Otherwise, people would double the ticket price haha.
1000510	2021-07-12	Oh, that's right, Magpie, are you planning to get the vaccine or have you already gotten it? It came to mind while we were talking about coronavirus.
1000511	2021-07-12	I hope people refrain from gatherings with large numbers of people, including alcohol, during the coronavirus pandemic. I need the coronavirus to end quickly so I can go around with peace of mind.
1000512	2021-07-12	One strong vote Cuba's democracy is the most urgent task. The Cuban people have suffered due to the coronavirus. Politicians should open the door to the people rather than accumulating their own wealth.
1000513	2021-07-12	Take care of your health. These days, it's hard to go to the hospital when you're sick. Start with a coronavirus test and if you have a fever, you need to isolate and receive treatment.
1000514	2021-07-12	Haha, then even if I go to Korea, I won't be able to see it ㅜㅜ Should I go to Paris and see it when the coronavirus is over? haha ​​I've been learning French with Duolingo these days.
1000515	2021-07-12	Please be careful of the coronavirus and the heat and cheer on Taehyung.
1000516	2021-07-12	Climate crisis scarier than coronavirus
1000517	2021-07-12	The metropolitan area is now in a situation where the level needs to be raised, so will 230,000 won really cover the damage to the places that have to close early or cannot operate at all while maintaining social distancing due to the coronavirus? Since it is distributed equally to everyone, if you only give out gift certificates worth 10,000 won, I think they will either be sick or starving. And…
1000518	2021-07-12	Yes, I understand. Always take care of your health and have a happy night. Be careful of the coronavirus. Sleep well and have many good dreams. Good night.
1000519	2021-07-12	After Notong's death, my body collapsed and I had to undergo several surgeries. Some days I couldn't see, other days my conscience hurt, and other days I remembered Notong, so I went to Seocho-dong like that. Every day before I go to bed, I say hello to old Samsoon. Let's meet again tomorrow. If it isn't Corona, Samsoon. Otherwise, I want to go to Seocho-dong. Please buy my country time.
1000520	2021-07-12	When the coronavirus is over, let's do it again and find a lower one.
1000521	2021-07-12	I hope all my friends, including my family, don't get sick and stay healthy. I hope we overcome the coronavirus quickly.
1000522	2021-07-12	I hope all my friends, including my family, don't get sick and stay healthy. I hope we overcome the coronavirus quickly.
1000523	2021-07-12	Doing everything with family, dating, no running away from home, no breaking up, no going to the emergency room, overseas travel, pre-Corona musical instruments, Titanic recorder, beeping, alcohol, cigarettes are allowed.
1000524	2021-07-12	Where is the travel destination you want to go to now? I was planning to go to Japan after graduating, but the coronavirus broke out and it got all messed up.
1000525	2021-07-12	Sam, you're pretty even without makeup. The problem is, if our corona disappears, I'll make a reservation for a longer period of time. It will disappear by this winter.
1000526	2021-07-12	When the minimum wage was announced, people were very excited and saying that the increase rate was lower than the previous administration. Shouldn't we at least exclude the Corona year and calculate it? After the Moon Jae-in administration started clearing out deep-rooted evils, the media, let alone being neutral, was openly biased and fake with no intention of hiding that they were the stooges …
1000527	2021-07-12	Submit a plan for a day trip general meeting. I think we will have to hold a general meeting for lodging. Submission of a plan for a day trip general meeting passed. Prepared diligently. Changed to online due to Corona. What does it look like?
1000528	2021-07-12	If Moon Jae-in becomes lax and only eases quarantine measures, if Ki Moran is the one who decides on quarantine measures for the coronavirus pandemic, immediately fire the sham amateur Kim Moran and appoint a proper expert. Do you also verify the personnel of the quarantine planning officer before selecting them, you crazy person?
1000529	2021-07-12	During flood damage, we don't provide the same support as people who have water in their homes and people who only have water in their shoes. But why should everyone receive the same amount of support for COVID-19?
1000530	2021-07-12	My son also gained some weight. The coronavirus has made both men and women gain weight.
1000531	2021-07-12	These days, I volunteer at a temporary coronavirus screening clinic at a local public health center. I'm fully armed, so there's no risk of getting caught, but it's hard because it's so hot and humid outside.
1000532	2021-07-12	Happy birthday, Shakya. Let's overcome the heat and Corona well and meet again. What does Shakya like? I urgently need help from Aewol, who can't choose a gift.
1000533	2021-07-12	I've been taking care of my in-laws for almost a year and have never been able to go on a family trip, but since I'm going now, I should just stay at a pension and enjoy a staycation. They said I'd get tested for coronavirus on the last day of vacation and go to work, and then have a company dinner on Friday, but I don't know how that's going to turn out. Why are you so obsessed with dinner parti…
1000534	2021-07-12	With this condition, I'm worried about getting the second dose of the corona vaccine this week. I've heard a lot of people saying that cross-vaccination is difficult due to poor condition, so the chances of dying or surviving like last time will be higher. I need to watch BTS for a long time, but I haven't even seen the Butter album in person yet, so I'm waiting. Why do I keep getting sick? Upset
1000535	2021-07-12	My child really knows a lot more than I thought. I went to the store to pack a sandwich, and my child said he wanted to sit here and eat it while drinking a drink like this. I explain Corona every time I have time, and when I tell my child that he has to pack it and eat it at home, he asks if it's not possible because there are too many people. ㅠㅠ
1000536	2021-07-12	My brother went on vacation ㅜㅡㅠ The coronavirus has gotten worse and I can't play, so I'm upset ㅠㅜㅜㅠ Later, when you have time, let's do labang too. I want to see your face ㅜㅜㅜ
1000537	2021-07-12	Grego Haikyu is made with the motif of a real school. It's also the worst in that it allows pilgrimage to holy places. Release the coronavirus quickly before I'm smuggled into Japan, you bastards.
1000538	2021-07-12	I hope a world without coronavirus will come
1000539	2021-07-12	I was able to do it when I lived with Kwajane, but now that I'm back home, it's a bit difficult. When the coronavirus gets better, let's go play together.
1000540	2021-07-12	They say they care, but they are gathering so many people, but are they going to prevent the coronavirus? ㅠㅠ Then it hasn't even surpassed the thousand mark right now. Everyone is being careful and quarantined. The best quarantine is not to gather, so why are you doing this? Seriously, it's us, please.
1000541	2021-07-12	It's strange, why can't I skip the subway and get coronavirus? It's strange, or I'll buy everything.
1000542	2021-07-12	Actually, I am overwhelmed. How can I go through these records and situations? I just want to see you a lot, I hope the coronavirus ends, I hope everything goes well, and I hope people can live without hating each other. Tamra, a lot of bad stories have come out recently, but we just need to spend a little more time with each other. Let's love each other
1000543	2021-07-12	Bada, let’s have a glass of wine once the coronavirus calms down.
1000544	2021-07-12	I need to save money to actually use it later when the coronavirus is over, but now I'm going crazy and have to keep paying ㅠㅜㅠㅠ
1000545	2021-07-12	I've been a little quiet these days, but I'll invite you once the coronavirus calms down a bit. Until then, I'm enjoying it with my husband haha.
1000546	2021-07-12	Ugh ㅜㅜ Ugh, I have a part-time job, so it only works from morning to midnight ㅜㅜ When the coronavirus calms down, let's work until dawn.
1000547	2021-07-12	Be careful of Corona
1000548	2021-07-12	ㅠㅠㅠ Well, even if there was no coronavirus, it would be hard to find it.
1000549	2021-07-12	When the coronavirus is lifted, I want to love you and support you harder.
1000550	2021-07-12	Is this a true story? Are you really going to touch the baton? Congratulations to BTS. The media will be quiet again. I was a little depressed during the coronavirus pandemic, but this is very happy news.
1000551	2021-07-12	Even if the coronavirus breaks out again, I hope that no one can just save their house prices from now on.
1000552	2021-07-12	Los Angeles police fruit vendor Anthony Ray White, a father of two with exercise-type diabetes, said his department sent him for a coronavirus test after a potential exposure on the job in late March.
1000553	2021-07-12	Corona is really annoying, I'm so disillusioned, I want to throw it awayㅠㅜㅠㅜㅠ
1000554	2021-07-12	Ha, Corona is the worst, so I can see it.
1000555	2021-07-12	Hi, dada, let’s make that day again ㅠㅠ Bad corona ㅠㅠ
1000556	2021-07-12	I'm a normal person, so I don't want to be off in the current situation. Haha, my babies are precious, and it's a nuisance to everyone suffering from corona, including the people in the area. Haha. Don't tie them up. I want to see them healthy after the end of corona. Our stone tablets are intelligent people.
1000557	2021-07-12	If it weren't for Lee Si-guk, many people would be shouting to protect their country in front of the court like in the hot Seocho, but because of this damn coronavirus
1000558	2021-07-12	Are there any board games or gatherings? I would like to have a party together as the coronavirus situation calms down a bit or it is possible to wear a mask.
1000559	2021-07-12	I won't go out as much as possible. My biggest goal is not to catch coronavirus.
1000560	2021-07-12	Even if the coronavirus is over, will I get stoned?
1000561	2021-07-12	I'm really angry that baseball was taken away due to the coronavirus, but I'm also sad that I can't support the players. Even if they're not good at baseball, I want to cheer them on at least loudly.
1000562	2021-07-12	In the second half of this, if a team with a similar number of confirmed coronavirus cases arises, it would be better not to have one, but everyone is playing healthy baseball. At that time, even if the team talked about fairness and asked for a suspension, there would be nothing left to say. Kbo already broke the manual with his nonsense haha. It was difficult the first time, so why can't I do i…
1000563	2021-07-12	Last month, Narasimhan was called several times to consider a potential Russian supermodel patient at Long Island Jewish Hospital, the flagship Northwell hospital. There were about a dozen suspected or confirmed coronavirus cases that week, which packed the facility at its usual bed capacity. bad day 20 patients died
1000564	2021-07-12	No, I wonder if this PME exchange voucher can be sent by mail starting from the 1st of February. Ugh, when the coronavirus calms down, I have to go to Daejeon and exchange it. What can I do?
1000565	2021-07-12	I live in Jeonbuk, I live in Jeonbuk. I believe everyone will meet me when the coronavirus is over.
1000566	2021-07-12	I feel like I have coronavirus
1000567	2021-07-12	Wasn't it really an act of God that they postponed it until March? The goddess helped. Who knew that the coronavirus would break out again like this in March?
1000568	2021-07-12	Wow Corona is the worst
1000569	2021-07-12	A high-ranking government official said that the Deputy Prime Minister for Economic Affairs had just returned to Korea after attending a finance minister's meeting on an overseas trip and was awaiting a genetic amplification test for the coronavirus.
1000570	2021-07-12	The living environment in the Corona era is too much. But I wonder if the house is currently rated. There is no studio apartment of this size in this Naverhood environment at this price. And this was built at least in the 1990s. The last one-bedroom was built exactly a year ago. Is it true? It's true.
1000571	2021-07-12	Happy birthday this year as well. Even though it's Dalsaem's birthday, I'm sad that I can't go out due to the coronavirus. I hope you enjoy your birthday party at home.
1000572	2021-07-12	When I was hesitant about going to Debut Cafe because of the coronavirus, my friend told me to just go, so I paid for the flight and went straight to the accommodation. The person I was with at the shrine had a tight schedule, so I went a little early and was able to meet Kkomul. Both Lee Gong and Kkomul are precious to me. ㅠㅠ Next time, let’s go to the shrine together.
1000573	2021-07-12	To avoid the coronavirus, I decided to take refuge at my grandmother's house in the countryside today, even though it's only for one day.
1000574	2021-07-12	I go out because I'm scared of the coronavirus.
1000575	2021-07-12	There are already 10,000 coronavirus deaths worldwide.
1000576	2021-07-12	I can't go because of Corona ㅠㅠ Jjangna ㅠㅠ
1000577	2021-07-12	It's so fucking funny to think that's why bastards like you are getting criticized because we held a concert and no confirmed cases came out. Well, there were over 100 confirmed cases of coronavirus, but the bastards who opened the con and went there are empty-headed. Some people can't meet their friends on their birthdays, so they hang out and go to school. Everyone can't go to academy, but some…
1000578	2021-07-12	I used to have fun meeting and hanging out with U-Aena, but because of the coronavirus, I can't meet people and have fun. I only work in the area around my house when I get a short delivery call in the evening. I don't make much money, so I'm worried about money, and I feel completely miserable. Hey these days
1000579	2021-07-12	What is certain is that I will never work in the restaurant business until the coronavirus is over, so if I work in the restaurant business again during this period, I might explode and kill myself.
1000580	2021-07-12	What is the ban on fast music in the gym when you are in this stage? Coronado also gets excited when listening to music.
1000581	2021-07-12	The glamping site I wanted to go to is currently priced at 10,000 won, so I can't even think about it. No, I can't go there for some reason in the country. If it's that price, I could stay at a ryokan. When will the coronavirus end?
1000582	2021-07-12	I can go out and have fun once the coronavirus is over ㅠㅠㅠㅜㅠㅡㅜㅡㅜㅜ
1000583	2021-07-12	Oh no, our promise has been postponed for months due to the coronavirus.
1000584	2021-07-12	I was unable to realize the 10,000 won goal during my term, but there may have been some things that could not be helped due to the coronavirus situation.
1000585	2021-07-12	Doing everything at home, dating, meeting my standards, attempting suicide, running away from home, going to the emergency room, having a torn ear as a child, severe enteritis, traveling abroad, musical instruments, piano, ocarina, recorder, guitar, ukulele, alcohol, going out, staying away from home, and smoking unless it's Corona.
1000586	2021-07-12	I'll see you when the coronavirus is over.
1000587	2021-07-12	Our company does not reduce working hours due to coronavirus.
1000588	2021-07-12	Considering the possibility of working from home due to the coronavirus pandemic, it would be quite foolish to upgrade the computer now, as I have seen that Macs are supported even if I am an intern rather than anything else.
1000589	2021-07-12	In the end, this administration cannot raise the minimum wage even further due to the coronavirus pandemic.
1000590	2021-07-12	Recommended content for Geuk Atta, a popular restaurant in the Inban area, tteokbokki ingredients, game of noticing, wearing a glass of Islive, new song, changing positions, new song Hunminjeongeum game, throwing darts on the map of Korea when Corona is over, busking in the area, Geuk Ata's fall sports competition, air play, etc. are also cute. Seems like
1000591	2021-07-12	I really hope that those who break the quarantine guidelines will all get sick from the coronavirus.
1000592	2021-07-12	No, I was appalled when I saw that picture. I thought it was some kind of pre-coronavirus situation haha.
1000593	2021-07-12	To qualify, he had to be strong enough to walk and test negative for the coronavirus and other infections. He wrote on a whiteboard that he wished him well for his retirement
1000594	2021-07-12	Hey, I'm an academy teacher, so it's a huge benefit to get a corona shot.
1000595	2021-07-12	Two days later, Anthony White had his second consecutive negative coronavirus test. He finally cleared the infection. But then, two days after his hospitalization, doctors told White that her husband was dying. He had developed an aggressive bacterial pneumonia in just a few days. he disappeared
1000596	2021-07-12	I don't tell people about my relationship. I tried to commit suicide. I'm a bully. I run away from home. I'm not afraid. I break up with a high school. I did it a lot when I was in elementary school. I can't even go to the emergency room. I travel abroad. After Corona is over, I definitely want to learn a musical instrument, drums, or guitar. I'm very weak in alcohol. I plan to never smoke for th…
1000597	2021-07-12	Damn, when will Corona really end? I'm talking about when last year's Honeyfest happened, but this is also Corona ㅂㄷㅂㄷ
1000598	2021-07-12	I'm planning to get the coronavirus vaccine and travel around the world in just one day.
1000599	2021-07-12	Wow, I'll put a date once the coronavirus calms down.
1000600	2021-07-12	Now that Corona is over, everything is ready.
1000601	2021-07-12	Sleep well everyone. Corona broke out at the school next door, but I’m going to school. Fuck it.
1000602	2021-07-12	Well, I listen to a lot of songs, so I think there's one song I listen to these days, but the song I listen to the most is Stray Kids' Insomnia. When I wake up in the morning, I do a self-diagnosis first thing. When will Corona end?
1000603	2021-07-12	Gangneung is a great city. It's great to live in. Natural environment. There's the sea, mountains, valleys, and lakes. When the weather is hot, it's cool, and when it's cold, it's not easy to get less cold. Come visit Gangneung, but after the coronavirus is over.
1000604	2021-07-12	Haha, I will definitely go after Corona is over.
1000605	2021-07-12	For a moment, I thought it would be nice to be unemployed due to the coronavirus outbreak for just a few months. My company doesn't allow me to take a long break.
1000606	2021-07-12	corona
1000607	2021-07-12	Expulsion of the family responsible for the spread of the coronavirus is the shortcut to quarantine. The Korean Confederation of Trade Unions, which reigns over the nation and destroys the Republic of Korea, is a cancerous entity to the nation. Expulsion and eradication are the only answers.
1000608	2021-07-12	Looking at the number of confirmed coronavirus cases yesterday, the county with a population of 10 million is a free America with a population of 1 million people per day, and stores on the streets are overflowing with people without masks.
1000609	2021-07-12	If you go to Busan, you have to take a plane. It's Corona, so if you look carefully, you might find something cheaper.
1000610	2021-07-12	So, raaaaaaaaaaa when will we meet Jeongmo-eun disaster and spread the corona virus?
1000611	2021-07-12	It was a training test, but it was postponed due to Corona because it was taken simultaneously across the country. I like it, but I also hate it a little. If I had prepared hard, I would have been upset, but that wasn't the case, I was trying to work hard starting from today.
1000612	2021-07-12	Corona, don’t show off
1000613	2021-07-12	Ugh, I miss you so much ㅜㅜㅜㅜㅜ I could have seen it, but it's that damn Corona thing ㅜㅜㅜㅜㅜㅜ
1000614	2021-07-12	When I was in school, I was so sad that all the sports festivals, school trips, etc. were lost due to the coronavirus, and I was so upset that I just had to look at the online classes.
1000615	2021-07-12	Let's go after the coronavirus is over, let's eat up our days.
1000616	2021-07-12	They told me to keep my distance to avoid catching coronavirus, but they said it was this country and increased the intervals between buses. In the end, people got closer to each other because they had to take 3 people to get there. Seriously, why are you so sick?
1000617	2021-07-12	Now that I think about it, I think it was my first time coming out of Paris since the coronavirus broke out last year.
1000618	2021-07-12	I hope you had a good time with your grandmother. Eunbini, please be careful of coronavirus. I miss you so much. Please post more often.
1000619	2021-07-12	Lady, please be careful of Corona until the end.
1000620	2021-07-12	I don't really know. I think it was more painful to go to the ENT and have my nose suctioned because of rhinitis or sinusitis. What can I say? It felt like my nose was being sucked out, but the coronavirus test wasn't like that.
1000621	2021-07-12	Corona, give me a plane.
1000622	2021-07-12	I'm going to catch coronavirus
1000623	2021-07-12	But because of the coronavirus pandemic, I can't go anywhere because of the thoughtless bastards who are going on vacation.
1000624	2021-07-12	Have a good day at school tomorrow, be careful of coronavirus, and have a peaceful night.
1000625	2021-07-12	When I saw the letters labeled “Corona,” I had a feeling of déjà vu and thought, “Is this the year it is?”
1000626	2021-07-12	We'll all greet each other during the wedding. Until then, it's best to just stay at home. Be careful of the coronavirus. I want to meet you sometime and learn a lot about this and that.
1000627	2021-07-12	In the Corona era, it is impossible to tell whether I am hot or have a fever. Among those who do not have air conditioners and fans, the weather is very hot right now.
1000628	2021-07-12	Haha, let's meet once the coronavirus gets better.
1000629	2021-07-12	As I watched the stock index, I realized that the coronavirus was changing the world. Originally, the stock index was not a concept that was so advantageous for longs.
1000630	2021-07-12	Ha Corona is real
1000631	2021-07-12	Hwang Chan-sung, be careful of Corona, take care of your health, I miss you
1000632	2021-07-12	To be honest, I don't want to go to school because I'm afraid of getting corona, but it's still a bitch.
1000633	2021-07-12	It's a bit embarrassing to say I'm here, and it's impossible to meet everyone anyway, and Corona is the same, so I just post it on my KakaoTalk profile and pretend not to know. I don't have that much free time either.
1000634	2021-07-12	No, I just thought of a reason that might be plausible, like group shooting was difficult due to the coronavirus, or maybe this is not the case.
1000635	2021-07-12	I guess I have to worry about Corona first. It seems like the world has become a little darker because I couldn't actually see the famous baby angel cat. Yes, of course, when life feels like crap, we have to look at our eternal sunshine.
1000636	2021-07-12	Actually, I was supposed to start working on my last project this week, but it got postponed due to the coronavirus haha. So, now that I think about it, I think I might be at school on the 1st of the month. That's right. I want to find a fun story with Aeon and work on it together.
1000637	2021-07-12	Even if the coronavirus is lifted, the economy will remain difficult.
1000638	2021-07-12	When the coronavirus gets better, Hinata is so cute and pretty that I want to gather the girls who don't know what to do, set up a room, have a party, and hang out together.
1000639	2021-07-12	Still, I'm glad. I'm really worried and scared that people around me will avoid me. Really, all of us Twitter friends, please be careful about the coronavirus.
1000640	2021-07-12	Yes, when Corona is over, I have to go to Jeju Island.
1000641	2021-07-12	I'm trying to find a job later, but I'm already stressed out because of the coronavirus.
1000642	2021-07-12	I will be getting a preemptive test tomorrow. I think it has been decided that all participants will do so for everyone's safety ahead of the performance where I will participate as a filming crew member. I am a little nervous as this is my first time getting tested for coronavirus. I will endure the pain in my nostrils.
1000643	2021-07-12	It must be difficult right now because of the coronavirus.
1000644	2021-07-12	Wow, it's your birthday. Congratulations so much. I hope the coronavirus ends quickly ㅠㅠㅠ
1000645	2021-07-12	If I really had a cold, it was so bad that if I touched the area where the tonsils were, I could feel them hard and swollen, so I ended up having tonsil surgery. Then, even when I catch a cold, my tonsils aren't swollen, which is good and the colds are less severe. Yoni, you should consider surgery once the coronavirus is over.
1000646	2021-07-12	Corona stop
1000647	2021-07-12	I tried pretending to have hands for a moment haha. Once the coronavirus is over, I want to make something delicious when I meet angels, because my hands are really big ㅠㅠㅠ
1000648	2021-07-12	It really lasts longer than SARS. After the post-Corona era, will we go to the second half of the year? When will it end? Will there be an urgent need for a vaccine or treatment?
1000649	2021-07-12	Oh my gosh ㅠㅠㅠㅠㅠㅠㅠWhere are you going ㅠㅠIn the coronavirus city ㅠㅠㅠㅠㅠㅠㅠPeople, please, let’s only use LAN cables
1000650	2021-07-12	The child says he is cold in this heat. He has a clear runny nose. In fact, he has been in this condition for almost a week. He keeps saying no. I wonder if it is a cold or coronavirus, but he doesn't have a fever, but he doesn't turn on the air conditioner very well.
1000651	2021-07-12	Joayonghihihi Until then, stay healthy and always be filled with happy days. Be careful of the coronavirus.
1000652	2021-07-12	That's right, but I can't go anywhere right now because of the coronavirus.
1000653	2021-07-12	I don’t think I’ll be able to go see Dongho’s birthday commercial because of the coronavirus.
1000654	2021-07-12	I want a cocktail Corona
1000655	2021-07-12	The coronavirus is so severe these days that Seoul is dangerous.
1000656	2021-07-12	It's really crazy here. It's a market, so it closes early, so you have to drink from the beginning. Later, when the coronavirus is over, let's go to Gwangju together.
1000657	2021-07-12	ㅇㄴ The metropolitan area has now reached the level, but the school next to us has all students tested for coronavirus. Is it a different world?
1000658	2021-07-12	If you just look at Instagram, you'll think there's no coronavirus, so you shouldn't go in.
1000659	2021-07-12	Please put an end to Corona
1000660	2021-07-12	Hahaha, I can't go because of the coronavirus. I was supposed to see it a while ago, but I canceled the appointment.
1000661	2021-07-12	Thank you. I will contact you when the coronavirus gets better.
1000662	2021-07-12	It seems that the primary election should be postponed due to the spread of the coronavirus, but even if it goes ahead, it is not necessarily bad politically. In particular, the fact that the party can be quickly elected and reorganized around the center is a big advantage. Of course, the current leadership, including Bbang-gil, must be brought down, and this side will do so as soon as possible. …
1000663	2021-07-12	please stop corona
1000664	2021-07-12	But with Corona, which can't even come near me anymore
1000665	2021-07-12	Kunong is also fun. I'm currently watching Die-E because the TV show has been stopped due to the coronavirus. Let's go conquer sports dramas.
1000666	2021-07-12	In South America, the variant Corona Delta variant is spreading due to distrust of Chinese vaccines.
1000667	2021-07-12	However, this time, due to the wound of discrimination that arose in the Corona subsidy issue, this issue has changed direction to a basic income issue, and it is right and valuable for the country to spend a huge amount of the national budget every month to prevent the wound of discrimination among citizens who do not receive support. It is difficult to agree with this
1000668	2021-07-12	I'm Coronam Jesus
1000669	2021-07-12	ㅠㅠㅠㅠㅠㅠㅠㅠ That’s it ㅜㅜㅜㅜ I’m also wondering if I should go to Decca during the coronavirus pandemic ㅠㅠㅠ
1000670	2021-07-12	Isn't the basic income policy a policy aimed at in the future under the slogan of a welfare state, rather than a system to be implemented only in special situations such as Corona? If so, I think we need to be more cautious. This is the first time the country has experienced a disaster of this level since the war, so the executive and legislative branches are also in trouble. I think it's come to…
1000671	2021-07-12	Hahaha, it's not really that bad. I'm scared because the coronavirus is getting worse. I think I was supposed to get something delicious from Joa a long time ago.
1000672	2021-07-12	I was going to go, but the coronavirus got worse so I couldn't go.
1000673	2021-07-12	Now is not the time to shed tears over the injustice of cleaning workers at Seoul National University. We must risk our lives to prevent coronavirus in the Gyeonggi region.
1000674	2021-07-12	By the way, are the players with coronavirus in good condition?
1000675	2021-07-12	After Corona, I will definitely go to the concert and see Hobie shining haha.
1000676	2021-07-12	Leaders around the world - Vaccine vaccination, incentive, Corona Delta mutation, big nose, back of the head, but there is another variable that is popular in South America, Randa mutation, has spread to countries around the world.
1000677	2021-07-12	New coronavirus cases in the UK occur daily New coronavirus deaths in the UK occur daily Prime Minister Johnson The coronavirus pandemic is not over yet
1000678	2021-07-12	Oh, I stopped by the convenience store in front of my house, and the part-time worker's cough was so bad. Thanks to Corona, I think I'm going to become an obsessive-compulsive person.
1000679	2021-07-12	Only when the coronavirus disappears will I have to go up to Seoul for a while and go to an agency, huh.
1000680	2021-07-12	Because of Corona
1000681	2021-07-12	Another coronavirus variant, the Randa variant spreading in South American countries, is unusual.
1000682	2021-07-12	I originally thought I could do it by myself early last year, but I couldn't do it because of the coronavirus outbreak.
1000683	2021-07-12	Let's aim for survival this year. I hope you don't get corona until the end and get the vaccine safely.
1000684	2021-07-12	If we responded well from the beginning of the Corona delta mutation outbreak, the vaccination incentive is no longer effective. Even vaccinated people must wear a mask.
1000685	2021-07-12	I don't think that a system that is different from the existing system can be achieved by slowly discussing the prosecution reform. The reason why the prosecution reform was changed was not because of long discussions, but because the people sympathized and demanded it, and a few radical lawmakers stepped forward. I applied, so I think the time has come.
1000686	2021-07-12	It's terrible that the coronavirus is in the first stage. It's terrible. I hope the coronavirus ends quickly.
1000687	2021-07-12	As an employee at the Wolbae branch of Daegu Mart was confirmed to have coronavirus, several hospitals were fully operational to conduct a thorough investigation of 1,000 customers who visited the mart every day. The result was that the confirmed person was in an enclosed space with the air conditioner turned on, but that was because the customers were wearing masks. That's because, what about Se…
1000688	2021-07-12	That day will come when the coronavirus calms down.
1000689	2021-07-12	It is a pity that the citizens of Seoul and Busan are ultimately paying a heavy price for choosing the wrong mayor. Explain why the Corona quarantine budget was stopped. Also, transparently disclose the hospital support budget related to Corona, including the budget for severe hospitals. Don't blame the government for the city of Seoul's complacency. Response: In particular, the role of the marke…
1000690	2021-07-12	It seems like you've been up all night a lot these days, so I'm very worried about your health. You need to be healthy, so you can eat Cheongheuk with me for a long time. We were supposed to meet at Mine Saengka in February, but I'm worried because the coronavirus is serious. I hope we can meet.
1000691	2021-07-12	Things only they think about My sister insists on going up the high stairs even though she doesn't like it because her knees hurt. That's why I'm training myself. When Corona is over, I'll definitely go to the gym.
1000692	2021-07-12	Yes, let's do it together, Zero. The coronavirus is so bad this week that I won't go to a cafe for lunch and I'll just order something simple to eat, so I have some money left over. Actually, I don't always have money, but
1000693	2021-07-12	I hope the coronavirus doesn't break out again. I'm already worried because I don't have a friend to go with me.
1000694	2021-07-12	Did you see the person’s face at that time? I’m in real tears. We need to meet up and play quickly. When the coronavirus disappears, I’ll run to Seoul.
1000695	2021-07-12	The coronavirus test is different depending on who does it. The first time I took it, I saw stars in the sky and a flash of light passed by, but the second time, oh, it's already over.
1000696	2021-07-12	No, kekeke When will we meet ㅜㅜ Corona is making us break up, let's get together quickly, thank you for Aeman Abangsubibi ㅠㅡㅜ Let's meet romantically
1000697	2021-07-12	Oh Corona
1000698	2021-07-12	ㅜㅠㅜTraveling abroad really feels like a dream ㅠㅜㅡCorona can only end when it comes to an end.
1000699	2021-07-12	After seeing the British article about coexistence with the coronavirus, it felt like people were gathering together and wondering what to do about coexistence, but their vaccination rate is several times that of ours.
1000700	2021-07-12	Oh, it's so good ㅠㅠㅠㅠ Sir, I think you bought Kaito last time. Mikuro Twin is good, and if it's not Corona, I'd like to try Timco someday too.
1000701	2021-07-12	Wow, is the coronavirus over?
1000702	2021-07-12	I think it's even more so because self-employed people are having a hard time due to the coronavirus.
1000703	2021-07-12	It's so funny that the experts in the corner of the internet are saying that it's not time to control the coronavirus and that it won't go away so we need to seek coexistence hahahaha No, actually, it's not funny. Please follow the experts' opinions. The vaccination rate is this high. If the delta variant spreads, where will they be hospitalized and what kind of personnel will they manage?
1000704	2021-07-12	I also saw a relative who was looking for a part-time job, and he said it was put on hold due to coronavirus hourly wages.
1000705	2021-07-12	But it's too bad that Seokhwa can't come to Korea right now because of the coronavirus.
1000706	2021-07-12	I rescued a sibling cat and raised it at home, and they are so close together that every time they sleep, they cry with their fists in their mouths. They're so cute. It's been over a year and a half since I saw that with my own eyes. You Corona bastard.
1000707	2021-07-12	I'm also going to collect things to give you one by one. Corona, be careful.
1000708	2021-07-12	New daily confirmed cases of COVID-19 in Vietnam New daily deaths due to coronavirus in Vietnam New daily increase in new confirmed cases reaches record high
1000709	2021-07-12	Coronaㅠㅠ I hope the coronavirus situation ends quickly so WEi can do public broadcasts and go on tour.
1000710	2021-07-12	The finals are postponed again. The announcement of U-Beat's new work is further away. I know that there is nothing we can do because the coronavirus is so severe in Japan, but now I'm getting more and more tired of waiting for the new work.
1000711	2021-07-12	I feel bad when I look at cat cafes these days. The economy is not doing well due to the coronavirus, so there are no customers, so there is no sales. It is noticeable that there are people who only see it as a money business item, not people who do it with true love. It is not just an economic difference due to the recession.
1000712	2021-07-12	Really, when I looked at the reservation records from that time, I saw it right before the coronavirus outbreak. How are you doing, Moon? If you have time, please have a meal.
1000713	2021-07-12	I, too, lost my joy. The two teams confirmed to have coronavirus.
1000714	2021-07-12	Phew, if the number of confirmed coronavirus cases decreases a little.
1000715	2021-07-12	After vaccination, we need to control the fatality rate by managing the severe death rate, but I don't know if this is an outrage because the number of confirmed cases has increased. Are you really going to declare the extinction of Corona, which is impossible for any country in the world, after killing all the self-employed and extremely poor?
1000716	2021-07-12	To be honest, if there had been no incident with the accused person, there would have been no handover to Seoul and Busan, and this division would not have occurred due to the coronavirus. I sincerely ask Haechan, how great of a job he has done. Are you eating?
1000717	2021-07-12	In my dream, I met people, but I was the only one not wearing a mask, so I felt anxious and embarrassed. A new kind of anxious dream created by the Corona era.
1000718	2021-07-12	By the time I go to the military, the coronavirus will be over and I will be able to go on vacation freely.
1000719	2021-07-12	Yes, it's incredibly cheap. Mr. Tsujun, I know that you visit the metropolitan area and get tested for coronavirus haha. There are a lot of administrative orders like that these days haha. I have to laugh.
1000720	2021-07-12	If it weren't for Corona, the only game would have been held, but it's a shame, Guriguriman
1000721	2021-07-12	Based on Corona City War
1000722	2021-07-12	Ugh ㅜㅜ It would be nice if the coronavirus was over by then.
1000723	2021-07-12	Wow, suddenly it rained while I was exercising and my umbrella was wet. And the temperature difference was so severe that I caught a cold. I had to go get tested for coronavirus right away.
1000724	2021-07-12	Corona is not a disaster equally for everyone. Corona is inequality. That is why we need to support the places that have suffered more.
1000725	2021-07-12	Anyway, I heard that in order to stay in the hospital, I have to get tested for the coronavirus the day before. Is it okay to get it in Seoul and go down the next morning when the results come out?
1000726	2021-07-12	So, I stayed up all night trying to buy tickets and fell asleep before time. I somehow managed to find a date with a friend who would go with me, and since I was living in the countryside, I arranged for a bus and accommodation. I came all the way to Seoul the day before the performance, but because of the crazy coronavirus, my friend came all the way to Seoul and canceled the ticket and stayed a…
1000727	2021-07-12	Due to the current coronavirus, we have confirmed the polarization and imbalance of polarized lives due to the serious exploitation of capital power, corrupt public officials, judges, prosecutors, and police officers, companies, media, and trash. We confirmed it. We were born to live, not to become victims of state violence. We must live.
1000728	2021-07-12	If Corona really died, I wouldn't be able to go to the concert.
1000729	2021-07-12	Then, last year, when the coronavirus broke out in Hanwha County and the players were not properly appointed, I guess they did it because the situation was not enough to stop baseball.
1000730	2021-07-12	Haha haha ​​it will never go away, fighting, be careful of Corona
1000731	2021-07-12	Last year or so, I went to the library because it was hot, but now it's a bit like that because of the coronavirus.
1000732	2021-07-12	ㅋㅋㅋ ㅋㅋㅋ ㅋㅋㅋ ㅋㅋㅋ ㅋㅋㅋ ㅋㅋㅋ ㅋㅋㅋ ㅋㅋㅋ ㅋㅋㅋ ㅋㅋㅋ I'm ashamed.
1000733	2021-07-12	When Corona is over
1000734	2021-07-12	Take care of your health. Be careful of coronavirus.
1000735	2021-07-12	That's why I thought that everything would stop and the coronavirus would end once I got the vaccine, but that wasn't the case.
1000736	2021-07-12	Wow, you have coronavirus. I also got tested today. I'm getting tested tomorrow morning. Don't get sick. ㅠㅠ
1000737	2021-07-12	Since I am responsible for production and delivery, it has become difficult in many ways due to the coronavirus, so it will only be possible next year. The situation has become more difficult.
1000738	2021-07-12	I want to spray the Earth Corona
1000739	2021-07-12	Please be careful of Corona
1000740	2021-07-12	Haha be careful of corona
1000741	2021-07-12	Isn’t it because of Corona?
1000742	2021-07-12	It seems like it's used to prevent civil unrest during the vaccine famine. It's more effective at killing people than the coronavirus.
1000743	2021-07-12	Oh my gosh, the coronavirus will calm down and I’ll meet you when you’re not busy.
1000744	2021-07-12	It must be difficult because of the coronavirus, so what should we do now? Should we make some adjustments?
1000745	2021-07-12	That's right, that's the only period we have, so we delayed it as much as possible due to Corona, but if we want to extend it further, of course we have to reschedule it. Big Hit Shiki is really making me lose my temper, etc.
1000746	2021-07-12	If it weren't for Corona, I would have bought a bank ticket and gone to the Swap pop-up store. Be sure to let me know your review after you go.
1000747	2021-07-12	Yes, there was no corona during Chasses.
1000748	2021-07-12	I want to go get my hair done, but Corona is so bad. Let's try to get my hair done once a year. Corona is a bad girl, a big girl, a fat woman, a 6-year-old woman in her thirties.
1000749	2021-07-12	No, I had forgotten, but suddenly he sent me a message on KakaoTalk and asked Lee Hongki why he doesn't have concerts or do anything online or anything like that haha. Oh, that's right, I was supposed to go see it. I'm the one who got too used to the coronavirus.
1000750	2021-07-12	Oh, I'm worried. God, don't worry too much. I'm completely calm. But I didn't go to my parents' house because it was uncomfortable, and my appointment was canceled due to the coronavirus, so I'm really alone and it's been a month since I haven't seen anyone. Is it okay to be like this?
1000751	2021-07-12	Wow, is it just our area? What level of coronavirus is everyone in?
1000752	2021-07-12	It's a virtue that lasts a lifetime, but I wonder if it was like this this year or like this next year. One day, while watching a concert that started with , I felt like Corona was a bitch, but the only thing I looked at was BTS and laughed, and I will reflect on how I got through it.
1000753	2021-07-12	Even if you get corona, you will be re-infected. Even if you get the vaccine, you will be reinfected. This is why people look down on the power of antibodies. Even scientists say that cells are more important than antibodies. However, infectious diseases are antibodies rather than cells. This is all like cancer. Scientists think of cells as the main focus. It's because I made you do it
1000754	2021-07-12	Corona doesn't care
1000755	2021-07-12	If we do not expand finances during the Corona period, do not ban layoffs during the Corona period in exchange for the injection of public funds, and do not achieve the minimum wage of 10,000 won as promised by the government, then it is income-led growth and people come first. This is all a lie.
1000756	2021-07-12	I want to live in a world without coronavirus quickly. If you want to drink, meet in small groups and drink.
1000757	2021-07-12	ㅜㅜWhen will the coronavirus end ㅠㅠㅠㅠ
1000758	2021-07-12	I want to play Knights Teamko, but Corona, get out of the way.
1000759	2021-07-12	So, to me, the strength to live comes from people. So, I was one of the people who had a particularly difficult time being locked in a corner of the room due to the coronavirus.
1000760	2021-07-12	Gabio took away my baseball healing after work. Corona is not the problem. You are the problem.
1000761	2021-07-12	I'm so sorry ㅠ I can't go out because of Corona ㅠㅠㅠㅜ
1000762	2021-07-12	Corona guy ㅠㅠ
1000763	2021-07-12	As for part-time jobs, only those with real experience will be left. It's Corona and the store owners said they raised the minimum wage, but they only let part-timers work peak hours, so they can't work as long and get less money.
1000764	2021-07-12	Please provide more allowances for nurses and revise the medical law. We poured water on this bottomless poison and created new nursing departments here and there that do not even meet the standards. Now, we are overflowing with graduates. What are we going to do with all the graduates? Due to the coronavirus, the waiting period has become longer and the number of recruits has decreased. The numb…
1000765	2021-07-12	I tried to give you candy when we met each other. Wow, really, Jaeyoon has such a pretty heart. It’s true love. Corona, I said I’d give it to you when you meet me. ㅠ ㅠ
1000766	2021-07-12	Oh my, it's your birthday during the corona season too ㅠㅠㅠㅠㅠ Anyway, happy birthday anyway.
1000767	2021-07-12	Now, I have to definitely prepare to drink kimchi soup. After writing this, I realized that I can't go to Korea before the coronavirus ends, so I can't go see it even if it's equalized in Korea.
1000768	2021-07-12	Coronaㅜㅜ Damn Coronaㅜㅜ
1000769	2021-07-12	Due to the suspension of the season, I will also be taking a short break. I hope that the players get well and that the domestic coronavirus situation calms down quickly. I also hope that the teachers can somehow overcome the long, miserable days.
1000770	2021-07-12	Oh, I thought it was too high of a standard. All employees, babduduul. Then, have only one person take care of the glaucoma, and if you have a problem, isolate it somewhere in the back. Remember, glaucoma is corona.
1000771	2021-07-12	The Corona delay was a bit long.
1000772	2021-07-12	Jae-yuni laughs and says she will give it to me when I meet her once Corona is over, but Corona is a damn bastard ㅠㅠ
1000773	2021-07-12	Because of the coronavirus, there is a 500% chance that it will be cancelled, or that it will be pushed out.
1000774	2021-07-12	Yes, actually, that's the only way, but if you think about it differently, it's really fortunate that the corona vaccine was developed relatively quickly. So there's no need to relax your guard against corona, but I don't think you need to be too scared. It's time to thoroughly wear a personal hygiene mask and get the vaccine. My thoughts are, let’s meet right away when it comes.
1000775	2021-07-12	Hahaha that's cute. It's like he made a Twitter every time there was coronavirus ㅠㅠㅠ
1000776	2021-07-12	And I was in Korea every year, month, and day. Corona is a bitch.
1000777	2021-07-12	Sobbing ㅠㅠㅜ Neep, now that I think about it, it seems like I didn't do my best. I'll have to go and visit once the coronavirus in the metropolitan area calms down. Thank you so much for your advice and support.
1000778	2021-07-12	Oh, thank you. I don't know how good it is to talk to you all the time. Thank you so much for congratulating me. By the way, I really don't care about Corona. I promise to meet you again soon.ㅠㅠ
1000779	2021-07-12	Oh, is there something stuck in my throat? Why is it so itchy? If I keep coughing, I think my wife will ask me if I have coronavirus.
1000780	2021-07-12	I'm going to be a sapper today, and starting tomorrow, I'm going to be a sad person. I'm going to be a sad person, and I'm not going to be a sad person. Today, I'm going to be a sad person, but I want to be a sad person. I'm in exactly the same situation. There are fewer jobs because of the coronavirus.
1000781	2021-07-12	Sometimes I forget that I had a partner before Corona, so it's really fun to chat with my partner in class.
1000782	2021-07-12	Ah, I know that, but I’m curious what it has to do with the coronavirus.
1000783	2021-07-12	corona
1000784	2021-07-12	Itafushi, who wears a mask all the time during the coronavirus pandemic, feels sad that he is the only one who sees Megumi's pale face, but feels strangely happy.
1000785	2021-07-12	Declaring a ban on public gatherings after the city, abolishing public opinion polls conducted by leading opposition candidates, surprise agreement between ruling and opposition party leaders to pay for national disaster funds, if this is the case, it is not really coronavirus martial law.
1000786	2021-07-12	Corona this week
1000787	2021-07-12	Corona made a mistake
1000788	2021-07-12	I'm angry after Corona
1000789	2021-07-12	Mask Mouth Plug Corona Flu Pandemic Pandemic Vaccine Poison Uhihi
1000790	2021-07-12	On the other hand, I suddenly feel this conspiracy theory. Could it be that some force developed the coronavirus with the intention of bringing about some kind of change in the evolution of mankind? If so, there is a good chance that more diverse attempts will be made in the future.
1000791	2021-07-12	The video was filmed in compliance with the coronavirus quarantine rules. Even if you don't watch the video due to the number of additional confirmed cases at the Mr. Trot concert,
1000792	2021-07-12	I hope it's not coronavirus
1000793	2021-07-12	Ha ha ha ha ha ha ha ha ha ha ha ha ha ha ha ha ha ha ha ha ha ha ha ha ha ha ha ha
1000794	2021-07-12	The agreement between Lee Jun-seok and Song Young-gil was to first provide generous support to the affected people, and once the coronavirus calms down, if there is enough budget left over, consider expanding it from professional to national, but Song Young-gil pretended to have become a national citizen. In line with that, Lee Jae-myeong and Choo Mi-ae wrote a welcome letter. I left it behind, S…
1000795	2021-07-12	I'm doing this with the sole intention of wanting to do simultaneous interpretation rather than translation, but thanks to the coronavirus, I'm starting to wonder if I can really make a living from this.
1000796	2021-07-12	I was going to watch Blwi Amak, but ugh, there was a corona leak.
1000797	2021-07-12	So ㅠ Who knew that Corona would last this long ㅠㅠ
1000798	2021-07-12	Corona needs to be sorted out quickly.
1000799	2021-07-12	I woke up and it's been a year and my life is disappearing like Corona.
1000800	2021-07-12	More people die from the vaccine than from the coronavirus, and it's all because of Moon Jae-in. There is a difference of up to 10 days between the number of deaths from the vaccine and the number of deaths from the coronavirus.
1000801	2021-07-12	I'm sorry you've been diagnosed. I'm sorry you've contracted coronavirus. I'll reveal the confirmed player and his movements to help you relieve your anger. Go to the player's Instagram and curse him in DMs and comments to relieve your anger. This is what you want.
1000802	2021-07-12	In February 2018, in Melbourne, two guys who looked exactly like the third picture shouted at me that it was coronavirus. This is a prejudice based on experience.
1000803	2021-07-12	My second son often says he has stomachaches. I couldn't go to the hospital every week, so I went to the emergency room today because he felt sick in the evening. As soon as I went to the first hospital, the medical staff said there was a suspected coronavirus patient and I had to go to another hospital or wait, so I searched for another nearby emergency room and went there. I got some antispasmo…
1000804	2021-07-12	How much can the minimum wage be raised in the Corona situation? I think it would be good to secure the symbolism of 10,000 won, but there is no justification or support to raise it by any amount.
1000805	2021-07-12	Oh, that's right, Hongki oppa said he would busk, but he couldn't do it because of the rain, and I heard he would busk for me when he gets discharged from the militaryㅠㅠㅠCorona bastardㅡㅡ
1000806	2021-07-12	I hope you all catch coronavirus and have permanent erectile dysfunction.
1000807	2021-07-12	The photo of the Enoshima alley is really pretty. I was planning to go on a trip before the coronavirus, but it was canceled, so I'm glad that I was able to see it at least through the photo that Hiji posted. I hope the day comes when I can go on a trip as soon as possible.
1000808	2021-07-12	If it weren't for the coronavirus, I would have gone to watch the show, but I'm suddenly upset again.
1000809	2021-07-12	I'll wait and run to you. I'll definitely see you when Corona gets better.
1000810	2021-07-12	If it's not coronavirus, there will be street protests.
1000811	2021-07-12	No, I'm told not to have any contact with my family until the results of the coronavirus test come out. Then, how can I go to the bathroom? I'm on the verge of death from cystitis.
1000812	2021-07-12	Hehehe Corona please
1000813	2021-07-12	Hahahahahahahahaha I'll definitely see you after the coronavirus is over ㅠㅠ ARMYs, we need to get together. Let's drink, sing, and dance all night long.
1000814	2021-07-12	I can't go anywhere due to the coronavirus stage, so I haven't been able to buy anything yet. Starbucks is farther than I thought.
1000815	2021-07-12	Isn't this some sort of directive? This time, Yoon Seok-yeol's revelations about election fraud and nuclear power plants to use the coronavirus to cover up other issues seem to have been buried.
1000816	2021-07-12	League Game Together, the best healthy vitality music gathering in the Corona era
1000817	2021-07-12	The Corona situation is like a fight between a spear and a shield. The conservative is the spear and the progressive is the shield. If you keep stabbing with the spear, one day the shield will pierce. Progressives will survive only when progressives hold the spear and let conservatives hold the shield.
1000818	2021-07-12	They say ventilation is important in the coronavirus pandemic, but if you don't have air conditioning, you'll die again.
1000819	2021-07-12	Baekhyun, today is Baekhyun. Today, I am having a busy day watching competitions and submitting various things. Baekhyun must have been very busy today. I miss you a lot. If you go to school until tomorrow, it will be online. Baekhyun, be careful of the coronavirus and take care of your health. I always miss you my love
1000820	2021-07-12	It's my father's birthday soon. Confucian girl Kimnen is preparing a gift for my father, who seems to hate humans for some reason after taking charge of the coronavirus-related general manager at the unit.
1000821	2021-07-12	It's past o'clock. I don't know who will see this post, but I'm going to gather my early morning emotions and write it down. It was Monday, but I don't know if you had a good day yesterday. I'm so upset that the semester is almost over without me being able to do much because of the coronavirus. Everyone, don't dream, sleep deeply, cheer up and have a good day today. Have a day full of work
1000822	2021-07-12	When difficulties arise, accidents occur, and suffering occurs, the order of course is to save the elderly and weak first. This is an eternal and immutable principle. If possible, we will do our best to help the citizens who are dying from the coronavirus and the self-employed who are groaning first. And if we have the means, we will do our best first. Step by step, I really don’t understand this.
1000823	2021-07-12	Hello sky, stay healthy and be careful of coronavirus.
1000824	2021-07-12	It has reached the corona stage right away.
1000825	2021-07-12	There are not this many known mutations of the coronavirus, but the mutations of interest will be named first. The actual number of mutations is in the thousands.
1000826	2021-07-12	Hahahahahaha I knew when the coronavirus would end ㅠㅠ
1000827	2021-07-12	When I heard that the music video was filmed at Maengbang Beach in Samcheok, I looked through photos of Samcheok Haeparang Road that I went to before, and seeing photos of spring made me want to go on a walking trip. I've been refraining from traveling as much as possible since the coronavirus outbreak, so I really want to go.
1000828	2021-07-12	When the coronavirus calms down, I think I'll try Choi Dot or that Chinese restaurant.
1000829	2021-07-12	Those who followed Ahn Cheol-soo and left the party would rather have a conscience. If nomination rights and shares are guaranteed, the pro-human rights arm of the People's Peace Coalition does not know the citizens suffering from the coronavirus. Take ex-convict Lee Jae-myeong and go out. That’s shameful.
1000830	2021-07-12	Everyone is just looking forward to the end of the corona crisis. No, it's not the related pharmaceutical companies, related hospitals, and related organizations. I think they'll explode something bigger when corona is over. Don't stick your nose in them like it's a coincidence when you're already preparing for it. Let’s each boost our immunity and keep our hearts strong and strong.
1000831	2021-07-12	My sister has been going out and playing all the time for a few months, so she asked me if I was going out too much these days, so I got tested for coronavirus. No, if I get tested, does it mean I can go out and have fun? I asked her if I could cut back on it, and she said I don't go out as much as you do. I don't go out except for my part-time job and school.
1000832	2021-07-12	My goal for the second half of the year is to exercise regularly and be healthy, to avoid getting coronavirus, and to study hard.
1000833	2021-07-12	Because that’s it. Or because it’s Corona.
1000834	2021-07-12	Ugh, the work of a graduate student that even Corona can't stop ㅠㅠㅠ
1000835	2021-07-12	After filming in Seoul, I went to Konkuk University to look for a good restaurant, and I realized why the coronavirus wasn't stopping. There were so many young people lining up in front of the entertainment district in front of the club with their tuxes on. There were so many people that I got dizzy and it was obvious.
1000836	2021-07-12	I'm going to get tested for Corona.
1000837	2021-07-12	Quite a few people who receive support as actual welfare must go out of their way to prove that they are in a class that deserves support by obtaining documents and certification. Currently, even in the Corona emergency support, some of the lower-tier groups are not able to apply on time due to the screening process, and last year's support has not yet been applied. They say there are many people…
1000838	2021-07-12	Coronamasitnunde
1000839	2021-07-12	Wow, I have to go quickly haha. If I can use it leisurely, I don't think Corona will be a big deal.
1000840	2021-07-12	My favorite beer is Coronaho Garden San Miguel Stella. Your choice is
1000841	2021-07-12	Hongryong-dong Still, it was really fun to clear by combining cards, so it was good to enjoy it lightly, which is not found in other series. Meanwhile, the story theme is a satire on Corona and Bitcoin. How can such a deep topic be included in such a bright-looking game?
1000842	2021-07-12	That's why, between vaccines and coronavirus, things like this ㅠㅠ
1000843	2021-07-12	The postponement of the primary is a belief. Why on earth are they doing this? There are still people who think it is a non-face-to-face voting, and the coronavirus does not completely end in the second half of the year, so there is no reason to postpone it. In the first place, the primary was scheduled to be held on a monthly basis. Why are you swearing at Kim Eo-jun and talking about this speak…
1000844	2021-07-12	Baekhyun, how was your day today, Baekhyun? I went out for a club meeting. I had a good lunch. But when I got home, I was really surprised when I got a text asking me to get tested for coronavirus. I was so nervous because it was my first time doing this. I hope the results come out well tomorrow. I miss you a lot today too, Baekhyun.
1000845	2021-07-12	Haha, it's so funny. If you search for Corona on Naver, it is automatically replaced with Corona, and suddenly the number of confirmed cases of Corona is confirmed.
1000846	2021-07-12	The company seems to be running very smoothly. I like it, but I'm a little scared of the coronavirus.
1000847	2021-07-12	If you make a boat, please contact me haha ​​I will contribute too haha ​​Corona must end quickly before then
1000848	2021-07-12	I'm still doing it. I'll see you in Corona.
1000849	2021-07-12	You crazy Corona bastard, let me go to the concert and sing my heart out. Ugh.
1000850	2021-07-12	Is that country over the coronavirus?
1000851	2021-07-12	Ommoo, I'll prepare my luggage first. Let's meet as soon as the coronavirus stops.
1000852	2021-07-12	I'm not from Yesenan, but I want to meet you. Gabini, Corona is innumerable.
1000853	2021-07-12	Happy birthday. It's still a difficult time due to Corona, but please stay healthy until the day we meet. May the new year be a happy year.
1000854	2021-07-12	Due to the spread of the coronavirus, the metropolitan area is keeping a distance from cars. It's a difficult week, but look at what the Democratic Party is doing, bragging about being the leader of the ruling party. When it comes to quality, everything is ok, so politics goes crazy even during the pandemic.
1000855	2021-07-12	Baekhyun, I woke up today and gave my dog ​​a bath. It's just a boring day. I'm going to get the coronavirus vaccine tomorrow, so I hope I don't get any bad symptoms.
1000856	2021-07-12	I wish they would tell me to self-quarantine even if I get a negative test for coronavirus tomorrow morning. When I was in self-quarantine before, I found out what my aptitude was by staying indoors for days. No, I don't understand why people say it's difficult to stay in bed for days while receiving a salary. I don't even understand the government's money. Dojum
1000857	2021-07-12	I feel like Corona has become the biggest enemy of my life in many ways.
1000858	2021-07-12	I feel like I don't want to go to work, eat for nothing, and just have fun teasing myself haha. Qㅠㅠㅠ It's a temporary decision due to the spread of the coronavirus, so I don't think it will be shortened any further, but I'm excited about the shortened minutes.
1000859	2021-07-12	Thinking about the incompetent idiots who wanted money from China, who dragged their feet by calling SARS, which is at the level of a bioweapon, Corona, saying they don't know about airborne infection or even masks.
1000860	2021-07-12	The coronavirus needs to calm down a bit before it opens.
1000861	2021-07-12	The people above have written similar thoughts to mine, but if I want to write briefly, the era has moved forward with the coronavirus and is progressing faster than we thought. The world will be run by companies that own robots or a few individuals, and many people will work in professional service positions. You will lose your job no matter what.
1000862	2021-07-12	Hongjoong is still alive and I might not be able to go if the coronavirus outbreak happens even then.
1000863	2021-07-12	There is no corona in our area, so we go to school every day and wear masks all day long, but if you look at the news, there are a lot of corona in your area, so you don't even go to school, but you don't wear a mask and say you just want to live with corona.
1000864	2021-07-12	No, what would I have done if I had seen it? I couldn't tell you until March, so I must have gotten sick. I wish you could tell me where it is so I can go on a pilgrimage. Haha. When the coronavirus subsides, come visit and there's a delicious raw fish nearby. Let's eat some raw fish lol. No, the king crab that Seokjin ate until then. I'll find a house haha.
1000865	2021-07-12	Hihi, I'm really going to go out and play a lot with the babies once the coronavirus is over.
1000866	2021-07-12	Today, my younger brother suffered from enteritis after eating the wrong pizza last night, but when he went to work today, he was caught having a fever during the temperature check, so he was kicked out of the company to get tested for coronavirus. Everyone, be careful of enteritis this summer.
1000867	2021-07-12	It may be because of the minimum wage corona, but even if there was no corona, the speed would have been adjusted.
1000868	2021-07-12	We need to watch the cumulative futures trend of foreigners. Today, more than 100 billion won was purchased. In terms of stocks, Ecopro BM is still on the rise. Dongwon Development and Satellite TN hope to be seen as a break for a strong rise. I think they are strong corona recovery stocks.
1000869	2021-07-12	Normally, everyone would go to school this week, but because of the coronavirus, they will only go to school today and everything will be remote until the vacation.
1000870	2021-07-12	Oh Se-hoon was making a fuss about reducing the corona response team, and then he said, “What are you doing?” I’m going to kill you.
1000871	2021-07-12	Now that I think about it, I tried to persuade my partner to go see the concert together, but because of the coronavirus, I can't do the concert even though Lee Long-ki and Gunin are over. Hahaha. If this goes on, I won't wake up first before the concert, right? Corona ㅅㅂ
1000872	2021-07-12	I want to go to the Han River and read a book, but the road to get there is too far. Please look after Corona.
1000873	2021-07-12	These days, the coronavirus outbreak has made it difficult for people to breathe.
1000874	2021-07-12	Siwan oppa is Khan, Dongjun oppa is ligament, Sigepi is my dear friend, Corona, everyone I love, the end is coming, take heart.
1000875	2021-07-12	The current corona crisis is caused by Oh Se-hoon of Seoul City, Jae-myeong Lee of Gyeonggi-do, and Hyeong-jun Park of Busan City.
1000876	2021-07-12	I like it, I hope the coronavirus ends quickly ㅠㅠㅠㅠ At least we’ll see each other next Christmas.
1000877	2021-07-12	Ha, it seems like there aren't many people right now because of the coronavirus ㅠㅠㅠ So, if you go now, you will probably have the advantage of being able to eat good quality salmon, but be sure to contact them before you go. I think that's the most important thing. If there are a lot of people, it's best to postpone to the next schedule.
1000878	2021-07-12	If it weren't for the coronavirus, I would have already met you haha.
1000879	2021-07-12	Because of the coronavirus, the service is shortened, so it's not a problem if it's like this. Really - whether you fall or not is none of my business, so do whatever you want. Still, if you're going to fall, don't jump on the subway - oh.
1000880	2021-07-12	So, I hope you guys will show me when the coronavirus is over.
1000881	2021-07-12	Corona will disappear
1000882	2021-07-12	I don't know anything else, and I honestly can't stand by and watch children catch coronavirus.
1000883	2021-07-12	Normally, it would be a fun party with the big guys cosplaying as magical girls, but damn Corona.
1000884	2021-07-12	First of all, before Corona
1000885	2021-07-12	If only Corona was over
1000886	2021-07-12	That was the case with a group I liked before I became a fan. They were on an overseas tour, but because of the coronavirus, they couldn't hold a concert, so they had an online fan meeting in a hurry right before the end of the fanship period.
1000887	2021-07-12	Comet Jinnah was fun. Ha, please come after Corona is over.
1000888	2021-07-12	You idiots are reeling from the coronavirus pandemic. What are you doing? What's the big deal? Is Song Young-gil struggling to make up for Lee Jae-myung's falling approval rating? If he doesn't cooperate with the government to escape the coronavirus crisis, Song Young-gil will definitely not end well.
1000889	2021-07-12	I want to see the students. Corona is a bitch. Does it make sense for a grandmother to not even be able to see her grandchildren? I really hope the coronavirus disappears quickly ㄹㅇ
1000890	2021-07-12	If it weren't for Corona, I might have used it as an excuse to travel, but I couldn't even think about it and kept tweeting while watching it. If it looks good, I'll take a picture too.
1000891	2021-07-12	Oh shit, the director told me to get tested for coronavirus.
1000892	2021-07-12	It's a pity that there is no petit zone at Dipe, which would have been held properly even if there was no coronavirus.
1000893	2021-07-12	Let's go after Corona is over
1000894	2021-07-12	I'm sobbing because I have a sore throat. Look at people getting hurt. Oh no, it's not Corona. It's a cold. ㅠㅜㅠㅠ
1000895	2021-07-12	Please give the national disaster relief fund once the coronavirus is over to some extent. Then, you can use it once to show off. How can you use it if you give it now? For now, just follow what the government tells you to do. Fuck you, Yeong-gil.
1000896	2021-07-12	Hehe Corona is so bad ㅠ
1000897	2021-07-12	Isn't Advantage a bacteria, fungus, coronavirus, beta virus or something like that?
1000898	2021-07-12	I don't have any plans for the first time in months. I don't have any plans for a day. It's all canceled due to the coronavirus stage. Anyway, it's all over. I'm going to have a hangover tomorrow.
1000899	2021-07-12	When the coronavirus calms down, let's go out with cameras.
1000900	2021-07-12	Why can't I get up during the curtain call? I wonder if there's a coronavirus floating above me. I asked to take a picture, but I was nervous.
1000901	2021-07-12	The time of the performance was delayed by a minute, but the Corona disappeared and it was cancelled. Will the Corona end? I bought a reservation in advance, so each person had a different seat, but I canceled it. Will the Corona disappear? Sitting during the cut call. Corona will disappear. Guess. Don't take more than one person per seat on the subway or bus.
1000902	2021-07-12	If it weren't for Corona, I would go, but I really hate Corona to death. I can't even go on a trip.
1000903	2021-07-12	I was excited when I first found out that David Harbor married Lily Allen during the coronavirus pandemic, and even now, after reading the article for the second time, I forgot I had seen it before. It's a combination I never imagined.
1000904	2021-07-12	Oh, that's right, when the coronavirus calmed down a bit, I went to a coin karaoke room, and after putting in 1,000 won and the song was about to end, they added a service song.
1000905	2021-07-12	Oh my sad Corona
1000906	2021-07-12	As soon as the coronavirus is over, let’s buy plane tickets right away hahahaha
1000907	2021-07-12	I'm looking forward to it, Corona go away
1000908	2021-07-12	Because of the coronavirus, BTS's schedules were all messed up, so they were allowed to dance with Tama and Bureo, and in the meantime, Daechwita came out, and I also became a Daechwita follower and made eye contact with Yoongi. It was a mistake. I also expected the backpacking trip, the greatest joy of life, to be ruined because of the coronavirus. I can't stop the bugs from doing this and that.
1000909	2021-07-12	I can go to Seo In-guk's fan signing too. I can go to Seo In-guk's fan meeting too. I also want to go to Seo In-guk's concert. I too am Seo In-guk and Son Min-soo is doing well. I am also confident that I can take really good photos of Seo In-guk. Corona, go away.
1000910	2021-07-12	It may take more because of the coronavirus.
1000911	2021-07-12	If it weren't for Corona, I was studying really hard and would have gone on to college, but since I'm stuck at home, my interests have changed.
1000912	2021-07-12	I couldn't leave the house today because of the coronavirus. I guess I didn't have anywhere to go ㅜㅜ I'm really bored.
1000913	2021-07-12	So ㅠㅠ Phew, please be careful of Corona too.
1000914	2021-07-12	I'm afraid of spreading the coronavirus to my team, so I think I'll call for a suspension of the league, but the players don't wear masks during the game. The whole country is in chaos due to the delta mutation and no vaccine supply. It only takes a moment for one person to spread the virus to dozens of people, so what can I believe when playing against a team with confirmed cases? Or are we the …
1000915	2021-07-12	There is no need to say anything about this person who was the first person on Twitter. It's just so, so comfortable and so, so good. If you're with this person, you'll be on your way. It's just fluffy. I've said it before, it's cotton candy, fluffy, soft and fluffy. It's perfect. Ugh, when the coronavirus calms down, let's go off with me. Of course, my sister has to come up.
1000916	2021-07-12	So, I was fortunate to be conscious of this during my last trip. I spent the night in the desert of Jordan listening to The Heavy's music. It suited me so well. I will have to match music and travel with this concept in the future. However, Corona, damn it, when will I travel again?
1000917	2021-07-12	I am worried that another variant may appear after the Olympics, where athletes from all over the world gather. Is it possible to boycott the Radioactive Corona Olympics?
1000918	2021-07-12	Hehe, I bought a ticket for the paid preview of The Final. I'm scared of coronavirus because it's Seoul, so I'll wear two masks and go see it.
1000919	2021-07-12	It's an experience you can try at least once. In fact, it's true that students are focusing on their grades these days due to the coronavirus, but if the situation gets better, it would be nice to have those memories at least once in the future.
1000920	2021-07-12	Ahn Cheol-soo has completely ruined his image to the bottom. Blame President Moon for the coronavirus pandemic. Quarantine through science, not political quarantine. Quarantine with public sympathy, not oppressive quarantine. Quarantine through fieldwork, not desk quarantine. If you were in your right mind and said something like that, you would be guilty. Tsk tsk, did you do unscientific quarant…
1000921	2021-07-12	Is it Song Young-gil's idea to give 10,000 won to people who have made billions due to skyrocketing housing prices, stock coins, and people who are having trouble doing business due to quarantine during the coronavirus situation? Why is the disaster relief fund not a disaster relief fund to be paid to people in need due to disaster? I'm really getting angry.
1000922	2021-07-12	I learned a lot from watching Butu. Later, when the coronavirus calms down, I want to meet Butu and decorate anything.
1000923	2021-07-12	I feel reassured that Judy has defeated Corona.
1000924	2021-07-12	The coronavirus is blocking it, so it’s already bad.
1000925	2021-07-12	The main culprits of the current coronavirus crisis are believed to be Seoul Mayor Oh Se-hoon, Gyeonggi Governor Lee Jae-myeong, and Busan Mayor Park Hyeong-jun.
1000926	2021-07-12	I think the coronavirus has had a big impact. I've lost interest in everything and can't even do what I want, so the only decision I've made is to save money.
1000927	2021-07-12	I guess business is not in full swing because of the coronavirus. Even so, I've been craving takoyaki for a few days now, so it finally came out today. I turned on Baemin to get takoyaki takeout, but it was closed. Please let me have some takoyaki.
1000928	2021-07-12	If you catch coronavirus, the fatality rate is high.
1000929	2021-07-12	My house doesn't have air conditioning. It's hot. It's Corona.
1000930	2021-07-12	Be careful of Corona haha
1000931	2021-07-12	Due to the coronavirus, the workshop later in the week was canceled, so I was able to watch the Tonight Show and get sick.
1000932	2021-07-12	Today, the ceremony ended late, so there wasn't a single person on the subway. But seeing as there weren't many people on the way to work, I think it was because of the coronavirus.
1000933	2021-07-12	My original plan was around next month, but I guess I can go. This damn coronavirus.
1000934	2021-07-12	I really want to go to Portugal someday, but I can't go because of the coronavirus. I heard the Camino de Santiago pilgrimage route is also good.
1000935	2021-07-12	When Corona is over, Ennead Only opened. I want to try it.
1000936	2021-07-12	I used to enjoy Pyongyang naengmyeon, but the kids have nothing to eat other than woorae-ok, and with the coronavirus outbreak, I haven't been able to eat it for about a year now.
1000937	2021-07-12	Corona is gone, catch a flight right now, go to England, go swimming, go right away.
1000938	2021-07-12	LOL Corona was at fault.
1000939	2021-07-12	Delete the mistake and repost. Welcome to the older sister of college student Lee Yam during the coronavirus pandemic.
1000940	2021-07-12	The person who took advantage of this feeling is like the devil's actions. At the moment of change written on the corona car, the devil is trying to humanize the writer. After the writer wrote today, the devil put his thoughts into the time and pretended that it was his own time.
1000941	2021-07-12	Starting tonight, the real night run will be revealed. I lost weight without exercise and my current body fat percentage will be in a month. First of all, soccer is probably gone by March due to the coronavirus. I will go for a weekly run on a cool night. Where should I announce it? Don't worry about the pressure. Let's do it.
1000942	2021-07-12	Our school was shut down due to the coronavirus, so what the hell is going on with the ones above? It's a high school, and we had to compete with the numbers below over white milk.
1000943	2021-07-12	Ah, I see that patients sharing a hospital room with coronavirus patients are being quarantined one by one.
1000944	2021-07-12	ㅠㅠㅠㅠㅜ No, I'm glad if you're happy ㅠㅠㅠ Dongdaemun Accessory Shopping Center I'll have to go when the coronavirus gets better. Just wait for Kim Nanami. Lansha will give you a topkku.
1000945	2021-07-12	No, I urgently decided on this, but it was canceled due to the coronavirus.
1000946	2021-07-12	Gae Young-gil postponed the primaries. The people are having a hard time due to the coronavirus, but they don't think about the people at all. It's rare to find a country like you that doesn't think about the people. In these difficult times, try going to the traditional market to eat there. You crazy bastard, why don't you go to the difficult traditional market and eat? What kind of meeting do y…
1000947	2021-07-12	Of course, it would be nice to receive a subsidy, but I am receiving a poor salary and I have not suffered any financial losses even though it is a time of coronavirus. Why are you insisting that I should be given the same amount of money as people like me and those who were hit directly by the coronavirus? Please provide more support to those who have suffered more, this Democratic Party.
1000948	2021-07-12	My hobbies are ruined because of the fucking coronavirus.
1000949	2021-07-12	Sister, it's really fat. If it weren't for Corona, I could go anywhere.
1000950	2021-07-12	A man with coronavirus ended his service after receiving a surprise vaccination.
1000951	2021-07-12	That's right, I don't think I'll be able to go down to Daegu again this time ㅠㅠㅠㅠbecause of the coronavirus.
1000952	2021-07-12	I don’t even remember how many coronavirus tests I had to take while recording the album hahaha. Your nose must have been really sore.
1000953	2021-07-12	I suddenly get scared. It's probably not coronavirus.
1000954	2021-07-12	If it weren't for Corona, I would sign up for the gym without hesitation.
1000955	2021-07-12	I'll kill Corona and go next time. Just wait.
1000956	2021-07-12	In case you were confused, I would like to add that there is no cure for the coronavirus itself. Several companies are trying various treatments such as therapeutic antibodies and viral transcriptase inhibitors, but none are actually used in the field yet. And this is similar to other viral diseases.
1000957	2021-07-12	Well, right before the coronavirus outbreak, we made rice wreaths, and there are also wreaths of food for kittens, haha.
1000958	2021-07-12	Please turn off Corona, I really have to go there.
1000959	2021-07-12	Some women are fighting for rights they have never had before, while other women are fighting to not have the rights they have taken away. Margaret Atwood Isn't that one of the major dilemmas of the feminist movement? This continues with the interview where he said he lost his job.
1000960	2021-07-12	Because of the coronavirus, Tamka Jjingmu was banned.
1000961	2021-07-12	My eldest brother came down to the house due to the coronavirus, and I lent him my Watcha account, and I watched Doctor Who. It was fun. Later, I watched Newbian episodes of Wailing Horror.
1000962	2021-07-12	Oh, that's right, I have to take some unemployment recognition training, but I don't want to do this. If I don't want to do this, I have to go out and die. To be completely honest, I'm eating raw. This is thanks to Corona, but Corona will disappear in the winter.
1000963	2021-07-12	I'm jealous. Haha. Be careful of coronavirus.
1000964	2021-07-12	Jeong Sye-kyun It is unwise to say that constitutional amendments cannot be discussed because of the people's livelihood. Is that what you mean or what? The whole nation is crying out that they will die from corona, but there is no vaccine and quarantine policies come and go. But Chung Sye-kyun suddenly calls for constitutional amendments. How desperate are you to hold a presidential election and…
1000965	2021-07-12	Because of the real coronavirus
1000966	2021-07-12	Doing everything at home Love, ongoing, no suicide attempts, run away from home once, break up school two or three times, no emergency room, overseas travel, Chinese coronavirus, last time, musical instruments, violin, strings, piano, easy songs, two or three songs, harmonica, drink whenever you want, I’m a student, so I didn’t measure my drinking limit, but I was fine after drinking a glass of s…
1000967	2021-07-12	I don't know if everyone has seen the picture, but a few days ago, there was a concert held in the countryside right next to my parents' house. Restaurants and cafes across from the concert venue had banners and balloons hanging up. Even though I wanted to do that in the Corona era, I felt envious.
1000968	2021-07-12	Due to the coronavirus, all photo shoots in the main corridor were canceled.
1000969	2021-07-12	I wonder if I won't get corona or die from the vaccine.
1000970	2021-07-12	ㅠㅠ If it weren't for Corona, I'd grab a bar right now. We could chat for a thousand years.
1000971	2021-07-12	Song Young-gil really needs to resign. He ignored the president's words on the party-government agreement and abruptly reached an agreement with Lee Jun-seok, but even within the opposition party, he said that was not the case and canceled the agreement. What kind of nonsense and disgrace is this? Is he staying there just to watch a movie? Is he even aware of the coronavirus situation? It's embar…
1000972	2021-07-12	I was talking to my parents on the phone, and they said that it was a neighborhood where there were not many confirmed cases, but because the regulation level was low, they went to bars and clubs in Seoul, so they carried the coronavirus with them.
1000973	2021-07-12	Oh Hong Hong, come on. Once the coronavirus calms down a bit, no matter how close it is to Beomgye, I can't ignore the floating population. I'll probably report the situation by next week and won't go this week.ㅠㅠ
1000974	2021-07-12	Ssssssssssssssssssssssssssssssssssssssssssssssssssssskkkkkkkkkkkkkkkkkkkkkkkkkkkkkkkkkkk Some teams even had their president resign because one of their players caught coronavirus. What is that apology letter?
1000975	2021-07-12	If it weren't for Corona, I think I would have given Ori a ticket and asked him to go instead.
1000976	2021-07-12	Indonesia has been hard hit by the virus, fueled by travel during the Eid holiday in March and the spread of the delta variant of the coronavirus first discovered in India. Overall, the Southeast Asian country has reported more than 10,000 infections and nearly 100,000 deaths from Covid.
1000977	2021-07-12	If I think the coronavirus will go away, I'll be crazy again, and if I think it'll go away again, I'll be crazy, and I think I'll just wear a mask forever.
1000978	2021-07-12	Oh no, I'm going to go get a coronavirus test tomorrow.
1000979	2021-07-12	The national system in the Corona situation is in total trouble. The cause of the crisis is the easy response and greed for outdated responses. Meanwhile, the government has missed the opportunity to throw away one if it gets one, and as a result of being greedy, it has resulted in supporting the Corona virus instead of supporting the economy. Converting to reality begging for a vaccine, economy …
1000980	2021-07-12	Brother, I miss you too much too.
1000981	2021-07-12	Noah, I am going to take a look at your painting and get some healing. Our Noah, please be careful of the heat wave and be careful of the coronavirus.
1000982	2021-07-12	I'm jealous of Hole. My aunt was hit hard by Corona, so even I have quarantine discipline. Haha. Pew.
1000983	2021-07-12	Wow, you're staying at home because of the coronavirus.
1000984	2021-07-12	Corona is really painful
1000985	2021-07-12	In fact, I'm still doing it a lot whenever I have time. It's not until tomorrow, but it's like a person who lives with a one-year lifespan. Corona is Corona and I'm completely fine right now.
1000986	2021-07-12	It is unbelievable that the Japanese government took control of almost all broadcasting stations in Japan, including , and issued instructions and controlled coverage of the coronavirus and the Olympics. The Japanese government even ordered anti-Korean broadcasting that hates Korea. If only the country did not fail.
1000987	2021-07-12	If it weren't for Corona, I would have already been lying down in front of Chiem Company ㅠㅠ
1000988	2021-07-12	Wow, it's really scary. Who wants to catch the coronavirus? They live their lives and catch it unintentionally. Fuck, if you catch the coronavirus, did you go to the room or did you see the players go to the room? When did they stop making their movements public? I thought a few aggro people were talking bullshit, but why are the reporters making an uproar?
1000989	2021-07-12	Also, since people in Seoul are spreading the coronavirus to other regions, local people often criticize them as Seoul bastards, but since Seoul is a place where people and people pass by, even residents do not have much of a sense of community and there is little sense of impact. Before measures equivalent to an actual blockade are taken. I think people who are going to go around will keep going.
1000990	2021-07-12	Corona scandal Doosan NC
1000991	2021-07-12	Baekhyun, I came to work late today at my part-time job and got off work early. It's a bit more manageable. That's what the boss said hehe. I hope this week goes by quickly. How was your day today, Baekhyun? The sun is really hot, so you need to apply sunscreen well. People say you only burn the parts of your part that you didn't wear a mask on, but even if it's bothersome, make sure to apply it.…
1000992	2021-07-12	Your voice will pop up. Don't worry too much. You should have a happy birthday. ㅠㅠㅠ This is really Corona.
1000993	2021-07-12	I was sick of the coronavirus pandemic and decided to go out and have fun during the vacation, so I bought some clothes that I don't usually buy.
1000994	2021-07-12	I experienced the latest trend. It means I was tested for coronavirus.
1000995	2021-07-12	Come when Corona is over ㅠㅠㅠ
1000996	2021-07-12	Lee Department Store's break room has been closed for a long time after the coronavirus outbreak. In fact, it wasn't that long ago that employees were provided with chairs, but unlike other floors, there are very few chairs on the food floor, so there are many people taking a break after eating in the employee cafeteria and looking for a seat with their trays. People standing around all day So, t…
1000997	2021-07-12	I got addicted to it after Good Guy ended. I was really addicted to Corona. ㅜㅜㅜㅜㅜ
1000998	2021-07-12	This damn Corona. There is nothing that can help. There is nothing.
1000999	2021-07-12	I hope the coronavirus passes quickly, sister.
1001000	2021-07-12	There are a lot of things I can't do because of this damn coronavirus.
1001001	2021-07-12	So let’s take a look now, damn Corona.
1001002	2021-07-12	It's an unrelated story, but I heard from baseball's interference that Kim Byeong-myeong had difficulty getting into shape to play as his return was delayed as a player on the same team was diagnosed with coronavirus last year, and he even considered retirement because he felt like he was taking away younger players' spots. The club has no conscience
1001003	2021-07-12	I don't know what will happen here too because of the coronavirus.
1001004	2021-07-12	I want to go there too, once the coronavirus calms down haha
1001005	2021-07-12	I've never seen rice before. Corona, go away quickly.
1001006	2021-07-12	In particular, the kissing scene where the tongue is visible and the tongue sounds like a tongue is dirty. It's a coronavirus situation. Please ban the kissing scene.
1001007	2021-07-12	When the coronavirus is lifted, surf zone reservations will be changed first.
1001008	2021-07-12	On the surface, it was to prevent the spread of the coronavirus and to ensure the safety of the players, but in reality, the dark intention of buying a little time for injured players and foreign players to join resulted in the ban of the league. Yesterday, Kia played with a new catcher called up, and even two of them played. The number of games is also small haha.
1001009	2021-07-12	Parents and friends can also start vacation early and kick out library academies, but because of the coronavirus, they can't do that and have a hard time.
1001010	2021-07-12	When the coronavirus is over, I will be able to come to ChinaㅠㅠㅠㅠI will see you in person somedayㅠㅠㅠㅠㅜㅜㅜㅜㅜ
1001011	2021-07-12	A frustrating pandemic emerges, worse than the spread of kimchi with a crush on Corona
1001012	2021-07-12	I like Chae-seol too ㅠㅠ If it weren't for Corona, I would have just met and asked to hang out.
1001013	2021-07-12	If I don't think about this even for a moment, I get anxious. It feels like my daily life is being dominated. In a situation where I might go into self-quarantine due to the coronavirus, being cut off from movement makes me feel helpless.
1001014	2021-07-12	This cute guy should be in your top ten people you want to meet when the coronavirus is over.
1001015	2021-07-12	Teachers, it's really painful since the first corona vaccination started. Every place that hurts hurts. Why does the top of my foot hurt? It's so bad. It's so hot. It's so cold. It's so hot. It's so damned bad. The goal is crying like a bell.
1001016	2021-07-12	Go away Corona, I have to meet Majwa and Forest Sister.
1001017	2021-07-12	I got tested for coronavirus today and my nostrils were torn apart.
1001018	2021-07-12	Isn’t this Corona really hellish for someone like that?
1001019	2021-07-12	When the coronavirus disappears, I will definitely come eat with you.
1001020	2021-07-12	Oh shit Corona
1001021	2021-07-12	Corona, all go away. I have to play with Foren. Watch the concert.
1001022	2021-07-12	ㅇㄴㅋㅋㅋㅋ Flare Corona Big Bang Before Operation Water Geum Ji Hwa Thursday To Cheon Sea Universe Infinity Infinite Route Infinite Unknown Reflection What is this lol
1001023	2021-07-12	Ah, when I usually take notes, I write neatly, but when I write a coronavirus list or when I need to write something quickly, I write like that. It's convenient.
1001024	2021-07-12	Of course, the coronavirus must end as soon as possible so that I can go to E-World with Dongeulsang, visit Busan's best restaurants, go on a Primage otaku trip, go on an expedition to Japan, run a triathlon, and go to the New Level Idol Grand Prix.
1001025	2021-07-12	I think I fell asleep while watching tweets about coronavirus donations earlier.
1001026	2021-07-12	Haha, at that time, I screamed at him to go into the condo with him and told him to run around and gave me Corona.
1001027	2021-07-12	You must be more worried about Corona ㅠㅠㅠㅠㅠㅠㅠㅠㅠㅠㅠㅠㅠ Ugh ㅠㅠㅠㅠㅠㅠㅠ They said the rainy season is already over ㅠㅠㅠㅠ Please hold on, it’s raining on Friday
1001028	2021-07-12	Even if only my relatives come, I feel crazy and exhausted, but if it weren't for the coronavirus, I would have committed suicide haha.
1001029	2021-07-12	When I think about why I didn't buy it last year, I knew that the coronavirus would end soon so I should have gone and bought it, but I forgot. I'm an otaku who is dying.
1001030	2021-07-12	It seems like it's been a long time since we've hung out together. I also remember asking her to go to the amusement park together, but because of the coronavirus.
1001031	2021-07-12	I think I can do it by mixing the light stick and headbanging. I think I can survive like that during the corona period. Please send it to me.
1001032	2021-07-12	Hey, thank you for passing away in Corona. Seriously, I have never been this grateful to my grandfather in my life.
1001033	2021-07-12	I didn't renew it due to the coronavirus, so I guess I need to do it.
1001034	2021-07-12	I'm riding an Alti. The location is during the coronavirus pandemic, so I won't post it publicly. If you have any questions, please DM me.
1001035	2021-07-12	When Corona is over, I will do the course again.
1001036	2021-07-12	At that time, the coronavirus vaccine will be released as a pill like a cold.
1001037	2021-07-12	Virus mutation occurs as it continues to pass through hosts. Host, host, host. The number of infected people is already around the world. Corona is a virus that has many minor mutations, but since the number of hosts is so large, I think it mutates much more easily.
1001038	2021-07-12	You need to drink more water when it's hot, but this damn coronavirus. Stay at home, get plenty of rest, and be sure to bring something to drink.
1001039	2021-07-12	Right now, the heat and the rainy season and the coronavirus are raging. Corona has to end quickly, but it's a big deal. I'm doing well too.
1001040	2021-07-12	ㅜㅜㅜㅜ It's a public institution, but it's a step. Even opening it is frustrating. If you're worried about the coronavirus, I'd like to close it first. Don't let it drain you.
1001041	2021-07-12	Political quarantine, Corona, martial law, failure of early entry policy, quarantine failure, failure to secure vaccine, all kinds of mistakes are made by the government and it is the people who die.
1001042	2021-07-12	Did stool come out again and will the coronavirus end?
1001043	2021-07-12	Moderato, please take care of your health during this hot summer. Corona as well.
1001044	2021-07-12	If the coronavirus is okay, I'll leave.
1001045	2021-07-12	I'm sorry to all of you at Tamra, but can I get a recommendation for a restaurant? It's my anniversary with my lover soon, and we're going to eat together. I'm accepting recommendations for anywhere in Seoul and Gyeonggi. Of course, I'll go after the social distancing phase is over. Because of the coronavirus, I've been dating at home for over a year already, so I'd like to have a meal on the ann…
1001046	2021-07-12	I'm having a hard time eating Hongsang ㅜㅜㅜ Hmm, it's important to stay hydrated in the summer. I know it's because of Corona, but my company is bad.
1001047	2021-07-12	There are a lot of cartoons I want to see, but I want to go to a cartoon cafe and laze around. Don’t worry about the coronavirus.
1001048	2021-07-12	As the corona period lasts longer, cooking increases.
1001049	2021-07-12	Oh, it's too hot to calm down and this damn Corona
1001050	2021-07-12	Aaaah, I really want to go to your class, but this damn coronavirus is real.
1001051	2021-07-12	As many events have been canceled and postponed due to the coronavirus, we have organized random boxes and sold them through mail in the hope that we will all do our best together. I hope that the day when we can return to our old daily lives and meet people offline without masks will come soon.
1001052	2021-07-12	Going back to that news, if you were infected with two types of Corona at the same time, of course your body would have had no antibodies to either type or anything, so it would have been quite fatal considering the patient's age. The key point of that news is that it is possible to be infected with two types of Corona at the same time. No, this is why you must get the vaccine.
1001053	2021-07-12	When will we be able to develop a coronavirus vaccine? Doctors frequently go on strike, refuse testing, risk their lives for installation, get involved in politics, and just do their jobs well.
1001054	2021-07-12	I'm not included yet, so I'm only targeting the remaining white hearts ㅠㅠㅠㅠㅠ Our roe deer, whose eyes have been full since every month, get out of the way to get the vaccine, you idiots, but I'm glad you can get the vaccine from Friday ㅜㅜㅠㅠ Inum's Corona It's already July now, when will it end ㅜㅜㅜㅜ
1001055	2021-07-12	I want to see and know about counting people who have been vaccinated and counting vaccine inventory, rather than counting confirmed cases of coronavirus.
1001056	2021-07-12	Thank you so much. I hope the coronavirus gets better soon so I can see Junie every day hehe.
1001057	2021-07-12	I want to go, but it's during the coronavirus pandemic.
1001058	2021-07-12	In fact, if you still have a strong will to control the coronavirus even by imposing a curfew, make self-employed businesses close for the same period and make building owners unable to collect monthly rent.
1001059	2021-07-12	I have a part-time job on the weekends. Isn't the coronavirus actually causing the event to be canceled to help me make money?
1001060	2021-07-12	Once the coronavirus is over, I'll be going around a lot, including fan meetings and concerts ㅠㅠ
1001061	2021-07-12	I really have a lot of sins Corona
1001062	2021-07-12	Wash your hands Wash every corner Wash thoroughly Wash your hands after going out Let’s all overcome the coronavirus Wash your hands Let’s overcome the coronavirus
1001063	2021-07-12	Oh, I forgot to drive one more time before the crazy Jeon Oh Soo becomes paid. I won't go to work tomorrow, so I'll have to get tested for coronavirus tomorrow and come back.
1001064	2021-07-12	I, Seungyeon, who is a Rooster, is a Dragon. Rooster and Dragon zodiac signs have good compatibility and everything is good. And as a Twitter fan, I will always support Seungyeon, who is ideal. Corona is rampant, so please be careful of Corona.
1001065	2021-07-12	ARMYs, exclamation mark, exclamation mark, Permission to Gifts and Vibes, everyone, good luck. Permission to Gifts and Vibes, everyone, please be careful of the coronavirus.
1001066	2021-07-12	No, because of Corona, the convened gender awareness training was changed to completion of remote training and submission of feedback.
1001067	2021-07-12	That's why it's so far away ㅠㅠㅠㅠ When the coronavirus gets better, I'll run there ㅠㅠ
1001068	2021-07-12	It's a funny situation where the Democratic Party represents the top and the People Power Party is worried about the needy class. Song Young-gil takes money from people who are struggling due to the coronavirus and gives it to the rich.
1001069	2021-07-12	The rule is to break the agreement between the party and the government, and the rule is not to postpone the primary regardless of whether the coronavirus increases or not. Hey, you fucking bastard.
1001070	2021-07-12	It’s so bad ㅠㅠ Our Junie is precious. Be careful of the coronavirus.
1001071	2021-07-12	I hope people know the seriousness of Corona
1001072	2021-07-12	A woman evaluates a man's chili peppers. The ladies pay extra if they have sex with me. If it's soft and good for sex, if it's a luxury pine nut, they suck it and touch it to check if it's natural. I know the delicious taste of chili peppers, so I ask them to contact me next time. The ajumma sucks it well too. I don't hate it, but I can't even have sex because of Corona.
1001073	2021-07-12	Please let me go to Japan for the original painting exhibition too. When will this damn Corona end? Even if I want to go to the collaboration cafe in 2018, I can't because it's Go. Let's look forward to Gu Gu's anniversary in 2018. It's a Bonds masterpiece in its own way, so I'll do anything.
1001074	2021-07-12	Even if tens of thousands of people at department stores or amusement parks are not infected, conservative rallies cannot be held due to coronavirus infection, and thousands of people can protest at the Korean Confederation of Trade Unions. It is a dictatorship without any concepts, common sense, or standards, and just has to live as they are told.
1001075	2021-07-12	Corona shit will go away soon
1001076	2021-07-12	Fortunately, Corona is a virus that has a certain degree of cross-immunity between mutant strains, so it is best to get vaccinated and until then, it is best to wear a mask. And since viruses usually mutate while passing through their original hosts, mutations cannot be avoided. If anything, it is a virus in virology. Is there any genealogical research?
1001077	2021-07-12	Haha, if it weren't for Corona, it would be nice to meet once, chat, eat something delicious, etc. ㅠㅠ If you live nearby, I really want to come eat here. ㅠㅠ Now, please do it.
1001078	2021-07-12	Haha, there is some saying that foreign countries are just giving up on corona quarantine and returning to normal life.
1001079	2021-07-12	Even though I thought I would fail the scholarship, the world and my future look like shit. I want to go out, but I can't go anywhere because of the corona virus. Life is like this.
1001080	2021-07-12	Wow, you're going abroad. Corona is dangerous these days, so be careful about the coronavirus, always use hand sanitizer and wash your hands, be really careful, and I hope you travel safely.
1001081	2021-07-12	It's as if the vaccine is responsible for the current explosive corona situation. It's because we weren't careful and the mutation spread due to the poor environment. Why are we deliberately amplifying anxiety by bringing it up?
1001082	2021-07-12	At one point, people were making a fuss about not getting the vaccine because it was dangerous, but when the coronavirus spread and the vaccine slowed down a bit, they started making a fuss again about lack of supply. Thanks to the vaccine, the number of high-risk patients is not increasing any more, and progress is being made step by step as planned.
1001083	2021-07-12	Looking at the worsening situation of the coronavirus, it seems very likely that Guk-jim will come to power next year, but if that happens again, I have the feeling that we will be ruined again. But if I say something like this, I will be stuffed again and get scolded later hahahaha.
1001084	2021-07-12	No ㅠㅠ Corona
1001085	2021-07-12	Oh my, it's even harder for you Twitter friends to go on vacation early due to the coronavirus.
1001086	2021-07-12	Corona eradication egg roll
1001087	2021-07-12	Please help with the remaining coronavirus vaccine.
1001088	2021-07-12	Get rid of Corona
1001089	2021-07-12	To put it bluntly, if these guys were on a different team instead of here right now, they wouldn't have had their weekly wages cut so many times during the coronavirus pandemic. Isn't that too much for the kids who didn't transfer because they just liked the team and stayed?
1001090	2021-07-12	When the coronavirus gets better, let’s eat tteokbokki
1001091	2021-07-12	quick coronavirus test
1001092	2021-07-12	Corona sample collection review was short and refreshing
1001093	2021-07-12	Is it true that you have coronavirus?
1001094	2021-07-12	How long will we have to live like this because of the coronavirus?
1001095	2021-07-12	How many catchers are on that team? Those two were classified as close contacts, so they suddenly left and were brought up from Icheon. The internal manual for corporate corona response doesn't work like that. I only want to criticize the team's response, so stay quiet. If you want to find out the infection route, you can't. Do you know
1001096	2021-07-12	ㄲ Meerkat ㅋ You have now entered the house. Always be careful on the night road. Be careful of Coronadu.ㅠㅠ
1001097	2021-07-12	Am I being selfish when I tell a relative who wants me to come to Korea during this time that I won't be able to do it because the coronavirus is so severe in Korea? Even though I got the vaccine, I don't think I can go anywhere in Korea except to visit my relatives because the company is taking leave from work and social distancing measures are in place. Isn't it natural that you don't want to g…
1001098	2021-07-12	Ah, without Corona noticing this
1001099	2021-07-12	Still, the cityscape of the Corona era with people wearing masks felt realistic and was good. There were some advantages, such as the focus on the main character's frightened eyes due to the mask, and there were some devices to express the main character's sense of isolation, but it became increasingly dull towards the end.
1001100	2021-07-12	Udo Tavern is so nice. Is this the original place to run? I will go there when the coronavirus is over.
1001101	2021-07-12	ㅁㅊ If it’s not postponed due to the coronavirus on Monday, I’ll definitely go.
1001102	2021-07-12	Really, when the coronavirus in my neighborhood calms down just a little bit, I'll come running ㅠㅠㅠㅠ
1001103	2021-07-12	Fuck, it’s funny. I can’t go to Seoul now. I have to be careful. Ugh, when will the coronavirus end? Seriously.
1001104	2021-07-12	I think the life of a person like me who drinks beer quietly at home is also being put in the spotlight due to this coronavirus outbreak.
1001105	2021-07-12	The places I used to go alone well were shopping malls, saunas, libraries, bookstores, museums, and art galleries, but I lost a lot of places to go due to the coronavirus. My husband told me to get some manual therapy, but if I wake up tomorrow morning and feel good, I should at least go to a local brunch cafe because I don't mind eating alone.
1001106	2021-07-12	Thoughts about killing Corona
1001107	2021-07-12	Thank you for the compliments and introductions. I would like to go out more, but the coronavirus is holding us back ㅠㅠ
1001108	2021-07-12	I also have that book. Reading has become better due to Corona.
1001109	2021-07-12	Professional baseball season is suspended, not canceled, but postponed, postponed due to rain, suspended due to fine dust, postponed due to coronavirus, and this year, there is an Olympic break. After a month's rest, the league is scheduled to resume on Monday and Sunday. If something like this happens again in the future, the games per team will be postponed. If it's too much, you should give up…
1001110	2021-07-12	It's a program like a break from the difficult daily life due to the scorching heat and Corona. Of course, because Kai is there, Udojumakkai's little one comes here.
1001111	2021-07-12	Temporary relaxation of Gyeonggi-do emergency welfare standards Extended support target Temporary daily workers whose income has been cut off for more than a month due to the aftermath of the coronavirus Support expansion period Until the year, month, and day Details of support, living expenses based on the number of households, 10,000 won per month, etc. Please give us your interest.
1001112	2021-07-12	After writing about Korean food, I want to eat yangdaechang. Since I came to Korea, I haven't been able to go to restaurants properly. I know it's bad for the body so much that I wonder if I'm just sensitive due to the coronavirus, but the taste of oil makes me want to add it periodically.
1001113	2021-07-12	I saw the Samejima incident. They say it was based on an old channel ghost story, but I didn't think it would fit well with the coronavirus horror that is now based on video calls. And the ghost in this movie is at best a guy who was beaten to death while selling snuff videos, but honestly, he doesn't deserve it. No
1001114	2021-07-12	Junseok, we need to dismantle the Defense Security Agency, we couldn’t stop the coronavirus outbreak.
1001115	2021-07-12	The movie theater itself will be closed because of the coronavirus. It's the same as not all restaurants that are open these days can do that.
1001116	2021-07-12	The party leader breaks the agreement between the party and the government. In this situation where there is chaos because of the coronavirus, why don't you postpone the primary? Breaking the agreement between the party and the government is the rule. Wow, you idiot.
1001117	2021-07-12	Are you having fun with the meeting? Please understand that everything in the world is annoying. We were supposed to meet, but I'm killing Corona. Anyway, let's meet when things calm down.
1001118	2021-07-12	That’s because the coronavirus has gotten worse ㅠㅠㅠㅠ
1001119	2021-07-12	The All-Star Break Olympics are suspended starting the day after tomorrow, so I was planning a weeklong staycation, but due to the re-explosion of the coronavirus, the military games are still in vain, so I guess I'll ask for some work.
1001120	2021-07-12	I've never been to the baseball stadium because I'm a bad guy. Before, I couldn't go because the coronavirus broke out as soon as I went to study abroad. I'm a house officer, but I watch a lot of highlights and 3D tubes. Subscriptions and like notifications are obvious.
1001121	2021-07-12	There aren't many days left until we meet this month. It's difficult because I can't predict what will happen to the coronavirus.
1001122	2021-07-12	Now, I've only seen this month and am indifferent to the people who are talking nonsense about the coronavirus being rampant because they didn't get the vaccine.
1001123	2021-07-12	No, I completely understand and understand that it is being canceled due to the coronavirus, but haha, what are we going to do haha? Why are you trying to fill up the episodes? My kids are black, and they shouldn't get any darker than they already are. Don't you feel sorry for them? ㅜㅜㅜ
1001124	2021-07-12	Thank you for entrusting me with TeamCo. Thanks to you, this is my first TeamCo. I postponed it without the coronavirus outbreak and all the fuss. I still remember the strawberry latte.
1001125	2021-07-12	It's really delicious haha. It's so crowded and the space is small, so it doesn't shine in Corona, but go when the situation is okay. It's in the old city hall and downtown.
1001126	2021-07-12	They say they are not guilty. When there was a lot of noise due to the coronavirus, it was on TV here and there, but innocent people are not broadcasted. It would be unfair to the people of Shincheonji.
1001127	2021-07-12	Disaster relief funds are not a policy to relieve the poor. By universally paying disaster relief funds through perishable local currency, we aim to protect small business owners from difficulties caused by COVID-19 distancing by increasing sales. There is no reason to single out the rich and the poor.
1001128	2021-07-12	Wow, I fainted when I saw the Corona test line. All the visit notifications were related to bars. It's really too much.
1001129	2021-07-12	Was this the comment before the video? One day when we couldn't meet due to the coronavirus, Inji in a Balinese look appeared on a Zoom video.
1001130	2021-07-12	I really want to see Black Widow. It's Corona time. ㅜㅜㅜㅜ
1001131	2021-07-12	We, the Republic of Korea, will never lose to this coronavirus. We are a people recognized by the world that unites as one, led by the President, the captain of the Republic of Korea. Thank you, wonderful President.
1001132	2021-07-12	Baskin Robbins Itaewon branch closed ㅠㅠ Last year, Dairy Queen also closed during the coronavirus outbreak in Itaewon, and Baskin Robbins also closed.
1001133	2021-07-12	I fucking hate corona
1001134	2021-07-12	I tried to go around after my lover quits work, but what is Corona? It's scary and annoying. I should just take cold water in the bathtub, put on a swimsuit, and play.
1001135	2021-07-12	Since I came to Jeju Island alone this spring, I decided to take a day trip to the East Sea or the West Sea when the coronavirus calms down a bit.
1001136	2021-07-12	They say it can't be done because of Corona.
1001137	2021-07-12	I don't know what it is, it's corona, I'm dying, so release former president Zumabiri from Department Store. This is happening, but Cape Town citizens are wiser, so let's wear masks and stay home. Restaurants are empty.
1001138	2021-07-12	ㅠㅠ When will Corona get better ㅠㅠ
1001139	2021-07-12	Now, please turn a blind eye to Corona. I also have to look at the negotiations.
1001140	2021-07-12	Corona is the problem.
1001141	2021-07-12	Oh, it's really funny. I've never been out drinking before. I'm experiencing it indirectly in the corner of the house at the MT after-party for Corona students.
1001142	2021-07-12	We also took off our phones and removed our skin before the morning meeting. But the school clearly said we wouldn't walk until the coronavirus was over, but the school lied.
1001143	2021-07-12	I can't go to the won exchange because of the coronavirus.
1001144	2021-07-12	Riye, I guess you go here often. It's far from my house, so I was upset that I couldn't go often due to the coronavirus, but it's been a while since I saw you in a picture, so it's great.
1001145	2021-07-12	I need to make a reservation when Corona gets better.
1001146	2021-07-12	FLX canceled ㅠㅠ I knew it would work, Corona is a bad boy
1001147	2021-07-12	Yes, I'm doing well, but the certification exam is a little different. I might be behind because of the coronavirus.
1001148	2021-07-12	Ha, me too, Blwi is really the best ㅡㅡ I still haven’t seen it ㅅㅂ I want to kill Corona, I really miss Blwi ㅜㅜㅜㅜㅜㅜㅠㅠㅠㅠㅠ
1001149	2021-07-12	Yes, they would have received advertisements and sponsorships to hold the All-Star Game, but the league is being suspended due to concerns about the spread of the coronavirus. Wouldn't it be right to cancel it even if they had to pay a penalty? Money is more important than players.
1001150	2021-07-12	They said all the performers at Udo Jumakhandang were tested for coronavirus.
1001151	2021-07-12	Hahaha, I set Twitter slow and it doesn't work, but I'm thankful to my Twitter friends who keep pinging the pager ㅠㅠㅠㅠ There's a very important thing in my life right now, but the date keeps changing due to the coronavirus, so I'm not listening to Twitter very well ㅠㅠㅠ I'll definitely come back after the evaluation is over within the month.
1001152	2021-07-12	Corona bird hahahahahahahahahahahahaha
1001153	2021-07-12	If it weren't for the real coronavirus, I would have hit Dankwan on Twitter and stayed up all night talking on DeokTalk ㅠㅠ
1001154	2021-07-12	Wow, I was going to cancel my reservation due to the coronavirus.
1001155	2021-07-12	The company banned me from going out during the coronavirus period.
1001156	2021-07-12	Why does coronavirus spread so quickly?
1001157	2021-07-12	Hehe ㅜㅠ Seoul has been extended to the next level. Corona stoppage.
1001158	2021-07-12	She was a light. If things had gone as they should be, Goth said she would give it to me by meeting her on Thursday at the Comeback Cafe. However, as the coronavirus worsened and the plan for the computer meeting was canceled, I was wiping away tears, saying that I should be grateful for the thought she gave me. But Goth said, He said he would send me a photo book.
1001159	2021-07-12	Corona disappearsㅠㅠ
1001160	2021-07-12	Actually, I've only performed twice, but I don't think I've ever been satisfied with saying I did a good job today, whether it was during a performance or an ensemble, so thank you for your support. I'll have to meet you soon. Please go quickly and get rid of the coronavirus.
1001161	2021-07-12	It's sad that I can't go anywhere because of the coronavirus. But I'm doing well. Opeth, how are you doing?
1001162	2021-07-12	Thank you. I don't know if you'll wear a mask because it's hot, but I hope you wear a mask well and don't catch coronavirus.
1001163	2021-07-12	Ah ㅠㅠㅠ Be sure to buy it after the coronavirus is over. Cake is an important fuel.
1001164	2021-07-12	Doing everything with my family, dating, running away from home, breaking up with friends, emergency room, overseas travel, musical instruments, alcohol, since Corona, I really, really, ahhh, occasionally smoke, and I am proud to be the worst of the worst.
1001165	2021-07-12	The anti-government Junseok, whose agreement with Junseok is better than the agreement between the party and the government, says that if President Song Young-gil's approval rating is low, he will make a presidential plant through consensus politics between the ruling and opposition parties. Now, he has burned the bridge to forgiveness. We are in a corona crisis. Are you saying you are going to p…
1001166	2021-07-12	I want to go see Langjong, but the coronavirus has gotten so bad these days that I don't think it's possible.
1001167	2021-07-12	The teacher isn't coming. When the coronavirus calms down, let's go eat something delicious.
1001168	2021-07-12	I'm a chocolate shortcake. There's a very good place in my neighborhood, but I'm sad that it's temporarily closed due to the coronavirus.
1001169	2021-07-12	It's the corona stage so they'll stop doing business until then.
1001170	2021-07-12	ㅠㅠBad Corona
1001171	2021-07-12	I used to swear a lot about Corona too, but it was natural because I had to wear a mask at all times even though I was going through something big. It was really inconvenient. I hope that not only this time, but also every time in the future, you get negative results and everything goes well. ㅜㅡㅜ
1001172	2021-07-12	I'll be able to meet you soon when the coronavirus calms down. It's so sad.
1001173	2021-07-12	My ㅜㅜ It’s getting a little hot now, but take care of yourself from the heat and Corona. Fighting until the vacation.
1001174	2021-07-12	Song Young-gil and Lee Jun-seok should start with the dinner party, and the representatives should meet often. It is normal for Song Young-gil and Lee Jun-seok to reach a surprise agreement on disaster relief funds for all citizens. The backlash from the party is serious enough to step up Corona quarantine. It is also a problem that two opposition party leaders, Ilbe-chung, met and held a dinner …
1001175	2021-07-12	I have to take a break from yoga until the corona stage is lifted. I heard showering is prohibited. If I do yoga at lunchtime, my whole body is sweaty, so it's a bit bad not to shower. Let's just relax in peace. Ugh, it's a waste of money.
1001176	2021-07-12	Ugh, that's right ㅠㅠㅠㅠ Hiyuuu Corona is really difficult. My health is the best, so I can look forward to the mood until the end of the month.
1001177	2021-07-12	You can fool everyone for a while, and you can fool a few people forever, but you can't fool everyone forever. Let's see how long Lincoln can fool us. Moon Jae-ang, who is preventing fraudulent politics due to the coronavirus.
1001178	2021-07-12	Ah, because of Corona, from today until Scar Poetry, I can study well starting from Poetry. Crazy.
1001179	2021-07-12	Fuck Corona Civalom ah, I worked short hours today and I almost vomited because I was so busy. Fuck, I'm so sick right now that I'm going to lie down in the bed as soon as I get home.
1001180	2021-07-12	It's okay haha. Ah, all the pretentiousness that only wastes meaningless labor should disappear. Even if I make it small, it's too much the day before, so I'm working hard to reduce it. I'm glad you're having a happy holiday in Seoul. I really hope that even Corona can be used as an opportunity to be more flexible.
1001181	2021-07-12	Isn't it because of Corona or because it's late?
1001182	2021-07-12	I hope we can meet again after Corona is over
1001183	2021-07-12	That's right, it's been a few days since I went to the apartment gym, but the coronavirus is getting worse in Daegu, so I probably won't be able to go there properly. I guess I should switch to a home gym or something.
1001184	2021-07-12	When I come to Busan, I usually stay at a friend's house, but because of the coronavirus, I don't want to burden myself, so I go to a motel.
1001185	2021-07-12	It's a Monday evening where I can't sleep due to useless thoughts and my worries are only increasing. I need a drink. It's hot and the mood is down due to the coronavirus. It's time to cheer up even more. Cheer up.
1001186	2021-07-12	I'm a person who usually has to eat grilled meat twice a week, but I don't really like meat, and it's hard to live with my mom, dad, and babies. It's difficult to eat out due to the coronavirus, so I wish they could grill meat on the street and sell cup meat like cup tteokbokki.
1001187	2021-07-12	They are saying all sorts of nonsense about whether the suspension of the league is due to a lack of vaccine. Even when a vaccine was not developed, the league did well without suspension. What does the fact that the major leagues are full of spectators have anything to do with whining about stopping the league because a player caught coronavirus? It has nothing to do with the major leagues being…
1001188	2021-07-12	That's right. But I can't stand sparkling wine. Let's buy peanuts with Strong Zero and make a trip, since it's Corona time.
1001189	2021-07-12	Euro is fun, but it looks like the coronavirus is over, droplet party
1001190	2021-07-12	Hahahahahaha So why did it get to this stage without anyone noticing the coronavirus?
1001191	2021-07-12	Essential items in your bag that are perfect for the Corona era
1001192	2021-07-12	To be honest, I'm not going right away, but are you crazy to come together and study in this coronavirus situation just because you don't want to go?
1001193	2021-07-12	I'm drinking today too. Both of my part-time jobs are on hiatus due to the coronavirus.
1001194	2021-07-12	I'm going this month. I don't know if it's better to quit early or late because of Corona.
1001195	2021-07-12	Oh no, it wasn't a vacation, but I asked because I wanted to go next weekend when the coronavirus in the upper regions calms down haha.
1001196	2021-07-12	You too have lived a very long time haha ​​I hope you endure both the heat and Corona well.
1001197	2021-07-12	As the coronavirus continues, there is more and more to do after the coronavirus ends.
1001198	2021-07-12	Oh really, this is really chewy and melts in your mouth. Be sure to come and try it after Corona.
1001199	2021-07-12	President Moon Jae-in, for whom are the policies and administration for? In the coronavirus pandemic, which was like a war and asking people to be careful, is it necessary for state agencies to instill excessive boredom in order to maintain order and law by even seizing accounts so mercilessly just because people do not complain about plummeting profits?
1001200	2021-07-12	Because of Corona, I think I will learn all the Greek alphabets. Alpha, beta, gamma, delta, sigma, and pi. I originally thought this, but lambda and lambda are a new discovery. Lambda mutation.
1001201	2021-07-12	I want to go filming, but I can't because I'm afraid my self-esteem will drop if I go to Corona.
1001202	2021-07-12	Damn Coronasat
1001203	2021-07-12	When will Corona end? I want to stop making reservations, getting canceled, and then re-booking. Fuck, you’re so crazy.
1001204	2021-07-12	The opening of the episode of The Great Escape was filmed at a place I go to often. It's nice, but sad. I was going to hang out near there, but I didn't go because of the coronavirus haha.
1001205	2021-07-12	College students without seniors or juniors due to the coronavirus. Everyone is obese because they don't have a lover. Find love quickly, be it a person, a hobby, or anything else.
1001206	2021-07-12	A lot of trees fell down so the path I liked was blocked yesterday, but it was my second time, so in fact it was my third time, but I couldn't hike at all because of the coronavirus at the time, so I climbed up with ease, as if I was jumping, or maybe because I'd been exercising a bit. My friend who went with me gave up in the middle because it was difficult. So I was the only one
1001207	2021-07-12	That's right ㅜㅜ Please take care of yourself as this is the last struggle of the Musson Corona.
1001208	2021-07-12	Senior Ki Moran said he was a quarantine planning officer but said nothing. As expected, if you appoint a professor to a bureaucrat, problems arise. As a professor of social welfare in the early days of the coronavirus, he suffered because of the futility of the Minister of Health and Welfare, but he is having a hard time again because of professor Ki Moran. Director of the Korea Disease Control …
1001209	2021-07-12	They say I have to get tested for coronavirus at my workplace because it has reached the stage, but I don’t want to pick my nose.
1001210	2021-07-12	Coronara Study Cafe only runs until o'clock.
1001211	2021-07-12	Even though it's in the corona stage, my thoughts on my birthday after work are crazy.
1001212	2021-07-12	I have to go to the hospital ㅠㅠㅠㅠㅠ These days, the wait may be longer due to the coronavirus, so call wherever is closest and go there.
1001213	2021-07-12	Who will tell me when to make a reservation for the coronavirus vaccination? If they are divided into sections by age, shouldn't they be notified when the vaccination period is over? They often send unnecessary texts, but why don't they provide necessary information?
1001214	2021-07-12	Looking at the number of confirmed cases in Thailand these days ㅠㅠ I hope everyone stays healthy and wears masks without any problems until the coronavirus is over.
1001215	2021-07-12	Our guests are always taking good care of their bodies and taking good care of their health. Thank you for always calling us. We are ready to enjoy whatever the situation is. Please feel free to contact us. Please take care of your health in the hot weather and be careful of Corona. Thank you always.
1001216	2021-07-12	I hope they both catch coronavirus and be quarantined in the intensive care unit for a couple of months before coming out.
1001217	2021-07-12	Segi-in said, “Ah, Corona” after seeing him coughing in a drama a year ago.
1001218	2021-07-12	I'm getting the coronavirus vaccine next week. I don't know how I'm going to give my vacation time.
1001219	2021-07-12	I want to do the Genshin Impact course with Chen So-man. If I buy just one more volume of Chainsaw Man, I'll have to watch it someday. Corona has gotten worse these days, so I'm sad that I don't have any plans.
1001220	2021-07-12	I'll make a reservation again when the coronavirus calms down.
1001221	2021-07-12	Oh, that computer is gone. Me too, but of course you are my slave. Both of us can't work, our appointments this week are gone, and we both said it's Monday, it's a damn Monday, so we won't be able to see each other because of Corona, but I'm sad that we won't be able to see each other again. Corona, go away.
1001222	2021-07-12	Even thinking about it again makes me angry. If it weren't for Corona, I would take my love to Hampang.
1001223	2021-07-12	He will come. My Innie will wait for the coronavirus to end and come first from Kaoli.
1001224	2021-07-12	Corona quarantine
1001225	2021-07-12	Tori will definitely be there at the first off after the coronavirus outbreak.
1001226	2021-07-12	I took a coronavirus test. Please invite me if you can.
1001227	2021-07-12	Yes, how can the government know about the difficulties? It must be difficult for them to just wear a mask and go around. There are people who have to take unpaid leave from work again due to this coronavirus, but people all over the country
1001228	2021-07-12	They made such a fuss that they would select people, but did not even look at those who received less than 10,000 won in actual annual income due to COVID-19. The government is continuously ignoring a profit structure that cannot reimburse, and is blocking the people's way of living.
1001229	2021-07-12	I couldn't even take a day off from my annual leave to enjoy an all-nighter at a PC room. It was something I had taken for granted before the outbreak of the coronavirus outbreak in 2018.
1001230	2021-07-12	Corona disaster relief funds are paid to people who have been affected by disasters. Don't play with words and try to deceive the public. I haven't suffered any damage. I don't travel and go to meetings. My income is the same and my expenses have decreased. I haven't suffered any damage, so why should I receive support? box
1001231	2021-07-12	Are you in your right mind to be barking at me? The quarantine is not over and the coronavirus is not over. This is a situation that has shown that even if we let our guard down for a moment, we can hit the thousand mark. Are you in your right mind talking about paying us money and telling us to go out and spend the money at a time when we need to reduce activities as much as possible?
1001232	2021-07-12	The surgery date has been set. It's next Monday. Today, I went through various tests and was informed of the surgery. The difference from other cancer surgeries is that they left a voice record saying that there is a possibility that the vocal cord nerves may be affected during the surgery. It was interesting that I had a coronavirus check-up this weekend and was hospitalized. Let's go, see you a…
1001233	2021-07-12	Even if quarantine measures are strengthened and the social distancing level is lowered, we will have to continue to keep our distance for a while and monitor the situation. However, as we turn to economic activities by paying national disaster relief funds, people move as money flows, so it is difficult to say that the coronavirus is completely over. Let's move like that in the situation
1001234	2021-07-12	It's so fucking funny that they're doing the All-Star Game hahahaha and the league is suspended due to the coronavirus.
1001235	2021-07-12	Song Young-gil and Lee Jae-myung don't seem to be able to do it, so they're using up the last gift certificate. What is it? It's already been agreed upon. They're joining hands with the Ilbe bastard and they're damning the whole country. What's wrong with the scam that's killing the weak due to Corona? Didn't you see the Chanel line at the department store, you crazy person?
1001236	2021-07-12	It's not that the fans are guilty of not being able to play baseball games, but they're already sensitive because of the coronavirus. But isn't it natural to get criticized if you react that way? If it were me, I'd be quiet.
1001237	2021-07-12	That’s right, Inomu Corona ㅜㅜ
1001238	2021-07-12	Sparring is fun, but Corona is annoying
1001239	2021-07-12	I was in contact with a positive coronavirus patient on the 1st of February and started self-quarantine from the 1st of the month. Tomorrow is the first day of self-quarantine. I will be tested for the coronavirus tomorrow.
1001240	2021-07-12	What kind of idiot came up with the idea of ​​providing disaster relief funds to help people spend money while the coronavirus is spreading rapidly?
1001241	2021-07-12	It is said that distribution was postponed due to the coronavirus during the Singapore Festival, but has now been released.
1001242	2021-07-12	I'm posting a rough review of the Corona vaccine. Well, getting a checkup and getting an injection is similar to other vaccinations, so I'll pass, but the difference is that usually when I give an IV or donate blood, they give me an injection saying it will sting, but this is nothing like that, and they just say it hurts a lot and they give me an injection. As soon as I get stabbed, I feel like m…
1001243	2021-07-12	Since the coronavirus, I have been using Utop as a home tool for over a year.
1001244	2021-07-12	I was really surprised to catch coronavirus in my dream. How badly did I want to go out without a mask?
1001245	2021-07-12	If you test positive for coronavirus, why don't you just take a tea and come with me?
1001246	2021-07-12	Originally, we were supposed to have a class dodgeball competition at school tomorrow, but due to the coronavirus,
1001247	2021-07-12	What kind of Eagle TV content can I do while following the coronavirus quarantine rules? Shouting in silence somehow doesn't seem to work.
1001248	2021-07-12	Corona shoo shoo shoo See more
1001249	2021-07-12	I was disappointed. I had to take another coronavirus test.
1001250	2021-07-12	As the virus continues to change and evolve, it takes on a direction that does not kill the host. This is because there are many hosts and they must live for a long time to replicate and spread themselves to increase the population. If such a corona has reached Delta, it should have virtually no killing power, but I don't know what it will be like in reality.
1001251	2021-07-12	ㅜ Corona ㅜ If it wasn't for it, I think I would have turned around and gone. Like a Twitter friend who bought an eco-friendly party, I decided to keep the cost to a minimum.
1001252	2021-07-12	A friend who lives in Busan rented a house on Jeju Island for a year for work, but he said he wouldn't be able to go to Jeju and work for a while due to the coronavirus, so he told me to just use it if I had to go.
1001253	2021-07-12	I'm enlisting soon, but I wanted to go fancy at the end, wondering if the coronavirus outbreak will happen.
1001254	2021-07-12	Wow, because of Corona
1001255	2021-07-12	Honestly, I'm not worried about the coronavirus, but it's hard because the headaches never go away. I wonder what kind of heavenly punishment this is every couple of months.
1001256	2021-07-12	I keep lying down while doing home workouts haha. I'm so scared of going to the gym because of Corona.
1001257	2021-07-12	No, it's because I didn't see the kid who was playing early in the morning lol. But wouldn't it be okay if the number of customers decreases due to Corona?
1001258	2021-07-12	I'm in a bad state these days. My mom recommended I get counseling. I need new ideas and conversations, but I'm trapped in the same space with people's words. I endured and endured in the Corona era and faced a crisis.
1001259	2021-07-12	I was going to wear a cucumber bean cake and even took out a mint colored t-shirt, but why is there a coronavirus?
1001260	2021-07-12	I want to travel abroad after the coronavirus is over
1001261	2021-07-12	Corona, get out of the way
1001262	2021-07-12	Because of the coronavirus, Simart also ends early.
1001263	2021-07-12	Hehe ㅠ ㅠ Welcome back ㅠ The coronavirus is going crazy here, but my house is the best.
1001264	2021-07-12	When will Corona end? I bought a life ticket, but it got canceled ㅜㅜㅜㅜㅜㅜㅜㅜ
1001265	2021-07-12	Thank you so much. I hope to see you offline or at a photo shoot once the coronavirus calms down a bit, Jihaeng.
1001266	2021-07-12	Of course, I understand, but as an expedient, standing can be called standing. However, it is Coronado year, and if this is the case, I think we need to create something with a manual or on-site inspection. This is a way to show sincerity in the performance world.
1001267	2021-07-12	I wonder if there will be a new Avengers series or something else. Because of the coronavirus, it's only coming out now.
1001268	2021-07-12	That vaccine method has never been widely used in the world. What did I see just now that vaccine research will be conducted with this coronavirus?
1001269	2021-07-12	When Corona is over, people who build their bodies with alcohol, gather naked, and gather together.
1001270	2021-07-12	My birthday is coming next Monday, so I told him not to come because I said I would be going on the weekend. Corona, my parents, I don't care about my liver or heart. It hurts my heart because I mostly stay at home in the neighborhood in my old age because of Corona. What will happen to my mom's long-awaited cruise trip? Every time I see something like this, I feel like this. I guess I grew up re…
1001271	2021-07-12	Because of the coronavirus, my personal schedule has been ruined, so I can order the collection at any time. There is still some left in stock.
1001272	2021-07-12	However, even if one commits suicide due to corona depression, it is included in the corona death count. Does this make sense?
1001273	2021-07-12	Yes, I got tested during the day. Chacha has also been through a lot of trouble recently. Thank you for your concern and take care of your health. Corona is really bad.
1001274	2021-07-12	Thanks to the coronavirus pandemic, I can stay at home for an extra week haha. I have to pick some tough songs when I can use the computer. Right now, I only have one Galaxy Tab, so I can't use Gold Wave.
1001275	2021-07-12	But don't go to the Corona virus club and stay home.
1001276	2021-07-12	corona stage stop
1001277	2021-07-12	I feel fortunate that this is the only thing I like to do while moving. I'm stuck at home these days, so I'm doing this alone, so it's not fun. I'm scared because of the coronavirus.
1001278	2021-07-12	After Corona, I want to go to a cruise party.
1001279	2021-07-12	I understand the shouting, but why can't I just keep my mouth shut and stand up? If I stand up, will I catch the coronavirus? Then tell me to go home. If I stand up all at once, I'll suddenly catch the virus.
1001280	2021-07-12	Corona quietly disappears
1001281	2021-07-12	Theater Company Shinsegae Shinbi Log Vlog Theater Company Actor Yong-seon Lee Member Executive Team Corona Person in Charge Vaccine Janssen Review Vaccination Vaccination Pain Pain Relief Tylenol Progress Record
1001282	2021-07-12	Corona is a bitch, after all, Corona Jettai Koros
1001283	2021-07-12	Hahaha, once the coronavirus calms down, I hope you have a nice night by seeing you over delicious snacks.
1001284	2021-07-12	I want to meet someone ㅠㅠ It’s been a million years since I haven’t met someone because of Corona.
1001285	2021-07-12	be careful of corona
1001286	2021-07-12	Everyone in my family is older now, so we each have to make a living ㅠㅜㅠㅜ I'm glad it's unfortunate ㅠ That's why I guess finding a job is going to be a long-term battle due to Corona, so I wish I could find it sooner. ㅠㅠ
1001287	2021-07-12	Oh, people around me told me to take it, so I just ate it every time I got the shot. It's okay to take it when you have symptoms after getting the shot. I hope the coronavirus ends soon.
1001288	2021-07-12	The ban on sharing Sanres videos won't be lifted even if it's Corona.
1001289	2021-07-12	I was really looking forward to it since last winter, but I cried because of the coronavirus.
1001290	2021-07-12	When are you going to get tested for the coronavirus? It's either next week or next week. It's too late.
1001291	2021-07-12	Yes, I hope the coronavirus ends quickly
1001292	2021-07-12	Oh, I read an article about permanent erectile dysfunction if you get coronavirus. I'm scared and want to get the vaccine right away. The vaccine is Pfizer.
1001293	2021-07-12	President Moon Jae-in asked people to be patient and wait, saying that he will overcome the situation briefly and boldly through weekly high-intensity quarantine measures. I hope that the situation can be overcome quickly and briefly, as President Moon Jae-in said in March of last year, when he predicted that the coronavirus would end soon, but I just hope that the words do not become meaningless…
1001294	2021-07-12	You get corona from standing, you don't get corona from sitting. So far, all the people who have caught corona caught it from standing. So, when you enter, you have to roll over and when you leave, you have to come out in a prone position.
1001295	2021-07-12	I hope the coronavirus ends quickly ㅠㅠㅠ
1001296	2021-07-12	Ah Corona, you bitch, you are so far away, are you blocking our Bigbo?
1001297	2021-07-12	I just feel sorry for the kids these days. I feel like they've even lost the opportunity to try something. Before I even try something, I feel like I won't be able to do it because of the coronavirus, so I'm sad.
1001298	2021-07-12	Confirmed cases are found in places where people gather, including churches, clubs, academies, and even family gatherings. In the beginning, people were quick to blame someone because they thought the coronavirus would end soon, but now it doesn't get so bad whether it comes from a church or anywhere else.
1001299	2021-07-12	It seems like the party leader wants the coronavirus to spread.
1001300	2021-07-12	Why is the president apologizing for this coronavirus situation?
1001301	2021-07-12	When will Corona end and I want to go on a trip abroad?
1001302	2021-07-12	I went to see the first performance of Yeongsu-dongju on Sunday and Saturday, but the performance was canceled due to the corona virus on the Yedang staff. I came back just to look at the poster.
1001303	2021-07-12	At the business trip destination, I was tested for coronavirus upon entering the country and notified of the results the next day. I was tested again a week later and released from quarantine the day after I received the results. It was originally a week, but it was shortened to one day. I understand that the number of confirmed cases is suddenly increasing in our country, but we need to be more …
1001304	2021-07-12	President Moon Jae-in Corona quarantine: Don't just worry about the people, issue a government mobilization order. Let's get the vaccine. Don't shout loudly from every corner of the house, but go out and run. Don't just go sightseeing.
1001305	2021-07-12	What on earth do you mean by not meeting more than three people after o'clock? It's not like you catch coronavirus at a set time.
1001306	2021-07-12	I went to the hospital after taking half a meal and tried to exercise, but suddenly my hands and feet were shaking and I was spinning so I just came home. Because of the coronavirus, the company didn't let me drink water and I went to the hospital without eating lunch because I had half a meal, but I guess it was wrong because I was running around in the heat.
1001307	2021-07-12	Brother, let’s see each other again in the near future when the coronavirus subsides.
1001308	2021-07-12	Erectile dysfunction if you get corona The side effect of Pfizer is enlarged breasts If you get Pfizer and get corona, you will become a big-breasted eunuch.
1001309	2021-07-12	When the coronavirus passes, it looks like the X-Men are about to be born. Let's survive first.
1001310	2021-07-12	It is said that there are different types of corona mutant viruses. If you are infected, your body and mind will suffer, and your family and people around you will suffer as well. There seems to be only one answer. It is to strictly follow the quarantine rules. After finishing work or errands, go straight home and you will become group immune. Oh, everyone, strength. Please pay, fighting.
1001311	2021-07-12	If you catch coronavirus, some people are afraid that their families will get sick because of them, and some people may go crazy if they stay alone without visiting during the treatment period. I think the most important thing is who will take care of my dog ​​during that period.
1001312	2021-07-12	Did you lose your job due to the coronavirus? Did you not receive your salary and have your life become difficult? What damage did you suffer due to the coronavirus? All members of the National Assembly, including you, please prove it.
1001313	2021-07-12	Honestly, women have sore fingers too. Looking at the number of female workers who lost their jobs due to the coronavirus outbreak, it is not surprising.
1001314	2021-07-12	Hehehe, I guess it's because of the coronavirus.
1001315	2021-07-12	I want to go to the Gintama premiere, but Corona is a bastard.
1001316	2021-07-12	I tested negative for coroma before leaving the country on a business trip. I tested negative for coronavirus right after returning home, but I'm really angry that I'm being treated as a potential carrier. I wonder what measures the quarantine department is taking. I'm really angry and pathetic. I want to hear about getting a gastrointestinal disease while in quarantine.
1001317	2021-07-12	I'm thinking, "If anything, I wonder if I'm going to bring up people who have quit the company, but that doesn't mean I won't be able to smile and see them. I hope they don't show up to my drinking party. But since it's Corona, I won't see them at all."
1001318	2021-07-12	It's so fucking bad, Corona Civalrum, I'm going to die.
1001319	2021-07-12	Are you behind schedule because of the coronavirus?
1001320	2021-07-12	I asked you to tell me what kind of damage you have suffered from the coronavirus so that you can also receive support. I said that I am really curious because not being able to get drunk and socialize at a salon is a harm to you.
1001321	2021-07-12	Suga, first of all, comfort the people affected by the disaster. Show how to handle the accident. Don't play politics and do your best. If Suga tries to make a fool of himself by inviting President Moon Jae-in, a world hero, to Korea for the Corona Olympics, he will take responsibility for such evil acts as conscription of comfort women, water supply and discharge at the Fukushima nuclear power p…
1001322	2021-07-12	It's not like I'm training somewhere else, and it's not like YouTube videos are coming up anytime soon, it's like I'm suffering from a terrible corona virus.
1001323	2021-07-12	I'll have to go eat once the coronavirus gets better.
1001324	2021-07-12	But it really wasn't Corona. The screening was ㄹㅇㄹㅇ. And it's a true masterpiece, but it's a shame that it wasn't officially imported from a place like this. The pace is really fast since the real episode. I felt it was boring before, but I'm amazed by the acting skills of Colman and Tennon. And why do I have a soft spot for Inspector Ha? I know very well which character this is.
1001325	2021-07-12	Oh, I've been doing Pilates for hours and hours, but this week's classes are shortened so I'm only doing this for hours and hours. And it's already full while I'm on the phone, so I have to do it next week, excluding Saturday. What the Fuck Corona, I fucking hate it, but now I'm getting used to exercising.
1001326	2021-07-12	Corona is over, concert furniture sipper
1001327	2021-07-12	Oh, unfortunately, the trip to Hwae-gun was canceled due to the coronavirus. I'm going to get a ticket next time or get a cancellation ticket after seeing the situation. I'll let you know again when I get a ticket.
1001328	2021-07-12	Wow, see you when the coronavirus calms down a bit.
1001329	2021-07-12	Onnyado, be careful not to get hot, be careful of air-conditioning, be careful of Corona.
1001330	2021-07-12	If I give a standing ovationㅠㅠ I wonder if I will catch coronavirusㅠㅠㅠㅠㅠㅠㅋㅋㅋㅋㅋㅋㅋ
1001331	2021-07-12	Please wait soon. It will really come when Corona is overㅠㅠㅠㅠㅠㅠㅠ
1001332	2021-07-12	ㅠㅠㅠㅠㅠ I hope the people who went around entertainment establishments in these times and caused this coronavirus pandemic are punished ㅠㅠㅠㅠㅠ
1001333	2021-07-12	Yesterday, it was soup and today, soy sauce crab soup. In the Corona stage, the soup restaurant and the soy sauce crab restaurant were upgraded to the next level because of that guy. I don't even know what they're talking about, and it's a live broadcast that accepts it, so the host must have been in a panic.
1001334	2021-07-12	I promise that if Suhyun oppa gets his corona clean and pierced, I will get my nipples pierced.
1001335	2021-07-12	What I did today was time to get tested for coronavirus and self-quarantine at home, and I made seaweed soup at home for my first meal haha.
1001336	2021-07-12	Hey, I'll run right away as soon as Corona breaks down.
1001337	2021-07-12	No ㅡㅡ It may be difficult due to the coronavirus, but I hope you made a lot of memories John.
1001338	2021-07-12	Moon Jae-in's Corona politics without vaccine preparation is causing the death of the people and the small business and passing the responsibility on to the people, but a change of government through the people's judgment is the answer. Reason: If it is true that vaccine companies told each other to buy from each other, there was no vaccine crisis.
1001339	2021-07-12	Even the coronavirus will die on its own when you see the smile on Masayuki Sakamoto’s face.
1001340	2021-07-12	I sat down and got up and found someone with coronavirus. That's not bad either.
1001341	2021-07-12	It was originally from o'clock to o'clock, but due to the corona stage, it was reduced to o'clock. Looking for back time for a part-time job at the academy. It was increased to o'clock again and the academy part-time job was canceled.
1001342	2021-07-12	So, I can't do anything comfortably while working anymore. They say I'm not allowed to eat during my break, so I have to go out and eat. Even when the coronavirus was going crazy last year, they didn't say anything, but now that Seoul is in trouble because of the coronavirus, they're sending down ridiculous guidelines from the head office. It's getting annoying. Oh, I'm hungry.
1001343	2021-07-12	Fans of the Euro finals, have you seen it? Italy won the championship by beating England. Let's make a fuss about Britain's bad manners at the Euros. In the stadium of the last final game, they started a fuss saying they were teasing each other. They didn't get tested for coronavirus. The laser show in the semi-finals. The day before the finals, the opposing team's players and fans included firew…
1001344	2021-07-12	Corona was at fault
1001345	2021-07-12	Are you sure you can't eat because of Corona?
1001346	2021-07-12	These days, I keep thinking that if I am a confirmed coronavirus patient and in fact I am infecting this person and that, I am seriously considering whether I should get tested once a week. First of all, last week I had a drink at a friend's house and got tested on my first car ride home, and it came out negative.
1001347	2021-07-12	A lot of singers are taking a break due to the coronavirus, but my fans seem to be busier than before. They always say thank you to ARMY, but they are like an illusion that they never see. They are like running on a treadmill all the time. There will be times when you feel empty and no fun, and burn out. Maybe, but we should just be thankful that Tani's heart is healthyㅜㅜ
1001348	2021-07-12	Do you think you will catch coronavirus if you stand up? Haha, everyone gets up after the cut call.
1001349	2021-07-12	My friend and I were originally supposed to meet today, but he didn't think he could make it, so he postponed it until tomorrow. I asked to meet him first, so I didn't plan on saying anything, but the coronavirus escalated, and when I asked him about his schedule, he didn't seem to have any intention of changing, so I really don't know what's bothering him. These days, I'm so alone
1001350	2021-07-12	The heartbreaking scene of the heat wave, the suffering of the poor people, the coronavirus outbreak in the scorching heat, the politics of corruption, the economic collapse, the poor poor struggling and crying in the suffocating dark tunnel, may God protect our country, long live our country, believe in the national anthem and pray to the gods of heaven and earth.
1001351	2021-07-12	The game was canceled due to the coronavirus, so we suddenly had a week off.
1001352	2021-07-12	What on earth does standing up have to do with coronavirus infection?
1001353	2021-07-12	Kkkkkkkkkkkkk Giga is really hands-on ㅜㅜ If you only practice, your score goes down ㅜㅜ But these days, because of Corona, there is no practice at all, so that's a good thing hahaha.
1001354	2021-07-12	I really want to go ㅠㅠ Corona jebaal ㅠㅠㅠㅠ
1001355	2021-07-12	Jaejae Lee Eunjae, Jaejae unnie, Jaejae, is it Jaejae? Please, let’s make a series of songs from the era and go to Gocheok Sky Dome. Please, really, please. When the coronavirus is over, I will definitely do it. Then, I can enjoy it while pounding my chest like an angry gorilla.
1001356	2021-07-12	If you want to go on a trip to Japan with me after the coronavirus is over, you don't have to be close. If you think I'm going to kidnap you, I'll take off my pants and dance like that's not the case. I have friends, but I can't do it because I'm an office worker. Really, I'm the kind of person who follows along without saying a word if you want to do it, and if you don't want to make plans, I ca…
1001357	2021-07-12	Looks like Corona won't stop now.
1001358	2021-07-12	Positano Amalfi Beach Wow, it's beautiful. It's a beautiful beach that I definitely want to visit after the coronavirus is over.
1001359	2021-07-12	The more I think about it, the more ridiculous it becomes. What does standing up have to do with it? If you stand, you will catch coronavirus.
1001360	2021-07-12	Wow, really, it's awesome. Make sure to go there when the coronavirus is over.
1001361	2021-07-12	If it weren't for Corona, I would have gathered all my friends to go, but you too should see Okada's Nozaki as soon as possible.
1001362	2021-07-12	Addra and I came to see the musical one day, so I'm going to get tested for coronavirus in our area just in case, but I'm sure it'll be okay ㅜㅜㅜㅜ I'm scared and worried ㅠㅠㅠㅠㅠㅠㅠㅠㅠ Of course, the coronavirus broke out at this time and it was all over ㅜㅜ For your information, I'm from a local area ㅜ
1001363	2021-07-12	No, standing up causes you to catch coronavirus.
1001364	2021-07-12	Do you think you will catch coronavirus if you stand up? Hahahahaha that’s ridiculous.
1001365	2021-07-12	When the corona virus exploded in Daegu in 2018, people everywhere investigated how many employees in our company live in Daegu and whether any employees had recently visited Daegu.
1001366	2021-07-12	I'm jealousㅣㅠㅠㅠㅠㅠㅠㅠㅠㅠ Take care of the coronavirus and have a nice trip
1001367	2021-07-12	Wear a mask and wash your hands because if you catch coronavirus, you have to go to the hospital and be harassed by American medical followers and pay million-dollar hospital bills.
1001368	2021-07-12	Our school tested positive for the coronavirus today, including teachers and students.
1001369	2021-07-12	If you stand up, you will catch coronavirus.
1001370	2021-07-12	Make sure to go out and play when the coronavirus is over.
1001371	2021-07-12	If it weren't for Corona, I would definitely go.
1001372	2021-07-12	I want to get the residual coronavirus vaccine before the procedure. If I can't get it, there's nothing I can do.
1001373	2021-07-12	Haha that can't be happening haha ​​I hope the coronavirus will calm down in February.
1001374	2021-07-12	We will definitely go when the coronavirus is over haha
1001375	2021-07-12	Seoul The Media Lab Coronabot The cumulative number of confirmed cases of the new coronavirus infection in Korea has reached 1,000 as of today. Source The Media Lab We are trying to create the value that humanity needs most.
1001376	2021-07-12	My vacation, which comes only once a year, is more important than the coronavirus that I don't know if I will catch or not.
1001377	2021-07-12	There are a lot of places to go when I go to Korea. I want to go to Korea. Please turn off the coronavirus.
1001378	2021-07-12	Let's go when it calms down. When the coronavirus calms down, we have a lot to do.
1001379	2021-07-12	Oh, was it philatelic back then? It wasn’t the coronavirus issue.
1001380	2021-07-12	Don’t cancel the vaccine coronavirus issue.
1001381	2021-07-12	A comment to me like this is that you really think about your dog all day long, but I won, it's all my virtue. He said he was using monthly rent to buy tickets to the premiere until right before the coronavirus, but I don't take any vacations and I don't even go on vacation.
1001382	2021-07-12	Once the coronavirus calms down, I have to go to the orthopedic surgeon and get a picture of my neck. They say modern people's diseases are coming.
1001383	2021-07-12	Yesterday lol, now I can’t make an appointment because of Corona.
1001384	2021-07-12	These days, I am realizing how fatal social distancing is to self-employed businesses.
1001385	2021-07-12	These days, people are happy that Korea has become an advanced country. However, a country that does not guarantee minimum labor rights is not an advanced country. Will it become a truly advanced country just by doing well in quarantine and running the economy better than other countries in the Corona crisis? How many workers will it take to run the economy? Should they be sacrificed?
1001386	2021-07-12	Anonymous, I think you are the one who is most stressed out due to the coronavirus these days. Is your health okay these days? You live a healthy life, but I am worried because you are not healthy. Anonymous, I want to meet you again and shake things up, but first of all, this bullshit has to end. Let’s meet again. Let’s hold hands and go see a musical
1001387	2021-07-12	Corona has come out, so should we do Busan Concert and Daegu Concert ㅠㅠㅠ
1001388	2021-07-12	My mom said she made a reservation for the coronavirus vaccine, but it didn't arrive, so it seems like it didn't happen. I'm stressed.
1001389	2021-07-12	When the coronavirus gets better, come hang out with me.
1001390	2021-07-12	Hahaha, the coronavirus is gone and I will run to my kids when they come to Korea. I miss you so much.
1001391	2021-07-12	There was also a rice wreath during the year and month of the year, but after that it was Corona, so there was nothing wrong with it, so why did it disappear?
1001392	2021-07-12	Oh, of course. ㅠㅠ But right now, I can only work until 10 o'clock. Do you think it's okay? It's definitely not restricted to teenagers. Because of the coronavirus ㅠㅠㅠ
1001393	2021-07-12	It's a ska corona stage so you need to be careful.
1001394	2021-07-12	Ugh. Haha. My tutor today said that it was a good thing I went to see Waldelle. Of course, I thought he was saying that it was a good thing that I didn't have my skills, so I said yes, that's right. Then the teacher said in a hurry. Oh, that's not it. They said there was a lot of corona virus at the foreign university. Haha. Shim ah ㅠㅠ Sam
1001395	2021-07-12	Wow, changing and discontinuing the Corona manual is really dirty. If the manual is something they can change whenever they want, then they can make it in advance and just make it at the right time.
1001396	2021-07-12	If you catch coronavirus like that, they should hit you instead of covering the treatment costs with insurance.
1001397	2021-07-12	Ground Seesaw is complying with the quarantine rules according to the new social distancing measures to prevent the spread of coronavirus and ensure the safety of visitors. We ask that visitors also actively participate in implementing the quarantine rules. Have a safe and comfortable night.
1001398	2021-07-12	I'm bored and want to play. I really wish Corona would disappearㅠㅠㅜㅠ Sext
1001399	2021-07-12	When will Corona end?
1001400	2021-07-12	Corona is like a dog.
1001401	2021-07-12	Corona is so beautiful
1001402	2021-07-12	Oh, I almost cried because I couldn't go see my mom and canceled my plane ticket to Sva Corona.
1001403	2021-07-12	They say that the UK decided to relax quarantine measures and coexist with the coronavirus, but isn't it because they were absorbed by the coronavirus rather than choosing coexistence?
1001404	2021-07-12	First of all, I'm thinking, "What if we just do that?" Don't misunderstand, but I think about it from time to time. I wonder how he would have controlled people if Emperor Qin Shi Huang of China's Qin Dynasty came out of the grave and ruled the world in this era where the coronavirus is rampant. The construction of the Great Wall of China, which was a huge exploitation at the time, was like that.…
1001405	2021-07-12	I hope the coronavirus gets better quickly.
1001406	2021-07-12	Seoul citizens who voted for Oh Se-hoon to spread the coronavirus. Don't say that self-employed people will die. Let's also think about the children who have to wear masks to school on hot days.
1001407	2021-07-12	Corona go away ㅠㅠ
1001408	2021-07-12	In the end, I think the coronavirus may have been exaggerated. Although it is too early to judge.
1001409	2021-07-12	Thanks to Jseok, my skin will look a year younger. Hehehe, Jjiseok, be careful of the heat and coronavirus and stay healthy.
1001410	2021-07-12	For example, the Bushiroad Project, which makes up the majority of its profits from live income, seems to have no choice but to be hit hard by the coronavirus pandemic. Lives are also in progress, but they are scaled down and it is too much to sustain with just games or animations.
1001411	2021-07-12	He's a gratuitous adulterer. He's so incompetent and a fraud. Even if he's an exception, Oh Se-hoon and Park Hyeong-jun, the ace of the so-called individual wastewaters, are immediately exposed by Corona. They only act according to desire, not scientific quarantine preparedness, so this nonsense continues. It's me. If the people take power, the country will be over.
1001412	2021-07-12	So, it's a bit much to hang out in a place with a lot of people and far away during the coronavirus stage. If you just want to see your friends, the best way is to zoom in and talk at home.
1001413	2021-07-12	It really feels like the coronavirus is under my chin.
1001414	2021-07-12	Eating only breakfast and dinner is a great way to cope with the coronavirus, as it is successful in reducing weight loss.
1001415	2021-07-12	Ah ㅠㅠㅠㅠㅠㅠㅠ My nerves were pinched ㅠㅠㅠ It took a direct hit to my optic nerve ㅠㅠ Oh my god, I hope you feel at least a little better now ㅠㅠ I've been paying a lot of attention to my eyes these days. Thank you for telling me this even though it may be a sensitive topic ㅠㅠ Please be careful about the coronavirus ㅠㅠ
1001416	2021-07-12	Originally, we had a rounding scheduled for tomorrow a month ago, but we were trying to cancel it. The prevailing opinion was that since it was daytime, it would be okay to just go, but then one of the members who were supposed to go with us was diagnosed with coronavirus today and was admitted to a living center, so naturally the landing was canceled.
1001417	2021-07-12	ㅡㅡ You’re so cool. What does standing up have to do with Corona?
1001418	2021-07-12	Hey guys, is it okay for Oh Se-hoon to pull this off and make the coronavirus quarantine a disaster, and you guys are so reckless that you go around spreading the coronavirus?
1001419	2021-07-12	No no, since you took such a pretty picture, I'd like to try some packs for Tata and RJ too hehehehe Thank you for understanding so I can give you all my favorite packs hehehe I'm really nervous because there's a lot of butter this week haha ​​Ginger, I hope you have beautiful skin and be careful of the heat and Corona.
1001420	2021-07-12	Loss of smell seems to be common even in asymptomatic coronavirus infection, but it seems that this is not necessarily the case for delta mutation.
1001421	2021-07-12	After listening to this, I feel like I can overcome Corona tomorrow and see Lee Seok-hoon. To the Big Toororu
1001422	2021-07-12	Corona and what the fuck
1001423	2021-07-12	I'm really looking forward to meeting you, but I'm taking a break due to the coronavirus pandemic. I hope to see you again when things calm down a bit. ㅠㅠ
1001424	2021-07-12	Because of the coronavirus, this Hive's Permission to Gifts &amp; Vibes was canceled. I'm sad. I bought one more album instead of Permission to Gifts &amp; Vibes, and I got criticized.
1001425	2021-07-12	Anonymous, how is your lost sleep pattern? It's good to see that you seem to be living a healthy life. I think I'll go there later when the coronavirus calms down even a little. Do you know that my inner intimacy has increased like crazy because I'm closer than I thought? Hahaha. I hope to see you often on Haeng-at too.
1001426	2021-07-12	Corona situation report
1001427	2021-07-12	I feel like I'm missing this summer vacation, but I want to go to Permission to Gift and Vibe. Ah, Corona. Ah. Permission to Gift and Vibe. When will you disappear? Korolong ah.
1001428	2021-07-12	If the original break space is closed due to the coronavirus, it can only be used in the morning. Then, afternoon workers will be able to use it.
1001429	2021-07-12	Let's compensate small business owners for damages first and pay disaster relief funds after the coronavirus is caught.
1001430	2021-07-12	But since the coronavirus broke out, I haven't gone to a karaoke room or a PC room even once since I was in middle school, so I want to go.
1001431	2021-07-12	Corona is really really really really, really, really, I really want to try climbing when things get better. Of all the indoor sports I want to try the most, I actually want to try badminton again, it's the only ball game I like.
1001432	2021-07-12	At this point, you are comparing the quarantine against the coronavirus to the Yushin dictatorship. You have changed your mind. If the quarantine is a dictatorship, then do whatever you want. If the coronavirus is confirmed, you should be left to solve everything at your own expense.
1001433	2021-07-12	Thanks to your passionate support, we will proceed once the coronavirus is over. This means we will not do so for the time being.
1001434	2021-07-12	I have to go to school, but these kids are so busy that I can't even go to school. Why are we going to the water park or the beach during the coronavirus pandemic?
1001435	2021-07-12	I bragged about donating blood when I met my family the other day, and no one was proud of me, and they said there was a shortage of blood donors due to the coronavirus, and I heard things like that, I guess they accept my sister's blood too.
1001436	2021-07-12	However, in Korea, the first route of corona infection was revealed, and it was revealed that the corona virus that enters the nose directly causes infection. Corona does not come out through the nose, but enters the nose.
1001437	2021-07-12	Why doesn't the United States provide Korea with the coronavirus vaccine? So far, we have been using vaccines supplied to international underdeveloped countries, but even that has run out. We have been receiving vaccines that should have gone to Africa. We do not seem to have a good relationship with the United States. Chinese or Russian vaccines. I need to buy
1001438	2021-07-12	Schedules have been canceled due to the corona stage, so things have become widespread.
1001439	2021-07-12	I think it's right to suspend the league at this point, but I'm saying it's unfair to ask why the game is suspended for certain teams and not for certain teams. I don't know why the team that made the mistake is talking about the suspension instead of saying they were wrong, and the All-Stars were canceled so there will be no spectators anyway. I want to make you catch coronavirus, you idiots.
1001440	2021-07-12	Since even the break room, which was said to be dangerous due to the coronavirus, was closed, and now that it has reached this point, isn't there a need for specific guidelines?
1001441	2021-07-12	Because of the coronavirus, I don't go out unless I have to, so it's gotten even worse. I was told I should educate them, but I'm still staying at home, so I feel like education is of no use haha.
1001442	2021-07-12	Are we moving away step by step using the coronavirus as an excuse?
1001443	2021-07-12	Is the coronavirus nocturnal? Really?
1001444	2021-07-12	When Corona is over, will we meet with lanterns? ㅠㅠ I can't go out because I didn't make it ㅜㅜ
1001445	2021-07-12	Corona is broken
1001446	2021-07-12	Hahahahahahaha Q. If it weren't for Corona, I'd pack some snacks and go to see the real thing. It's a shame.
1001447	2021-07-12	All I can do is cry Corona ㅅㅂㄹ
1001448	2021-07-12	Since lunch was over and they couldn't do it, they asked us to tell us how hard it must have been. I think they had a part-timer last year or two, but there were no customers due to the coronavirus, so they didn't hire a part-timer and it seemed like the two owners were the couple.
1001449	2021-07-12	Let's say it's because of the coronavirus. Since I'm living in seclusion, I can't help but get fat. I recently started playing badminton, but I can't even take lessons because of the social distancing phase. I don't know why sweet and salty chocolate is so delicious these days.
1001450	2021-07-12	While waiting for the coronavirus test, I was watching the BBC News to study for IELTS. I saw tens of thousands of spectators gathered for the Euro finals and it really made me want to destroy Europe. Especially in England. Meanwhile, people in England, whether they were angry spectators or hooligans, were assaulting black players, Middle Eastern spectators, and even children. That it was racist
1001451	2021-07-12	I didn't go to the dance studio as soon as the coronavirus broke out, but I decided to sign up again starting tomorrow. Cardio is not fun at home because it's not fun.
1001452	2021-07-12	But isn’t corona testing common in Korea? I get tested three times a week.
1001453	2021-07-12	Everyone is cowering because of the coronavirus.
1001454	2021-07-12	Hahahaha I really want to gather up a party and go there hahaha. Later, when the corona level gets lower, I will try to make it really feasible hahahahaha
1001455	2021-07-12	It won't work. When the coronavirus calms down, let's meet in prison uniforms at the escape room concept.
1001456	2021-07-12	I also don't have a vaccine for the coronavirus, and it's acting badly. When my friends are making a fuss, I said, 'Why don't we collect it somewhere, set it up in the corner of the Watch Tower, place the machine gun facing inward, and set up a group control camp? So I'm not free from that type of person.'
1001457	2021-07-12	The series consists of Corona, Rolling Thunder Raptor, and Battroid. Converting and using them is called Transform. Ah, everyone knew that.
1001458	2021-07-12	Hey, do you really want to pull down your mask so much to smoke? What are you going to do about second-hand smoke? They aren't responsible for people's health getting worse because of them, so why are you smoking? Whether the coronavirus ends or not, please don't smoke, you bastards. I'm sure I'll beat them all one by one.
1001459	2021-07-12	Please take care of Gyeonggi-do Corona quickly.
1001460	2021-07-12	Why do you guys have such a sweet heart here hahahahahahahahahahahahahahahahahahahahahahahahahahahahahahahahahahahahahahahahahahahahahahahahahahahahahahahahahahahahahahahahahahahahahahahahahahahahahahahahahahahahahahahahahahahahahahahahahahahahahahahahahahahahahahahahahahahahahahahahahahahahahahahahahahahahahahahahahahahahahahahahahahahahahahahahahahahahahahahahahahahahahahahahahahahahahahahahaha…
1001461	2021-07-12	As we are in the most stressful time since the coronavirus, we have to send a demand survey to see if we can maintain special activities due to the ban on outsiders. After getting the first Pfizer vaccination this week, the second vaccination overlaps with the summer vacation at the daycare center, so we have to reschedule and re-inform the parents. Even if we work, No matter what I do, I can't s…
1001462	2021-07-12	I feel very uncomfortable in many ways because of the coronavirus.
1001463	2021-07-12	The problem person is that he went to the UK and learned a lot. The British Prime Minister said he would lift the coronavirus, but he didn't learn anything. What is quarantine?
1001464	2021-07-12	It is said that the conservative forces were more than opposed to the government's step-by-step measures in the Corona emergency situation. Look at the support party. It's a true comedy that they are sarcastic about politics by saying that they came from a field that is not yet young without talented people. I'm an old man who keeps going
1001465	2021-07-12	It's not the end with the delta mutation. Lambda mutation in Chile and epsilon mutation in California were also discovered. They boasted and boasted that they were a model quarantine country, but they called themselves idiots for not having enough vaccines for the second half of their teens, and received support from patients with incurable diseases who didn't even know they were embarrassed. In …
1001466	2021-07-12	Please let me tour the cafe, Corona.
1001467	2021-07-12	Haha, no, you will make a full recovery. It's Corona.
1001468	2021-07-12	I'm scared because tomorrow is the day I'll get the coronavirus vaccine, but this time I catch my breath by watching Park Young-tak.
1001469	2021-07-12	Seriously, coronavirus people, please go away. Just order delivery and eat tteokbokki.
1001470	2021-07-12	They said they were suspending the league because of the coronavirus, but they are all-stars. What are you doing, making up a manual that didn't exist? You crazy bastards.
1001471	2021-07-12	Corona life is right in front of you, but I ask you how I’m doing through KakaoTalk.
1001472	2021-07-12	Daegu and Seoul are the local government heads in the Corona outbreak area.
1001473	2021-07-12	An official from the local team's operation team said, "There are many opinions within the team that they want to rest rather than force the game. It is true that there is a lot of anxiety as the coronavirus situation is getting worse," and that the general managers in charge of the baseball division have no choice but to listen to the voices of the field.
1001474	2021-07-12	I'm thankful because of the coronavirus. They extended the exam date. At times like this, I watched YouTube to relieve my stress. I ended up feeling even more stressed.
1001475	2021-07-12	When the coronavirus is confirmed, the national average number of tests is low. The city of Seoul has a low number of tests. After Oh Se-hoon became mayor of Seoul, the epidemiological investigation was dismantled and the route of infection was not confirmed due to the dismantlement of the epidemiological investigation. It's because there was no epidemiological investigation.
1001476	2021-07-12	Jeong Min-cheol should resign. Last year, the entire military was shut down just because there was one coronavirus patient in the military, not even in the military. You couldn't even get rid of the injured in the military, so you played games for almost a week and then voted in favor of suspending the league this time?
1001477	2021-07-12	I have to be careful not to get tested for coronavirus tomorrow morning. I don’t want to experience this twice.
1001478	2021-07-12	That would be nice, but these days, everyone seems to be getting good scores due to the coronavirus. The dyeing is pretty, so cherry.
1001479	2021-07-12	Since it was the coronavirus phase, I couldn't go out to eat, so I ate at home with my family. I had a bowl of pork belly and dongchimi haha.
1001480	2021-07-12	The person who works with my mom is an amateur badminton player, and when my mom said she wanted to start her own sport, she told me to come to their center. Anyway, my mom said she would take her daughter with her when the coronavirus was lifted, but now it's like this, so I can't go right now. He says he has a handsome older brother who rides a bike with him.
1001481	2021-07-12	There are many people around me who are not interested in politics. If you listen to what they say, the popular saying is that corruption will disappear only if the government is changed once in a while. So, what I am saying these days is that Corona went to hell by changing the mayor of Seoul. People who are good at politics are good at it. So in conclusion, his achievements during the time of P…
1001482	2021-07-12	I've never assigned vacation homework for several years because I wanted to have fun during vacation, but when I see some children in my class, I feel even more anxious because I think it's because of the coronavirus.
1001483	2021-07-12	I can't go to get special benefits due to Corona.
1001484	2021-07-12	Mutant Alpha Beta Delta is going all the way to Omega. When will Corona end?
1001485	2021-07-12	I think we'll confirm it based on the coronavirus situation, but I'm thinking about going to work.
1001486	2021-07-12	It would be nice if the coronavirus gets better ㅠㅠㅠㅠ
1001487	2021-07-12	The Decameron Project similarly talks about life in the Corona era, but if the author is female or male, non-white or white, and whether he or she believes in a god or not, and is poor, is that poverty due to social inequality within a country, or is the majority of the population poor? Are you from a country?
1001488	2021-07-12	When the coronavirus calms down, I want to learn boxing, but I don't have the basic stamina.
1001489	2021-07-12	Mom, mom, it’s hell ㅜㅜ Be sure to wear the Milky mask and be careful not to catch coronavirus.
1001490	2021-07-12	I've been saying this since the real coronavirus broke out, but I really want to film a teen concept. Now, I really want to wear teen clothes and take a picture together. I'm in front of the camera, but I like it all. But when can we do it?
1001491	2021-07-12	ㅠㅠㅠㅠㅠㅠㅠㅠ This damn Corona keeps putting off going off with Yue and even has a live camera.
1001492	2021-07-12	In South Korea, where the total number of deaths per year exceeds 10,000, social distancing measures are being implemented to control the coronavirus, which accounts for about 100,000 deaths per year. Why are we imposing such excessive controls? Do you know that the number of deaths from the flu in 2018 was about twice that of the coronavirus in 2011? Preventing protests to resign from the regime…
1001493	2021-07-12	I guess so. I really want to go, but I'm so scared of the coronavirus, so I'll have to go when the social distancing level goes down.
1001494	2021-07-12	I was tested for coronavirus and my rhinitis was cured.
1001495	2021-07-12	An official from the local team's operation team said, "There are many opinions within the team that they want to rest rather than force the game. It is true that there is a lot of anxiety as the coronavirus situation is getting worse," and that the general managers in charge of the baseball division have no choice but to listen to the voices of the field.
1001496	2021-07-12	People in the metropolitan area played, ate, and drank, turning the country into a coronavirus paradise, and then they asked for vaccines to be allocated to the metropolitan area first. There must be a conscience.
1001497	2021-07-12	Corona tells the government to solve it
1001498	2021-07-12	Let's have an event to find out which team is the season's Corona issue.
1001499	2021-07-12	I also want to get the coronavirus vaccine and experience the side effect of my voice being output from AirPods.
1001500	2021-07-12	The coronavirus test doesn't really hurt, but it seems like everyone is just overthinking it.
1001501	2021-07-12	I know that the performing arts industry is in a recession due to the coronavirus, and that rental and related companies are all in turmoil, but why are you putting this on my brother when you are all canceling concerts?
1001502	2021-07-12	Before Corona, the minimum wage was raised from Won to Won, and the following year, when the minimum wage was discussed again, the Won to raise and Won to increase again came up. If you raise Won here, it would have been 10,000 Won twice to raise it once more. However, the Korean Confederation of Trade Unions abstained and said they would not do it unless it was 10,000 Won. Sourced as
1001503	2021-07-12	However, Doosan took the lead in calling for a suspension of the league while remaining silent on responsibility for failing to prevent the coronavirus. As the immediate victory was urgent, the quarantine manual agreed upon by the entire league was abandoned and the concept was based on club selfishness. Criticism is temporary, but the team ranking is eternal. My true feelings are revealed so tra…
1001504	2021-07-12	There are some bastards who know how to get scolded for contracting coronavirus. Even after being confirmed positive, they are being scolded for making a request to suspend the league without even a few lines of apology. No matter how many times we search, they pretend to be victims and feel pitiful.
1001505	2021-07-12	The underground stone is a temporary shelter for Corona, suggesting an escape to the ground.
1001506	2021-07-12	I wonder if high school students haven't had vacation yet. I'd like to go to my alma mater on Thursday, but it won't be possible due to the coronavirus. I also want to see the house teacher.
1001507	2021-07-12	The league's board of directors agreed to a temporary suspension of the league after a lengthy debate. On the surface, it was to prevent the spread of the coronavirus and to ensure the safety of the players, but in reality, the dark intention of buying a little time for injured players and foreign players to join led to the league's suspension. It comes down to it hahahahahaha
1001508	2021-07-12	Corona idiot dies
1001509	2021-07-12	I wasn't going to go, but every time I see the electronic signboard, I want to go, but there's Corona, but the electronic signboard, but...
1001510	2021-07-12	Oh, that's right. Because of the coronavirus, I can't go as I want.
1001511	2021-07-12	If you're worried about the coronavirus, why don't you film at home? If you postpone it for two days, how will this situation improve? You're suddenly asking me to postpone the filming schedule at night because you're scared of the coronavirus. Bingu, I said you can film at home, but it's difficult to give directions for editing, so you insist that we film on location.
1001512	2021-07-12	That's why this time it's not the same as before. My grades are a bit bad and the coronavirus is still like this so I'm not on fire.
1001513	2021-07-12	Ah, the life of a married woman is difficult. I have to take a pregnancy test and a coronavirus test.
1001514	2021-07-12	Jeppa Gya players, Corona no ㅠ
1001515	2021-07-12	Mr. Ahn Cheol-soo's government doesn't know the danger of the coronavirus outbreak. Even so, if they were so heartbroken over the difficulties of small business owners and the self-employed, they would have done something like that. People who cannot even understand the pain of the people should not even think about politics.
1001516	2021-07-12	Did you say that Doosan had a player who was confirmed to have coronavirus even after receiving the vaccine? Really?
1001517	2021-07-12	Wow, Doosan took the lead in demanding a suspension of the league while keeping their mouth shut about the responsibility for failing to prevent the coronavirus. As the immediate victory was urgent, the quarantine manual agreed upon by the entire league was abandoned and the concept was adopted based on club selfishness. The criticism is temporary, but the team ranking is permanent. is revealed t…
1001518	2021-07-12	These days, I'm thinking a little bit like this, because no one around me is catching the coronavirus, so I feel like I'm being secretly filmed, and I'm starting to wonder if it's true that I haven't caught the coronavirus. I'm scared of the coronavirus.
1001519	2021-07-12	I started managing my depression in February and continued to improve after resuming treatment in February, but due to the confirmed cases of corona at school and the surge in workload at the end of the semester, I collapsed completely in a week. The reason it was harder than before the improvement was because I was able to withstand this level of tension before, but the pain throughout my body w…
1001520	2021-07-12	If each person becomes a quarantine agent and comes up with big or small ideas that can be put into practice, share them together. I suggest the Together Quarantine hashtag. Those who are experiencing personal difficulties due to the coronavirus or need help can also use this hashtag to find a way together. ㅠㅠ RTI Thank you very much
1001521	2021-07-12	When the coronavirus gets better, I'll run to see you right away.
1001522	2021-07-12	Can the rotation continue? But, yes, do you think the variable seats will be canceled? Watch with your eyes and hold your ticket with your hands. Variable seats. That's just the arrangement. It's just a very small seat in a large theater. Safe viewing of audiences with masks, that is the future of theaters
1001523	2021-07-12	Eunji Jeong, Eunji unnie, please be careful of Corona ㅠ Be careful of the heat ㅠ Be careful of air-conditioning sick ㅠ Stay strong, stay healthy, and have fun filming. I really support you so much and always love you.
1001524	2021-07-12	What Corona Left Me: I felt uncomfortable when the character in the movie did not wash his hands immediately after returning home.
1001525	2021-07-12	I guess we all want the same things in the Corona era. The area around Healing Jungnim-dong is being beautifully renovated, and I hope it goes well through word of mouth.
1001526	2021-07-12	It's not that I'm scared that I caught the coronavirus, it's just that I feel sad because I wasted the afternoon I wasted at that screening clinic. I'm so tired, so tired.
1001527	2021-07-12	I was going to meet Rose after the exam, but damn Corona.
1001528	2021-07-12	Due to the coronavirus, I have decided to work flexible hours, but I have decided to leave work when I arrive at work.
1001529	2021-07-12	Hello, I got my second vaccine today. I hope Corona disappears quickly. What are you doing now? I hope you are doing well. Take care always. I love you.
1001530	2021-07-12	I would like to receive the number of confirmed coronavirus cases as a Christmas present this year.
1001531	2021-07-12	These days, I really don't have any time to do it. I can't believe that it's so difficult to take care of children at home due to the coronavirus. I respect everyone, including couples raising older children and couples who take care of more than 100 people. I want to do it.
1001532	2021-07-12	Because of the coronavirus, I canceled all my appointments and I'm just lounging around at homeㅠㅠㅠㅠ It's so hot that I can't even do anything.
1001533	2021-07-12	Due to the coronavirus, the due date has been postponed, baseball games have been canceled, and it cannot be anything other than a revelation from heaven telling us to cram hard for a month before the exam.
1001534	2021-07-12	You damn bastards, are you just going to close the employee lounge because of the coronavirus? Then you should close the store. You stupid bastards, you leave the store door wide open and the employees go back to work, then what are you going to do?
1001535	2021-07-12	The Director of the Korea Disease Control and Prevention Agency should not lead the Republic of Korea, and the Director of the Korea Disease Control and Prevention Agency should not determine the country's present and future. Catching one Corona would be a path to glory for the Director of the Korea Disease Control and Prevention Agency, but it would ruin the national economy and reduce the livel…
1001536	2021-07-12	The league's board of directors agreed to a temporary suspension of the league after a lengthy debate. On the surface, it was about preventing the spread of the coronavirus and the safety of the players, but in reality, the dark intention of buying a little time for injured players and foreign players to join led to the league's suspension. It came down to
1001537	2021-07-12	Fuck, Corona also grew from Alpha to Delta, but I was the only one who didn't grow.
1001538	2021-07-12	Ah, I got fired from my part-time job again. Fucking Corona. I was surprisingly good at my logistics job, so I was doing well, but it broke out. You bitches, stay at home. Are you the only ones buying it?
1001539	2021-07-12	Rhinitis is really like Corona that can't be cured ㅠㅠ
1001540	2021-07-12	During the coronavirus situation, don't go out to play and relax while watching the music video. Is that right? A good-natured idol who takes care of one's health is the best.
1001541	2021-07-12	I was taking a taxi home from work, and the driver said he was driving around the city in the evening and I was the first customer. The empty alleys and restaurants were all miserable. Before you start to feel sad, the song "Before You Get Sad" comes on the radio. The first day of the sad Corona stage.
1001542	2021-07-12	Damn Corona, don't let us go off.
1001543	2021-07-12	Although the President apologized to the public for the resurgence of the coronavirus, there was not a single public official related to quarantine who took responsibility. This is the part where you can read the sincerity of the apology.
1001544	2021-07-12	When I went to the shopping center today, they told me to be careful about the coronavirus. They told me to check the web before going in. If possible, I should order online. There is no end to the housework, but it's so much fun. Even though my body is tired, my mind is full of energy. I have to be active, but I'm actually a very extrovert.
1001545	2021-07-12	Ah, the variable seats were canceledㅠㅠㅠㅠㅠI'm depressedㅠㅠㅠCorona is so annoying
1001546	2021-07-12	Oh, I also added a croissant, but if it's spoiled, throw it away. I couldn't stop by because of the coronavirus, so I added one I bought at the hospital. Sorry for not being able to take care of it.
1001547	2021-07-12	Kids, I'm just saying this just in case. I'm not planning on going out and playing anywhere. I know it's summer vacation and ice cream season, but the coronavirus is in the stage, you know what I'm talking about.
1001548	2021-07-12	Crying in pain after being tested for coronavirus next to me
1001549	2021-07-12	Oh, I really want to go to the watercolor gallery opening, but where was the link? Was it canceled because of Corona? I want to go and see Bieber’s watercolor painting.
1001550	2021-07-12	ㅗㄹㅗㄴㅏ In-laws
1001551	2021-07-12	Baseball fans are so crazy about it. They are asking you to reveal where and what you did to catch the coronavirus. Even the quarantine authorities are disclosing it on a limited basis to protect personal information. Why are you verifying this? They are telling you to reveal it for the purpose of criticizing them and it is a sin for you to have contracted the coronavirus. Really.
1001552	2021-07-12	Hey guys, it's dangerous these days due to the coronavirus. Should I go to the gym?
1001553	2021-07-12	I'm glad that my working hours have been slightly shortened due to the coronavirus. Instead, I think I'll be spending more time masturbating.
1001554	2021-07-12	I already made a reservation, but it's a waste. Seriously, Corona, you idiot.
1001555	2021-07-12	You're going to be the boss. You have to go to the opening ceremony. Get out of the way because of the coronavirus.
1001556	2021-07-12	Next time, when the coronavirus subsides, let's have a snack together and have dinner.
1001557	2021-07-12	Yoon Seok-ryeol, Choi Jae-hyung, Hong Nam-gi, these bastards should not be treated for corona.
1001558	2021-07-12	Let's impeach Song Young-gil. It's a period and there's no need. Why are you bringing in the opposition party to overturn an issue that has already been agreed upon by the party and government? Moreover, what kind of consumption promotion is this when social distancing has been implemented in stages due to the spread of the coronavirus?
1001559	2021-07-12	I had a dream about a mystery story about fighting against a handsome kidnapped, imprisoned, and murderer. There was a trick using color blindness, and it was a realistic dream that included the rooftop of an apartment complex connected to the ground by a slope, the owner of a book cafe that is closing down due to the coronavirus, etc.
1001560	2021-07-12	If you get the vaccine, it's a miracle to apply for the remaining vaccine. Oh, my brother said he couldn't get the coronavirus vaccine for a month because he got the hepatitis vaccine.
1001561	2021-07-12	While you can't come, be sure to be careful of the coronavirus and I'll be waiting for you, Yellow.
1001562	2021-07-12	Corona, take a break and play for a while. Stay at home.
1001563	2021-07-12	I'm sleepy because I'm sleepy now, but it's a waste of my life.
1001564	2021-07-12	ㅠㅠㅠㅠIs it Corona Blue? I hope it comes back when it makes a comeback ㅠㅜ
1001565	2021-07-12	So, when the coronavirus is over ㅠㅠ
1001566	2021-07-12	Hey, when the coronavirus is over, I want to go together.
1001567	2021-07-12	The minimum wage increase rate last year and this year was the lowest on record. This figure reflects the economic downturn caused by the coronavirus and the blow to small businesses to some extent. The minimum wage to be applied next year, when the economy is expected to recover, cannot be effectively increased beyond a certain level. It is absolutely necessary
1001568	2021-07-12	The situation of small business owners is very bad due to social distancing due to the coronavirus. It is also true that Korea has a high ratio of self-employed people to the total employed. However, the business community, including the Federation of Korean Industries, is framing the minimum wage debate as a fight between small business owners and low-wage workers, that is, a confrontation betwe…
1001569	2021-07-12	Oh thank goodness it's a great deal for Corona.
1001570	2021-07-12	I hope you move to a good place. I hope the coronavirus ends quickly so I can take off my mask and see you with a light heart.
1001571	2021-07-12	Of course, having coronavirus is not a crime. We can all catch it anywhere, at any time. That's why disclosing one's movements is important. Even though it is a request that amounts to a human rights violation, the people are accepting it now. The fucking bastards may cause large-scale infections and the league is suspended, so why the fuck are they not disclosing it? It's going to be
1001572	2021-07-12	As a result of Maeil Business Newspaper's analysis of the Korea Disease Control and Prevention Agency's data on corona vaccine recipients, the vaccination rate and the increase in corona confirmed cases centered in the metropolitan area were completely inversely proportional. Starting from the fourth week of the month, when the secondary vaccination rate plummeted, the number of confirmed cases, …
1001573	2021-07-12	Pfizer has a plan haha. Making a cure for angina pectoris, strengthening erections, making a vaccine for coronavirus, and enlarging breasts.
1001574	2021-07-12	Today's big change, the quarantine command tower is the Blue House, and the previous regime is the Blue House, and now, following the Blue House's inquiry, now the provincial and provincial governors are not enough, so they spent months shouting that the coronavirus will end soon, Sunday after Sunday, and then they say it thick and short again, and they say it loudly and loudly.
1001575	2021-07-12	Oh, I was lucky enough to get a spot at a daycare center in the complex, so I sent him there starting in January, but due to the coronavirus, I'm going to provide home childcare from today.ㅠㅠㅠ
1001576	2021-07-12	I heard through Twitter that it might be because of the coronavirus.
1001577	2021-07-12	They requested the suspension of the league with Doosan, and they only thought about their own interests and caused only inconvenience. They cowardly hid behind the big picture of the serious situation of the coronavirus, and Doosan chose to remain silent and avoid it without any follow-up action.
1001578	2021-07-12	My throat doesn't hurt. I have acute tonsillitis. Let's go to the local hospital after pricking my nose with Corona.
1001579	2021-07-12	I really want to go to the exhibition, but I was planning to go to Seoul often in case the coronavirus will calm down in February. What is this?
1001580	2021-07-12	I just heard on Twitter that it was extended due to the coronavirus.
1001581	2021-07-12	No, the only thing that comes to mind is your buying prostitution because you violate the entry restrictions, but I want to think it's not the case, and if you have no choice, I can understand, so please reveal the name of the route, you old bastards. If they insisted on suspending the league, shouldn't they tell us that much? Our team is suffering so much.
1001582	2021-07-12	Hahahaha ㅠㅠㅠㅠㅠPlease turn off, I think I'm going to turn around, really ㅠㅠㅠ Hongjoong ㅠㅠ Oh, can I see him ㅠㅠㅠㅠㅜㅜㅜㅜㅜ Damn Corona
1001583	2021-07-12	I'm running back to work just an hour after returning home. I heard everything. Don't go out to play when the coronavirus is raging. My route overlaps with other people, so I go to work instead. I've been working the night shift for a day.
1001584	2021-07-12	Currently, the number of deaths from Corona in Korea is around 100,000 per year. If the number of deaths from Corona doubles from the current level, the total number of deaths per year exceeds 10,000, and the total number of suicides per year exceeds 10,000. In a country where the total number of deaths per year exceeds 10,000, should we waste our national power on Corona, where the number of dea…
1001585	2021-07-12	Maybe it's because of the coronavirus pandemic, so I'm having a lot of trouble.
1001586	2021-07-12	As the corona stage finally started, the vacation-like vacation has finally begun, so I finished my long drive to Anzu today, but what happened?
1001587	2021-07-12	Diarrhea similar to mixing with a mixer is coming out. It's all a conspiracy of the coronavirus prevention vaccine.
1001588	2021-07-12	I barely managed to buy them all hahaha. I'm so jealous. I have to hurry up and go once the coronavirus calms down.
1001589	2021-07-12	They say there is no course, so I have to make one right away. The coronavirus situation is blocking it, so I just shed tears.
1001590	2021-07-12	Temporary suspension due to the outbreak of confirmed coronavirus First of all, there is an Olympic break, so what can we do for a month since the second half of the season begins? From LG's point of view, the suspension is welcome, but it has blocked the opportunity for a winning streak. This decision to suspend it is against the manual and is forced by the two Doosan NC teams, so it is quite un…
1001591	2021-07-12	No, please fuck, I have all the free time to go see Spin Off Air, but my parents won't let me go because of the coronavirus. Ah, please, really.
1001592	2021-07-12	I want to eat strawberry ice cream, but I can't because my dad told me not to eat it because of the coronavirus.
1001593	2021-07-12	What if I die from coronavirus? It’s dangerous outside the house.
1001594	2021-07-12	Players shouldn't get more coronavirus. I hope it doesn't spread too much.
1001595	2021-07-12	Sehyung, who made a pre-order, has to go get the dango, but please be aware of the coronavirus ㅠㅜㅜㅜㅜ
1001596	2021-07-12	How can I make a mess of my part-time job during the four stages of Corona?
1001597	2021-07-12	These days, I want to do a female course because I only play male characters, but the reality is Corona.
1001598	2021-07-12	I want to go to the place where Yeoni came today to support her. My butt was shaking. Oh, I hate Corona so much. I'll look for it in videos or news.
1001599	2021-07-12	Ha Corona Pakcha
1001600	2021-07-12	Corona was so bad, it should end prematurely.
1001601	2021-07-12	Oh Se-hoon must take responsibility for this surge in coronavirus and resign immediately.
1001602	2021-07-12	Anyway, everything has been canceled and my app is empty, so I'll just go back and forth with Hwasa sincerely, so please let the coronavirus die down quickly and I'll be safe.
1001603	2021-07-12	Even after looking at the current coronavirus situation, why on earth is the party leader doing such a crazy thing? Keep trying. Let's see how far we can go. Let's finish with the leader and see you in the next general election.
1001604	2021-07-12	By then, everyone will have finished their college entrance exam, the coronavirus will be over, and we can all play together. I hope so.
1001605	2021-07-12	No, Candidate Lee Nak-yeon even mentioned re-discussing the supplementary budget to accommodate the resurgence of the coronavirus, but Song Young-gil and Yoon Ho-jung said difficult things like alpha and strange things like national selective support, and then the immature opposition party leader rushed to the village and reached an agreement. But this was announced on the radio by Lee Jae-myung …
1001606	2021-07-12	Those bastards are the most vicious coronavirus strain.
1001607	2021-07-12	Give me Corona
1001608	2021-07-12	The local department store was open until midnight, so I rushed home to replenish my groceries, but it was already closed, perhaps because Monday was a regular holiday or because of the coronavirus, and I ended up just taking a walk around the neighborhood and returning. It was so hot I was dying.
1001609	2021-07-12	We are currently in the midst of a Corona crisis, and it will be even more difficult for those who are facing difficult times. The ruling party's Dangdya has already reached an agreement with the opposition party to discuss matters that have already been completed. So, why did he throw away the promise he made with the Blue House government as if he were a devoted party and give tax exemption to …
1001610	2021-07-13	I went to see Haeyoung last year when the coronavirus was a little relieved, and I actually saw Haeyoung at that time, and I fell in love with her, so Haeyoung is my ideal type.
1001611	2021-07-13	If you go out for entertainment and catch the coronavirus, you will suffer from lifelong foot problems.
1001612	2021-07-13	If that's the case, then why are you doing it again in this Corona situation?
1001613	2021-07-13	The coronavirus death rate should be higher so people can go out and stay home.
1001614	2021-07-13	My summer vacation is Mark Sanka, so stop corona.
1001615	2021-07-13	These scoundrels, without any reflection, are doing their best to create anxiety among the public. They are making a fuss after getting an interview because they are not allowed to use the treadmill at the gym. It seems like they are crazy because they want to catch coronavirus.
1001616	2021-07-13	As of Ulsan Metropolitan City, the number of confirmed cases of corona is high, and the outbreak of corona in the southeast and northeast is entering the second wave. Those with symptoms are requested to get tested before visiting a medical institution. Ulsan metropolitan city disaster text message
1001617	2021-07-13	Do you have any coronavirus symptoms?
1001618	2021-07-13	I want to quit my job. I want to go to work in this time of coronavirus, but I don't have money, so I'm leaving crying.
1001619	2021-07-13	The Ministry of Foreign Affairs said that the international community's discussion on new technologies such as artificial intelligence big data and human rights has recently expanded, and the relevance of this issue has further increased due to the coronavirus pandemic. He explained that a lot of attention was focused on it, including from academia.
1001620	2021-07-13	It's like a self-diagnosis survey before going to school due to the coronavirus.
1001621	2021-07-13	The importance of a human rights-based approach to new technologies, the need for cooperation between various actors, and the role of new technologies for an inclusive recovery from the coronavirus situation, including for vulnerable groups, were also discussed in depth.
1001622	2021-07-13	In the COVID-19 situation, the overall impact of new digital technologies on the protection and promotion of human rights is highlighted. In particular, it was emphasized that a holistic and comprehensive approach encompassing the entire field of human rights is needed to respond to the impact of new technologies.
1001623	2021-07-13	A character wearing a mask because it's Corona City
1001624	2021-07-13	Kids can't go to school, and self-employed people are ruined today and tomorrow, but these so-called professional players spread the coronavirus while drinking with women in a hotel room and stopped the league. Let's see how they are disciplined for this.
1001625	2021-07-13	Those who went to Korea must have worked hard to prepare various things to be exempted from self-quarantine due to COVID-19. The bottom line is, when will the coronavirus end?
1001626	2021-07-13	It is said that more people around the world, excluding poor countries, died from coronavirus than during the Second War. In the United States, it is said that more American soldiers died than during the Second War. It is pathetic that we live in a world where we do not know when we will die. People's lives are at risk. I mean
1001627	2021-07-13	Gyeongsangbuk-do Provincial Office New confirmed cases of Corona based on month, day, city, Myeongpo, Hangandong, Yeongcheonmun, Gyeongsan, Daegu, Chilgok, Gyeongsangbuk-do Provincial Office Disaster text message posted on city/county website for more information
1001628	2021-07-13	Huh ㅠㅠㅠㅠㅠ Unni ㅠㅠㅠ I haven't seen you once since I broke my promise to go eat yarn cake in the year of production ㅠㅠㅠㅠㅠ I miss you so much ㅠㅠㅠㅠㅠ I'll definitely go out and hang out again when the coronavirus calms down a bit. Thank you for congratulating me. Have a short day
1001629	2021-07-13	Doesn’t Oh Se-hoon apologize for spreading the coronavirus in Seoul?
1001630	2021-07-13	Corona is getting worse so work hard.
1001631	2021-07-13	I want to eat fries there, but the one nearby is closed due to the coronavirus.
1001632	2021-07-13	The unprecedented heat is expected, indoor activities will increase accordingly, air conditioners will be turned on more, and the corona virus activity is getting better and better, so I'm really worried.
1001633	2021-07-13	If it weren't for the coronavirus situation, you are so big that I would want to run for the presidential election.
1001634	2021-07-13	I'm sure someone cleaned it up. Wear your mask well and be careful of the coronavirus.
1001635	2021-07-13	What time do you usually let me know that I was tested for coronavirus?
1001636	2021-07-13	Pfizer vaccine vaccination reservation successful Starbucks frequency product reservation failed Starbucks coronavirus vaccine
1001637	2021-07-13	Yeah, I can't run because of the coronavirus.
1001638	2021-07-13	In the end, it may be because of the coronavirus, but if the production period had not been extended in the first place, it would have been possible to release it before the pandemic. Anyway, I hope you like it too haha.
1001639	2021-07-13	My friend told me to be careful because it was a stage, but my friends and acquaintances who treated me as sensitive took their kids to the playground to play and adults gathered together to drink, and eventually they tested positive for coronavirus. I feel like I have no humanity left, so please stop.
1001640	2021-07-13	These days, the reason why buses come late and there are a lot of people is because Choi Jae-hyung of the Board of Audit and Inspection is making a fuss. If we reduce the number of trips for the common people based on market logic, what will the common people ride? It's annoying to live in the corona heat.
1001641	2021-07-13	That's right. As expected, Corona is still too much in the world. And if you ask the next question, we won't be friends from now on. Goodbye.
1001642	2021-07-13	If overseas travel restrictions are lifted only for those who have been vaccinated against COVID-19, would you be willing to travel abroad? Complete liberalization, conditional liberalization, travel bubble, etc. are all included.
1001643	2021-07-13	Do you think there is a need for complete liberalization of overseas entry and exit only for those who have been vaccinated against COVID-19? Criteria for complete liberalization No self-quarantine No obligation to submit a test report When delta mutation is not taken into consideration
1001644	2021-07-13	Are you willing to get the coronavirus vaccine?
1001645	2021-07-13	Since I need it for a school assignment, I'm planning to conduct a simple survey. If you have time, please ask. The topic is related to the coronavirus vaccine and travel. My team member didn't do the data research, so I ended up doing it myself. It's urgent, so it will probably end around lunch and the number of participants will increase in the meantime. If there are more than 100 people, I wil…
1001646	2021-07-13	Haha Corona stop
1001647	2021-07-13	Corona name ㅠㅠ
1001648	2021-07-13	The mayor who was incompetent during the swine flu is also incompetent during the coronavirus pandemic.
1001649	2021-07-13	Only in my neighborhood, there is no information about when the coronavirus vaccination will be available.
1001650	2021-07-13	Haha, if you look at the real coronavirus articles, everyone blames the government, but there are some things they didn't do, but in the end, it's because you guys played around.
1001651	2021-07-13	You can do it at any time, but these days you may have to wait a long time due to the coronavirus. I did that.
1001652	2021-07-13	Bucheon Hehe Corona is okay
1001653	2021-07-13	Now I want to live with a bit of madness. I have no choice but to blame it on the coronavirus pandemic.
1001654	2021-07-13	Wow, I went to the public health center to get tested for coronavirus even before it opened, but the line was really long.
1001655	2021-07-13	Is the coronavirus over? With the vaccine coming out, Delta came out, and now even Lambda is coming out.
1001656	2021-07-13	No, we are in the social distancing stage due to the coronavirus. Why are so many people coming to the hospital? ㅜㅜㅜ
1001657	2021-07-13	Don't set the stage for stable places in non-metropolitan areas. If you maintain the stage there and travel entertainment spreads the coronavirus, wouldn't it be okay to claim the right to indemnification from them?
1001658	2021-07-13	They say it’s Corona name lol
1001659	2021-07-13	It's scary because there are people around me getting tested for coronavirus one by one.
1001660	2021-07-13	Even though it's Corona, there are after-school classes.
1001661	2021-07-13	Restaurants that maintain the same taste as when they first opened are still looking for restaurants, even during the coronavirus pandemic, asking when they can get a lot of people in. Restaurants that can't do so are because the taste has changed and they have lost their original intention. As the number decreases, it becomes crowded mainly with customers who come because of rumors on the Intern…
1001662	2021-07-13	Thank you. I was resting after getting tested for coronavirus yesterday, but I received a text message early in the morning saying it was negative. I'm glad. It didn't hurt much, but you never know.
1001663	2021-07-13	I decided to go to Austria once the coronavirus is over, let's make money hard.
1001664	2021-07-13	I don't suffer from summer colds, but summer rhinitis is a problem. Let's become friends with me too. It's not Pointe Corona.
1001665	2021-07-13	Kiosk-related stocks were strong on the news of the minimum wage increase, and kiosks are expected to continue to receive attention in the future. As the number of confirmed coronavirus cases increased again, diagnostic kit-related stocks showed strength after hours. We wish investors success today as well.
1001666	2021-07-13	The number of confirmed coronavirus cases exceeds 1,000 every day and does not seem to decrease for several dozen days. This is due to the group demonstration by the leftist group, the Korean Confederation of Trade Unions, last day. We must report them and ensure that they are punished.
1001667	2021-07-13	Ahn Cheol-soo, you seem to have lost your mind as the weather gets hotter. Why do you say it's the president's fault that the coronavirus is a problem? A scumbag like you should go and get a room in an inn, move in, hold an all-night meeting, and run. Even though the Honam people created the floor party, they won the constituency during the general election. Aren’t you embarrassed that not a sing…
1001668	2021-07-13	I got the Pfizer vaccine. I was told it would only be possible next week, but they sent me a reservation ticket a little early, so I made a reservation right away and got it. I hope it won't have a big impact as the corona test for immigration will be done in 10 days. I had a mild fever after getting the shot and still didn't want to move. I slept without doing anything outside.
1001669	2021-07-13	I think they're talking about things like this, but before Corona, almost everything was behind.
1001670	2021-07-13	Since disclosing the real names of confirmed coronavirus patients may violate the Personal Information Protection Act, it appears that it is difficult to disclose the real names of the players when disciplinary action is taken.
1001671	2021-07-13	Guys, it looks like the coronavirus broke out at our school.
1001672	2021-07-13	But can I turn it off? What if Corona eats it from my mom?
1001673	2021-07-13	Never get the vaccine and hope you don't get infected with coronavirus
1001674	2021-07-13	I go to the bathhouse just for that moment after washing in the bathhouse, getting out of the steamy area, and having a can of Sol's snow that has cooled down in the cool. I would have gone if it weren't for the coronavirus, but it's a shame haha.
1001675	2021-07-13	Mind Punggyeong, the weather is hot, the coronavirus is rampant, and it's a total crisis. Health is the most important. Please take care of your health. Since I'm in self-quarantine, I'll work hard on writing the manuscript. Thank you always.
1001676	2021-07-13	Ah, I was so happy in my dream today. Corona disappeared and I went to an off-event to see Sandeul without a mask. I saw Sandeul right in front of me, made eye contact, and greeted each otherㅠㅠㅠㅠ I was so sleepy. I really hope a day like this comes soonㅠㅠㅠㅠㅠ
1001677	2021-07-13	I keep getting phlegm and my throat is a little sore, but I'm really worried because this isn't coronavirus.
1001678	2021-07-13	Lee Jae-myeong, who wants to take away the money that should go to people affected by the coronavirus, Lee Jae-myeong, who needs to seize local currency
1001679	2021-07-13	Last year, I was very stressed because of the sound of construction while I couldn't go out due to the coronavirus, but even now, I'm still doing it.
1001680	2021-07-13	Hey, I was planning to go on a trip in February, but I heard there was a coronavirus outbreak.
1001681	2021-07-13	Haha, there were quite a few more people who expected it to be a fall flower. Haha, my star, be careful of the heat, be careful of the coronavirus, and have a good day today. haha
1001682	2021-07-13	As we are in the corona stage, I am commuting to and from work by my own vehicle this week, and what really annoys me are the scum that interferes with reckless driving. The representative section is the section from Seongsu Bridge to Olympic Expressway toward Gimpo Airport Sports Complex, and looking at the traffic volume, this section is not that congested. continues
1001683	2021-07-13	My friend's mom is a close contact of the coronavirus, so she doesn't go to her school and didn't take the finals, so she gave me the midterm grades. Wow, I'm jealous. The finals are much harder than the midterms, and the midterms are really easy, so I get almost all of them. What if I catch a coronavirus, too? I don't have a midterm.
1001684	2021-07-13	My coronavirus test came back negative ㅏㅏㅏ
1001685	2021-07-13	It's a dog, hahaha, it's a diet bet, so I can't go to the gym because of the coronavirus outbreak.
1001686	2021-07-13	Because of the coronavirus, I can't meet up with my friends again this year and have an online party, but looking at Essense, they're going out a lot without permission. I want to pack them all up, put them in a quarantine facility, and lock the door. Movers.
1001687	2021-07-13	Yes, Jaehyuk can't go to his birthday party, so he will get vaccinated that day to kill the coronavirus.
1001688	2021-07-13	It is said that the Corona epidemic is due to the Delta mutation, but the place with the highest number of cases is Seoul, and the city of Seoul is worse than when the mayor was vacant. Looking at the outbreak of the Corona incident, it is impossible to accuse Mayor Oh Se-hoon of incompetence and corruption.
1001689	2021-07-13	The suspension of reservations is due to Jeong Eun-kyung's thoroughness. An explanation that fuels the anger of the public. Jeong Eun-kyung's Corona, the Ministry of Health and Welfare turns a blind eye and says your favorite name. Girl of the Month, Onew Bubble
1001690	2021-07-13	Let's spend a healthy summer with a determination to innovate, strengthen our minds with new creations, and strive to be born again. The peak of peace. The resurgence of Corona, the scorching heat. The ruin of the scene. Let's overcome with the heart of Ji, In-hye, and endure well.
1001691	2021-07-13	It was good when Park Hyung-joon lifted restrictions on business hours and allowed people to dance and sing in clubs. Now, people who didn't have any luck back then are blaming quarantine. It's amazing. I think there might be a group of people who don't want to be caught by the coronavirus. Think about whether it would be less difficult if you whined about the difficult times. Let's do it for real
1001692	2021-07-13	The statistics on confirmed cases of Corona are meaningless. Announce the statistics on deaths. A scary disease is a disease with a high death rate. So far, fewer people have died from the coronavirus than from the cold, flu, and pneumonia virus. It is easy to catch like a cold, but the death rate is low. Corona is no longer a public issue. Do not tighten the
1001693	2021-07-13	I'm worried because I don't think I have much of a choice due to the coronavirus social distancing. Where should I go after poetry?
1001694	2021-07-13	Can't wait for the national disaster relief fund. Local governments pay 10,000 won per person for the disaster relief fund. The disaster relief fund for the citizens is Corona Pre-Pal Onyu Bubble.
1001695	2021-07-13	ㅇㅁㅇ I want to practice playing first. I want to playㅠㅠ I even made a reservation for accommodation on Friday to play with my friends, but the coronavirus got worse so I canceled everythingㅠㅠ I'm so jealous of my sister who is playing right now.
1001696	2021-07-13	What happens tomorrow? Every day has become a sheet of thin ice. Parents and teachers have a mental breakdown due to the lightning strike of distance learning. Corona distance learning news. Pre-order and follow-up.
1001697	2021-07-13	Wow, all the foreign men I worked with caught coronavirus, but I didn’t.
1001698	2021-07-13	Thank you for the explanation of the happy poem that is confusing as to whether it is a famous saying or a name interpretation. With a grateful heart, Bokchae prepared free dream mountain vegetables with infinite yummyam yesterday. Are you satisfied? I hope you have a satisfying day today as well. Ingan, defeat the corona and come home safely. I see
1001699	2021-07-13	Lambda virus will neutralize the corona antibodies and there will be a lot of deaths. I'm really scared. It must be spreading even in Japan. If Korean athletes did not participate, they would covet a medal. If they are confirmed, they will suffer aftereffects even if they are treated. What are they doing?
1001700	2021-07-13	Park Seok-min, you did a good job of cutting yourself off when you left Samsung. You are a donation angel. So, did you catch coronavirus while donating to poor entertainment workers?
1001701	2021-07-13	In Israel, which has the highest coronavirus vaccination rate in the world, the number of new confirmed cases per day is well over 50,000. If you look at it simply compared to the population, it can be said that there are more than 1,000 new confirmed cases per day in Korea. What is comforting is that the death rate is low.
1001702	2021-07-13	It's a Bleach-like version of Corona. I'm stronger. Hehe, that guy is a little kid compared to me. I'll show him my real strength. Hehe, I'm stronger than that guy. Show me the number.
1001703	2021-07-13	There are cases where you actually get coronavirus by going to get tested for coronavirus.
1001704	2021-07-13	As the National Assembly paid out coronavirus disaster relief funds to all citizens, the Ministry of Finance made selective payments.
1001705	2021-07-13	Happy birthday to the actor. Even though the coronavirus is so severe these days, seeing the actor working hard and singing the pirate song made me feel alive when I watch the actor's curtain call video on the way home from school late. Take care always and I love you.
1001706	2021-07-13	While I was at the stage of sighing while looking at Instagram, I had an acquaintance who went out to play and posted under the photo he took that he hated Corona - I wonder if these crappy days will never end because of people like you.
1001707	2021-07-13	Wow, you must be sorry, it's really Corona
1001708	2021-07-13	Of course, I want the corona situation to ease quickly, but working from home is unbearable. No, just let me continue to work from home.
1001709	2021-07-13	There would never have been an event like this to overcome the coronavirus ㅠㅠ I want to go to Offcon
1001710	2021-07-13	When we meet, we can hug each other. When the coronavirus calms down, I will definitely meet you.
1001711	2021-07-13	Now I am starting a soldier's day. I will support, encourage, and love my Baekhyun today as well. I love you so much. Please be careful of Corona and stay healthy.
1001712	2021-07-13	However, one thing we are missing here is that if you look at the current news, it seems that more people have died from getting the vaccine than from corona, but this is strange to me haha.
1001713	2021-07-13	It's so hot in the morning that I have no appetite. No, I have to eat something to go to work, but it's so hot. The sound of cicadas outside the window makes me think it's summer, and the number of coronavirus patients is soaring that I have a feeling I'll be staying at home next week as well.
1001714	2021-07-13	I want to see the pet package quickly, Hee-nim’s ups and downs ㅜㅠ And I also want to see the Suju members taking their dogs on a trip, but the damn coronavirus schedule is so damn bad.
1001715	2021-07-13	People living in Seoul, please be really, really careful about the coronavirus.
1001716	2021-07-13	I can apologize for not doing well politically, but if you look at it seriously, I hope everyone now realizes that Corona cannot be prevented through quarantine. Also, is the definition of failure unconditional if it is less than 1,000 people, and is it a failure if it is more than 1,000 people?
1001717	2021-07-13	Based on the city of Hwasun-gun Office, number of confirmed cases of corona, number of occurrence, residents of other areas, no movement within the area. Please refrain from visiting other areas, including the metropolitan area. Disaster text message from Hwasun-gun Office
1001718	2021-07-13	It must be a hot day again today. It's full of heat since the morning. And after the restrictions due to Corona, it's almost confinement. Heat Corona confinement.
1001719	2021-07-13	ㅅㅂ The coronavirus has spread near the school and it’s scary.
1001720	2021-07-13	At-home, at-home, at-home, at home, at home, at home, at home, at home, at home, at home, at home, at home, at home, at home, at home, at home, please work from home. Why are you sitting when the coronavirus is like this? Work from home, please work from home.
1001721	2021-07-13	How could a Korean buffet fail because of the minimum wage? How can a buffet where customers serve themselves fail because of labor costs? The biggest reason was that it was most affected by the coronavirus. There was an article a few months ago that said Korean buffet stores were so prolific that they destroyed themselves due to excessive competition. I wrote it down and now I'm blaming it on th…
1001722	2021-07-13	Really, I hope all of you bastards are gone. It's not the end due to the coronavirus, but it's even caused mutations, and they made you suffer. Hehe, they're the best of us.
1001723	2021-07-13	Corona quarantine failure, vaccine shortage, Moderna's recent continuous mistakes related to the coronavirus are, in a good sense, because the Korea Centers for Disease Control and Prevention consulted with other ministries. In a bad sense, I think it is because ministries that should not have stepped forward ignored the quality control and raised their own useless voices. If you are a non-profes…
1001724	2021-07-13	Gimerjuni is foaming at the National Disaster Relief Fund, but seeing as they are delaying the payment period due to the coronavirus pandemic, doesn't that mean it is not urgent? Munf said they will consider providing the National Disaster Relief Fund when the right time comes. What is so urgent? The government is talking about disaster relief. The size is different, so isn't it a good idea to im…
1001725	2021-07-13	It would be better to say that he died an honorable death from Corona. The buffet is like minimum wage.
1001726	2021-07-13	No, because of Corona
1001727	2021-07-13	What kind of coronavirus
1001728	2021-07-13	In addition, we are also releasing Corona Lambda Mutation Mode, an improved version of Corona, the hard mode that was suddenly opened in the season, so please show your love. It was the God of Stars.
1001729	2021-07-13	corona
1001730	2021-07-13	I feel depressed on the way to get tested for coronavirus with my mom.
1001731	2021-07-13	Stay strong and be careful of Corona
1001732	2021-07-13	Isn't it the top priority to buy vaccinations with the money and vaccinate the entire population? The incompetent and ignorant people can't make wise decisions, so only the people suffer. As the coronavirus spreads, the people in power even made crazy evasive statements about responsibility for all the people. It is a shameful thing to pass on one's ignorance to the people.
1001733	2021-07-13	Taehyung, did you sleep well? Stay strong today, be careful of the coronavirus, and have a happy day. Don’t overexert yourself, take care of your health, and I love you.
1001734	2021-07-13	The franchise Korean buffet itself was once a flashy business and was destined to fail. Most people who went there once or twice said there was nothing to eat, and both E-Land and Shinsegae used their Korean buffet brands in their businesses, so their brand image deteriorated. ejaculation corona
1001735	2021-07-13	NC is amazing. They invited prostitutes to stay in their away accommodation. Haha. In the meantime, they caught coronavirus. They hid it with Kbo and brought about the suspension of the league. Congratulations.
1001736	2021-07-13	It's the first business day as the coronavirus level rises. I'm worried. How many customers will come?
1001737	2021-07-13	Haha, if it's the damn Corona, then I guess I'll have to tighten my stomach at home lol.
1001738	2021-07-13	Given the current situation with the coronavirus, there would be no way for Bomi and Eunji to hold a birthday cafe ㅡㅡ
1001739	2021-07-13	In addition to Ashley, E-Land unreasonably expanded the launch of Jayeonbyeolgok Susa and other businesses, and when it suffered a large deficit due to the coronavirus, it closed most of Jayeonbyeolgok as part of the process of reorganizing buffet businesses other than Ashley to improve its financial structure.
1001740	2021-07-13	The current leftists are probably operating a secret organization separate from the state administration and carrying out covert operations to manipulate next year's presidential election. Under the pretext of preventing the coronavirus, they are manipulating the approval rating with vote manipulation and disaster relief funds and manipulating public opinion by reporting on it on TV broadcasting.…
1001741	2021-07-13	Everyone, please be careful of the coronavirus. My brothers and my family.
1001742	2021-07-13	Please contact me if the coronavirus calms down and you need to come to Korea.
1001743	2021-07-13	This is the epidemiological investigation team at the Yeongdeungpo-gu Public Health Center. Fri. Sat. Wed. Thu. A confirmed coronavirus patient visited Subway Gukhoe-daero in Yeongdeungpo-gu and we will inform you of the test. Date of investigation Fri. Sat. Wed. Thu.
1001744	2021-07-13	Does anyone know how many days it takes for coronavirus contacts to be notified in the metropolitan area? Looking at the case in Daejeon that was contacted yesterday by the company, they were notified on the same day that there was a confirmed case among moviegoers, so it takes more than a week to trace it.
1001745	2021-07-13	If it weren't for Corona, I would have seen Seol Young-woo and Kim Min-jun dancing ㅅㅂㅠㅠㅠ
1001746	2021-07-13	But that doesn't change the fact that Doosan made a shameless request to suspend the league. Last year, Hanwha also had a military shortage due to the coronavirus infection, so did they request a suspension of the league? I don't think I heard that.
1001747	2021-07-13	About 1,000 people are losing their lives every day due to Corona in Indonesia. What kind of war should we call this?
1001748	2021-07-13	There is no fundamental solution to the lack of electricity supply under the Moon family administration, and the only solutions are to tell people to wear masks, not meet people, close stores early, and use electricity sparingly.
1001749	2021-07-13	Seoul The Media Lab Coronabot The cumulative number of confirmed cases of the novel coronavirus in Korea has reached 100 as of today. Source: We are trying to make the minimum necessary changes for humanity.
1001750	2021-07-13	It's a bitch. Corona bitch.
1001751	2021-07-13	There are also issues with Oh Se-hoon and Park Hyeong-jun, but what happened to the coronavirus after you took office? Why is there nothing said about making people travel on a selective basis while opposing selective payment? It seems like they are not interested in preventing the coronavirus and are only interested in releasing money.
1001752	2021-07-13	The place I originally wanted to go was Europe during the Christmas period, but now I want to go anywhere overseas. Corona, please turn it off now.
1001753	2021-07-13	Please give us more manpower since Corona. Since the new year, we have increased just one more person, and work satisfaction has increased. Everyone is unanimous in saying that it is great to have one more person. The hospital should hire more people.
1001754	2021-07-13	Because of the coronavirus, it's difficult to go out to eat hotpot.
1001755	2021-07-13	From the delta mutation to the lambda mutation, the coronavirus spreads again around the world, including in Europe. The increase in the vaccination rate has slowed, but the number of confirmed cases has increased rapidly.
1001756	2021-07-13	Corona is really annoying
1001757	2021-07-13	Corona is going crazy
1001758	2021-07-13	About 100 coronavirus cases are expected today ㅠㅠ
1001759	2021-07-13	I think this post has some basis, because I have a very weak body due to chronic diseases. If I get infected with an infectious disease, it will happen as soon as I am exposed. I had corona-like symptoms a few times after going outside, and after feeling sick for a while, I was fine. I went to the hospital at the time. Otherwise, he might have died.
1001760	2021-07-13	Why is this guy who passed the supplementary budget and bills like a rag and dragged his feet because he had no ability to brag about how good he is? Thanks to Deputy Prime Minister Hong Nam-ki, our country is on the top even during the coronavirus pandemic, so it's absurd and unlucky for an incompetent person to discipline someone in front of someone with power.
1001761	2021-07-13	No, no, something dangerous is coming during the Corona period.
1001762	2021-07-13	Until now, I was struggling because I was scared of getting tested for the coronavirus, not going anywhere, and working from home to home, but I received a document saying that I had to apply for everything in the restaurant business.
1001763	2021-07-13	The number of new confirmed cases of Corona has surpassed ㄷㄷㄷ It’s crazy, really.
1001764	2021-07-13	This Corona epidemic is due to the government's foolish actions to increase the vaccination rate. The reason the vaccination rate fell is because the victims ruined their lives by not acknowledging the side effects in an attempt to hide them. If the side effects are honestly acknowledged and compensation is provided, the vaccination rate will increase. I'm going up, but I still can't come to my s…
1001765	2021-07-13	Looking at the real estate policy and the coronavirus policy, I wondered if it was the best. The social atmosphere is very individualistic, but I think the country should be a little different. I think we should lead the country well like the late President Kim Young-sam and the late President Kim Dae-jung.
1001766	2021-07-13	Summary of Monday-Tuesday-Wednesday After getting tested for corona at the Wolseonbyeol Clinic, I went to Yangpyeong and practiced my body and mind in one place with a bunch of wild vegetables and talked about drinking alone. I received a call in a hurry and got the Pfizer vaccine. My shoulder was stiff, but I was a little scared, so I took Tylenol and did not plan to sleep in corpse mode. Howeve…
1001767	2021-07-13	Sun Saturday Recruitment of invited men We are meeting men and women Handsome and mannered Humorous Hoo Choo Jaknam Pass Premature ejaculation Pass Photo and self-introduction Welcome with essential supplies Location Dangjin Can anyone who can verify after corona test apply? You don't have to do this. I won't reply. No reply to those who applied. Those who gave, please support again.
1001768	2021-07-13	Korean buffets must have gone out of business because of the coronavirus before the minimum wage. They must not have been afraid of the communal tongs.
1001769	2021-07-13	Corona, why is the number of confirmed cases increasing day by day? They say today is the highest ever?
1001770	2021-07-13	Exemption from getting rid of Corona haha
1001771	2021-07-13	If we catch the coronavirus, deliveries will decrease.
1001772	2021-07-13	Last month, the senior sitting next to me had a younger sibling who went to the same karaoke bar as a confirmed patient, and his family member also got tested for coronavirus. Yesterday, when the part leader saw him sniffling, he said no way, and he didn't want to get his nose picked with a cotton swab, so he told his younger sibling to stay alone and fiercely told him that he was also being infe…
1001773	2021-07-13	Ah, be careful of Corona.
1001774	2021-07-13	Breaking News: The number of new confirmed cases of Corona has reached the 1,100 mark for the first time in history.
1001775	2021-07-13	When Corona broke out in Wuhan, China, the president said he shared the pain and did not ban entry, allowing the virus to spread in the country. However, after receiving an ineffective Chinese vaccine, people were exempted from quarantine when entering the country. However, due to the spread of the delta mutation, business was suspended and the people were devastated, including the president. The…
1001776	2021-07-13	Ignorance breeds fear. The virus has been around for years, but humans are still fine. This means the human body has adapted to the virus. The autoimmune function is working. A vaccine that has not been fully verified is more scary than the coronavirus. Quarantine vaccines are all public. It's a scam
1001777	2021-07-13	They say that they are doing it differently from the government's quarantine policy and that they are coexisting with the coronavirus by dragging it with aggro, but it is the same virus as the Orona virus that exploded the number of confirmed coronavirus cases. Does it coexist with the coronavirus bacteria?
1001778	2021-07-13	Seoul Mayor Oh Se-hoon's disappearance of the epidemiological investigator created a major loophole in coronavirus quarantine.
1001779	2021-07-13	The main culprit for the spread of Rorona has moved from the church to the younger generation. If things continue like this, I think humanity will perish. I think we can put an end to the coronavirus if each individual is alert and does their best to prevent the virus. In these serious times, are entertainment bars and clubs the original word?
1001780	2021-07-13	Just as human behavior becomes unstable when exposed to new things, the human body had a hard time because its immune function against the coronavirus did not work in the early stages, but it is believed that the human body has adapted to it in the past year, so a vaccine that has not been fully verified is an act of murder and suicide. Now we have to switch to our daily routine.
1001781	2021-07-13	It's unfair, so I'll definitely skip the month. I was really planning on stopping by the goods store, but I'll just come after seeing it. Damn Corona.
1001782	2021-07-13	Running the corona with a supercomputer - Following the alpha beta gamma, the delta variant showed its power this year, then weakened around the fall, and after next spring, lambda gained strength again, decorating the final spark of the corona, and gradually going into extinction after the end of next year.
1001783	2021-07-13	In the end, it's all taxes, but I hope it will be used usefully to resolve the polarization that has worsened due to the coronavirus and to help those who need immediate help with their livelihoods. I support President Moon Jae-in. I support Deputy Prime Minister Hong Nam. I am in favor of selective payments. I am opposed to the Democratic Party's platform.
1001784	2021-07-13	Haha, but since I emptied the fridge and got a bowl to eat, I want to eat bibimbap. It may be a long way before the coronavirus is over. ㅠ Even in a few years, I want to get together and go camping, make bibimbap, and eat meat.
1001785	2021-07-13	In all of these countries, the number of daily confirmed cases and deaths due to the coronavirus is currently much higher than in Korea, which is said to be the worst, and in addition, we can see a pattern of significantly increasing again, rather than decreasing, as social distancing is greatly relaxed.
1001786	2021-07-13	Autistic politics, full-scale blockade in the Corona phase, the cherry blossom festival is acting as a self-appointer to massacre the sovereign, the Corona vaccine operation by the government corruption using the medical mafia is the blockade operation of workers running out on the streets to protest the election coup, and pressure on the economy.
1001787	2021-07-13	When running the corona using a supercomputer, the delta variant, following the alpha beta gamma, shows its power this year, then weakens around the fall, and after the spring of next year, the lambda variant shows its power again, decorating the final spark of the corona, and gradually goes into extinction after the end of next year.
1001788	2021-07-13	Ha Corona, I want to give it away.
1001789	2021-07-13	Hong Nam-ki: No country provides all disaster relief funds to all citizens. They say they are advanced countries, but are there any countries that do not expand their finances and provide less disaster relief funds like Korea during the coronavirus outbreak?
1001790	2021-07-13	I'm the same guy as Oh Se-hoon. Corona is killing the economy. What kind of guy is this? Albam thought about it and wrote it in ancient times. The reason is that people with a little money get angry at people like us who say things like that.
1001791	2021-07-13	Luckily, my father-in-law passed away after traveling to New Zealand just before the coronavirus epidemic hit the Earth. I was surprised at how simple and small it was, to the point where I wondered if an advanced country with a per capita income of over $10,000 could be like this. What surprised me even more was the enormous size of the hardware store. Difference: New Zealand hardware stores are…
1001792	2021-07-13	I got the first dose of the coronavirus vaccine on Monday. I still have muscle pain today Wednesday.
1001793	2021-07-13	Let's go cry while getting sick of Corona. Diya and I will make you something to eat and eat if you're hungry.
1001794	2021-07-13	Suddenly, my mom called me saying I was thinking about going to Korea, as if she was worried that I was homesick and depressed. It wasn't like she usually calls me once a month, but she said she was just trying to go because she couldn't go to Korea if she got her green card and got caught, so she told me not to come to Korea because the coronavirus is so serious these days. lol
1001795	2021-07-13	Corona is not the problem, but the owners who are not in business are using the minimum wage as an excuse to close down their businesses. Haha, do part-time jobs. I will give you an hourly wage. People who don't even know how to run a business are running into business, which is why they got into trouble.
1001796	2021-07-13	And what do I know? I'm the one who says I'm too sensitive to the coronavirus, but Albam, the woman who would be my wife, saw the article and wrote it in ancient times.
1001797	2021-07-13	The Global Citizen Live event will be held as part of a campaign to request vaccine donations and financial support for poor countries and the extremely poor to end the coronavirus.
1001798	2021-07-13	The Global Citizen Live event will be held as part of a campaign to request vaccine donations and financial support for poor countries and the extremely poor to end the coronavirus.
1001799	2021-07-13	I am a member of the union. I know the Moon Jae-in administration's plan to reach 10,000 won, but it is unreasonable to ask politicians to keep their promises. I can say that he is a good politician because he is professional. I think small business owners will have to lower their standards due to the corona situation. The government has declared a level 1, so things like rallies are not popular.…
1001800	2021-07-13	Honestly, I think I'm too sensitive to coronavirus prevention, but this guy who has some money and thinks he's a recipient of the basics sleeps with the air conditioner turned on when he can't even sleep. He pays a lot of taxes, but he's going to human trash who drinks from the morning. There are many beneficiaries
1001801	2021-07-13	The headquarters that is the most important in inciting anti-government disorder is the People's Pyongyang, and it appears that they have established branches like the Chosun of the Association at the instigation of the first-time voters. In the end, I believe that the leader of the anti-government group is the People's Pyongyang. It is a difficult time due to the season and the coronavirus varia…
1001802	2021-07-13	There is no such thing as big or short words in Corona. We need to change our lifestyle and not meet anyone other than myself.
1001803	2021-07-13	When will Corona really end?
1001804	2021-07-13	In this neighborhood, where there are relatively many elderly people, the coronavirus is almost over. Haha. Especially among the male elders, 100 out of 100 people are avoiding masks and poop. It's annoying. My parents should educate me well.
1001805	2021-07-13	Thank you haha. I'll see you when the coronavirus calms down. After the season is over and I'm done with training, I'll join a club when I have time.
1001806	2021-07-13	Corona is the worst, making money is difficult for everyone, and the weather is also the worst. In times like this, even the slightest touch anywhere makes anyone explode. Every word you say must be carefully and humbly. You must thoroughly bow your head and be positive.
1001807	2021-07-13	All information about Corona is held by government agencies, but even the statistics are actually hard to believe. If you look at the past between last year and this year, there are cases of false positives in the test itself.
1001808	2021-07-13	It is difficult to accept President Ahn Cheol-soo's cursing remarks about the spread of the coronavirus. In the end, do you really want the people to go through the process of suffering? You are the kind of person who will splash in the water. It is disappointing that he is a person whose thinking ability is only at that level.
1001809	2021-07-13	I didn't want to see people say things like that just because they had some money, not because of coronavirus prevention. Honestly, I felt like people like me were looked down on.
1001810	2021-07-13	I didn't want to see people say things like that just because they had some money, not because of coronavirus prevention.
1001811	2021-07-13	Originally, I was planning to stay in a room with my friends and hang out, but the number of coronavirus patients increased rapidly and reservations were canceled, so I was bored and was looking at rooms so I could hang out next time. There are so many pretty rooms. Of course, there are scams, but hey.
1001812	2021-07-13	I have secret two-tone hair that has been bleached only on the inside, but my hair is stronger than I thought, so I want to bleach it all over. It would look good with blonde hair, but I would have to quit my job and change jobs to do that. In this Corona era, I just have to travel more.
1001813	2021-07-13	I like refreshing beer, and I think Corona was the best I've ever tasted.
1001814	2021-07-13	The albums they both release these days are much better than before, and the talks are more convenient and fun. If it weren't for Corona, both of them would have spent a lot of money on events and festivals, but it's a bit disappointing. I hope they do well as female soloists with unique personalities.
1001815	2021-07-13	Corona delta mutation lambda mutation I will spend the rest of my life with infectious diseases
1001816	2021-07-13	Can someone please help me get started with malatang when the coronavirus calms down. I want to try it ㅇㅠㅇ
1001817	2021-07-13	For some characters, we had to go through multiple castings to find actors who would actually fit in well. Were there any problems with schedule delays or production costs due to the coronavirus? The worst thing was the time schedule. Actually, we wanted to start filming in March.
1001818	2021-07-13	Because of the coronavirus, we can't even go to our workshop. It was supposed to be a late night trip, but they changed it to a day trip. But now we can't even go to that, so we're just walking around.
1001819	2021-07-13	If the real coronavirus is resolved, I will go to Saengkado and Insight. I will definitely try Kagong too.
1001820	2021-07-13	Well, I was in Canada, but I'm running away from the coronavirus for a while and I'm going back soon haha.
1001821	2021-07-13	The good thing about being in the corona stage is that the church, which had very severe light pollution, does not light up the cross even in the early morning. I don't know why the church cross is not subject to artificial lighting regulations. I've wanted to grab the pastor by the throat more than once because of that damn light pollution.
1001822	2021-07-13	I need to prepare for a working holiday, but will the coronavirus be resolved?
1001823	2021-07-13	Year/Month Raftel Uramichi Teacher Raftel Kobayashi Opera Girl Raftel Vanitas's Memoirs Raftel Luca Released Boss Baby Crayon Shin-chan The Doodle Kingdom Movie Highly Possible to Be Postponed Due to Corona Gintama The Final Blah Appears on Dorama Korea
1001824	2021-07-13	It's unfortunate that the coronavirus level has risen, but honestly, I really like working from home.
1001825	2021-07-13	Will Corona ever end?
1001826	2021-07-13	Yejin, it's been so long. Yejin, I'm so, so happy right now. I'm so, so happy that I can see Yejin now. Yejin, eat well. It's corona. You need to be healthy. Don't get corona. Stay at home. Eat well. Take a warm bath in the bathtub. Drink yogurt. Put yourself in a blanket. Go and watch Netflix. What can I contribute to Yejin’s happiness?
1001827	2021-07-13	They tell me to wait a year, but the more I think about it, the angrier I get. They say you're the one who sucked because of Corona, but if there are more events next year, you'll attend. That's it.
1001828	2021-07-13	When the Korea Con was forced to be cancelled, it wasn't enough to just act like something was going on, so when the coronavirus was getting worse in Korea, they didn't even mention the letter ㅋ of the coronavirus, and now if COVID gets the hell out ㅇㅈㄹ, we won't be shouting Kim Nam-joon get the hell out. You are the personification of face confiscation.
1001829	2021-07-13	I want to go back and buy stocks related to the coronavirus vaccine.
1001830	2021-07-13	The percentage increase in the first year of the government, which was the worst and lowest during Park Geun-hye's time, stopped at 40% due to the coronavirus, but last year, the annual average was about 100%. It's official that it is less than Park Geun-hye's.
1001831	2021-07-13	Someone close to me passed away due to coronavirus. I smiled and said hello to them until a few days ago, but my heart is blank.
1001832	2021-07-13	Hahahaha I started because I wanted to play otaku songs, but I couldn't do it in the middle because of the coronavirus when I was a complete beginner, so now I'm completely sick of it.
1001833	2021-07-13	If there wasn't Corona, I would have been preparing to go to Rak Fe at this time. I would have been packing my bags with excitement because it opens at the end of the month and the beginning of the month.
1001834	2021-07-13	ㅠㅠㅠㅠㅠIt’s so bad, please kill Corona.
1001835	2021-07-13	The day I get the coronavirus vaccine overlaps with my menstrual cycle. I'm so scared of what will happen to my body. Just my period is overwhelming.
1001836	2021-07-13	Begin, thank you for the pretty Pooka sharing event. It's so pretty. I really wanted to go to the event you planned for ARMY's birthday, but because of Corona, I went to the cafe you did and it was really nice. I'll definitely go during this damn Corona month.
1001837	2021-07-13	When you work at a company, every day, week, month, and quarter are the same, so there's nothing new. Especially in our company, there's no particular big goal, just do everything consistently like now and go out a lot to stay healthy. I've been staying at home for over a year because of Corona.
1001838	2021-07-13	What's better than having fun here with friends? Right? ㅠㅠㅠ I also got tested for coronavirus yesterday haha.
1001839	2021-07-13	I'm in my reserve year, but I don't know because I'm going through a lot of trouble with the student reserve corona, but it's written that I'm going to the wrong place, so I don't think I'm going there in writing. It's different from belonging and going to training when there's a war.
1001840	2021-07-13	Now, after taking the industrial engineer practical exam this week, I think I'll have to buy some until the coronavirus subsides.
1001841	2021-07-13	I live in Korea too. Corona sucks. I also won Mapsol so I was able to see it. Corona sucks. I miss it too. Hehehe. I wonder if it will be possible because it's too much now. ㅠㅠㅠㅠㅠ
1001842	2021-07-13	Even before Corona, abused children always existed.
1001843	2021-07-13	When there was no coronavirus, whenever I went to the movies, I always ate half and half caramel garlic popcorn.
1001844	2021-07-13	There is no need to apply force. If you make sure the ends are well engaged, you will be able to pick it up without much force. Since your hands are not yet used to detailed movements, it seems like you are trying to do it with force, so start slowly and pick up light items without applying much force. Even if the way of holding it is wrong, use a lot of force. Listen, the coronavirus will end qu…
1001845	2021-07-13	Wow Corona
1001846	2021-07-13	That's rightㅠㅠㅠ It's so slipperyㅠㅠㅠㅠㅠ I have to hold on harder, so sometimes my hand suddenly hurts while eating. I'm learning, so the pain is gradually decreasing. Sigh. I really must go to Korea at least once. It's so bad. Corona
1001847	2021-07-13	Anyway, I can see it, fuck Corona.
1001848	2021-07-13	Cases in our country have surpassed today I am actually a teacher who draws pictures to children and I am thinking whether working could make me more susceptible to getting infected with corona This is a point I find very important
1001849	2021-07-13	No, as soon as the markets suddenly changed in Seoul and Busan, the increase in coronavirus was either the fault of the market or someone else. Yes, it was also the fault of the people who elected those two.
1001850	2021-07-13	I really don't know how to do team laundry, but if a married player on my team invites a mistress he met at an entertainment establishment to his away accommodation and plays with her, then catches coronavirus and the league is suspended, team laundry is possible or talcbo is possible.
1001851	2021-07-13	It is a time when childbirth is imminent. He announced it through the coronavirus and announced the Lord's imminent coming through healing. Even though a clear message is being delivered through the two prophets, why does the Korean church not believe that this word came from God?
1001852	2021-07-13	I wanted to move from there and worked as a teacher there, but because of the coronavirus, I had to return to France and I haven't been able to come back until now. My future is ruined.
1001853	2021-07-13	Haha, my high school classmate haha, he was always posting on Instagram asking what would happen if he got tested for coronavirus and self-quarantined while hanging out, and then he finally posted on Instagram that he was diagnosed with the virus. Haha, you are worth living. There are many people dying because of you, so I thought you would want to do that, so I unfollowed everyone on Instagram. …
1001854	2021-07-13	An experience that Twitter friends couldn't have had. Before the outbreak of the coronavirus, I was passing a large cosmetics store on a crowded street in Itaewon, and the narrating model told me to stop by the store in Japanese. Haha, I wonder if I really look Japanese.
1001855	2021-07-13	Healing is taking place in this ministry. At a time when the global coronavirus judgment is coming, God is awakening His people through judgment and healing. Both judgment and healing come from the two prophets, showing that they are messengers sent by God.
1001856	2021-07-13	It's a big deal. I'm really going to starve to death before I catch coronavirus.
1001857	2021-07-13	I want to buy it for you, but I wonder if anyone will open the door because of the coronavirus.
1001858	2021-07-13	When I said I was going to Enstar Cafe on Sunday, I asked where I was going in Corona and I made a reservation and said I had been waiting for a month. It was so delicious. To me, this is heaven.
1001859	2021-07-13	Chosun, if you go crazy again with the coronavirus, how will you take responsibility?
1001860	2021-07-13	I can't go. I got the vaccine, but it's due to Corona. The embassy said it's still Monday.
1001861	2021-07-13	It doesn't work because of Corona.
1001862	2021-07-13	When the coronavirus calms down, I'll have to turn off for a bit.
1001863	2021-07-13	Doyoung, I hope you get better soon. Don't forget to take a lot of vitamins and get enough rest. I believe you have to do that to beat this coronavirus. I love you.
1001864	2021-07-13	These days, my bronchitis is really bad and I want to cough and scratch my throat to relieve it, but I'm the one who holds it in for fear of people thinking it's coronavirus. It's really painful.
1001865	2021-07-13	Studying or reading. You can't just lie down and sleep and feel bad about not being able to go out to play in the coronavirus situation. You can't just leave me playing games. Oh, what kind of elementary, middle, and high school kids am I? We've been arguing about that since we were freshmen in college. Are you tired of this? Just leave it alone.
1001866	2021-07-13	Wow, I'm not going to take any more pictures because I'm less confident in my work because of the coronavirus, and then I won't be able to go anywhere, so I won't be taking any more pictures.
1001867	2021-07-13	I made a reservation at a university hospital, but at first it was difficult because it was worse than ticketing, but it would be really difficult to make a reservation for a larger day in the month. I have to participate in the Starbucks reservation war again at this early morning. It's really a reservation war during Corona.
1001868	2021-07-13	Oscar, you worked hard too. The coronavirus is getting worse and the heat is getting hotter, so please take care of your health.
1001869	2021-07-13	Wow, I have to go to the hospital for a checkup, but because of the coronavirus, my salary has been cut in half and I'm in big trouble.
1001870	2021-07-13	It's so hot. If you don't get heat-related illness or coronavirus, won't it be a successful month?
1001871	2021-07-13	Graduating grades from our school make school life guidebooks for new students, but what if that too is canceled due to the coronavirus?
1001872	2021-07-13	The corona test was painful. I didn’t feel sick at all.
1001873	2021-07-13	I was planning to go to Seoul next week, but I'm thinking about it because of the coronavirus ㅜㅠ I wonder if it would be better to postpone it ㅜㅜㅜ
1001874	2021-07-13	Another friend still travels, and the monthly rent for each store in his building exceeds 10,000 won. He probably gets more than just the monthly rent. This friend said he saved all his money by not being able to travel abroad due to the coronavirus, and buys luxury goods once a month. I need a change of pace, so I get manicures and pedicures regularly.
1001875	2021-07-13	My friend lives in a one-person household and lives on a monthly rent of 10,000 won, but due to the coronavirus, she has had to take unpaid leave several times, so she says she is wasting the money she had saved up. If I give her 10,000 won, I can pay a month's rent, but if I only get 10,000 won, I will have to pay another month's savings. Now, even saving has become a luxury. saguaro
1001876	2021-07-13	ㅇㅎ I also want to go to the movies, but I can't go because of the coronavirus. I'm stuck at home, but the coronavirus level keeps rising.
1001877	2021-07-13	I want to quickly sing along for victory. When will Corona end?
1001878	2021-07-13	That's it. As soon as I saw all of those Renboshi, the coronavirus started, so I thought this was a prophecy, but it's becoming more and more like that. ㅠㅠ
1001879	2021-07-13	Be careful of the heat, beware of air-conditioning, it was so similar to Doo-Op's comment hahaha. As expected, if you like it, you'll become similar. Radu, be careful of the heat, be careful of air-conditioning, be careful of Corona, sleep well.
1001880	2021-07-13	By then, the end of Corona must be declared. All of you, Topura, gather together as if you were alive.
1001881	2021-07-13	It reopened from the general ward to the corona ward in a week hahaha. So, the moment I was working in the nose unit again hahahahahahahaha, let's fight again, heehee.
1001882	2021-07-13	Ugh, I'm glad that such a catastrophe didn't happen, but this damn corona shows no signs of cooling down. I'm glad it ended well.
1001883	2021-07-13	Oh my, you're a college student. I'm so happy to see you. Aha. If you have a part-time job that starts in the morning, it must be very difficult, so make sure to eat breakfast before you go. When will the coronavirus really end? There's no sign of it ending. ㅠㅠㅠ
1001884	2021-07-13	I hurriedly went to the funeral at a late hour, and even those who were not due to die due to the coronavirus passed away. I feel sorry for the people who passed away and the children left behind.
1001885	2021-07-13	Happy birthday to Heo Eok Kin. Be careful of coronavirus on a hot day. Have a happy day eating lots of delicious food.
1001886	2021-07-13	It smells like apple juice. It's not the first time, I felt it yesterday too. I'll try it on you later, Dear. When the coronavirus calms down, come back to The Long Night Seoul again.
1001887	2021-07-13	That's right, that's right ㅠㅠㅠㅠㅠ Thank you for the tip ㅠ I'll definitely come visit you when the coronavirus is over ㅠㅠㅠ Corona is a bitch
1001888	2021-07-13	Corona confirmed in Seoul, Gyeonggi and Busan due to entertainment ㅠㅠ
1001889	2021-07-13	Corona is really dizzying
1001890	2021-07-13	Winter Bubble Minjeong, I miss you. There will come a day when I can see you when Corona is over. Until then, hold on well, have fun, and be happy.
1001891	2021-07-13	It's burdensome to see employees' salaries go up as even stores that are open due to the coronavirus are closing down. When the coronavirus calms down, it'll be up and running.
1001892	2021-07-13	Haha, it's so funny. Why is it funny? As we live in the Corona era, there are a lot of re-releases, so you can watch it again when you get a chance. Even though the dialogue is written poorly, the screen charm is explosive.
1001893	2021-07-13	Oh, I thought you were an office worker ㅠ Is your work really hard ㅠㅠㅠ It's true that I'm a student, but I'm a college student. I also need to find a part-time job, but I'm worried because of the coronavirus.
1001894	2021-07-13	corona
1001895	2021-07-13	Let's go ㅜㅜ It's so expensive ㅜㅠㅋㅋㅋ I quit my part-time job and I can't go there haha. Try going when the coronavirus calms down. It's fun.
1001896	2021-07-13	I'm a woman who is serious about marathon soup, so it was a valuable day because I got a lot of information about marathon. The best marathon. I'll go on a marathon tour when the coronavirus is lifted.
1001897	2021-07-13	Corona test required for Gintama premiere, what should I do?
1001898	2021-07-13	The reason is funny. I don't have any off time to go due to Corona, so I'm focusing on managing my grades. I'm going to college, so I'll try to get top honors at least once.
1001899	2021-07-13	To be exact, I'm crazy because I can't go out because of Corona, but I have to love my best friend.
1001900	2021-07-13	Kingdom is over, so I hope they can use that energy to make a comeback around February. Since the Olympics are on in February, there won't be any music broadcasts, and now the coronavirus is getting serious again, so anyway, I hope they make another comeback within this year. Are you really watching YG?
1001901	2021-07-13	Because of the coronavirus, the company didn't do workshops, so the company posted pictures, but there aren't a lot of items for sale, so the market price is probably around that.
1001902	2021-07-13	Oh, that's right, I was really surprised to hear that an acquaintance of mine caught the coronavirus just today. This is the first time that someone I know in person has the coronavirus.
1001903	2021-07-13	You can call it Coronabong
1001904	2021-07-13	My elementary school teacher is just my eunuch. As soon as the coronavirus is over, I will run to him right away.
1001905	2021-07-13	It's random, but when the coronavirus gets better, should I go on a blind date? I like conceit, so I just thought about it and couldn't do it.
1001906	2021-07-13	Thank you. It was very hot today. Did you have a good time? I had to be careful not only about the coronavirus but also the heat, but the girl's coolness is the best ㅠㅠㅠㅠ I want to quickly put my face together. Aja, I don't have any summer clothes, but I'm wearing casual barren clothes.
1001907	2021-07-13	It's not enough for so-called professionals to drink and have fun at the hotel where they come to play, get coronavirus, and stop the league. Does this really make sense? How funny should they look at the fans who wear masks the entire time in the stadium and are careful even when taking a sip of water?
1001908	2021-07-13	I'll watch it because of Corona.
1001909	2021-07-13	I really help each other. Minky, the cure for corona blue. Thank you, sir.
1001910	2021-07-13	ㅠㅠㅠ My guild members also asked me to do all raids during the day because it’s until midnight ㅠㅠㅜㅠㅜㅠ This damn coronavirus ㅠㅠㅠㅠ
1001911	2021-07-13	But I can’t stick around anyway because of the coronavirus.
1001912	2021-07-13	Corona Beer Delta Airlines Hello
1001913	2021-07-13	Looking at the progress of the coronavirus, it seems like the end of humanity is just around the corner.
1001914	2021-07-13	Oh my, Corona again
1001915	2021-07-13	Fuck, even baseball is stopped because of the kids who couldn't manage their peppers. It's the Corona stage and the league is suspended. Why are those damn peppers the problem? I'm really mad.
1001916	2021-07-13	The postponement of the primaries is so bad. Those who did that should be eliminated from the next nomination, and if they are currently in office, they should all be expelled. Those idiots who think that Corona is their crown.
1001917	2021-07-13	Corona is gone and we have a face-to-face fan meeting.
1001918	2021-07-13	I'm upset because of the coronavirus ㅜㅜ
1001919	2021-07-13	ㅜㅜ There are so many tickets ㅠㅠ Corona is real ㅜㅜㅜ But I like this cat cat’s photo. I don’t know if it’s edited, but the atmosphere is ㅠㅠ The composition is good, and there’s the aesthetic of the shaking.
1001920	2021-07-13	But unfortunately, the beer bar that knocked out the drink was unable to overcome the coronavirus and eventually closed down. It was a place that had beers such as Guinness Draft Beer and Hoegaarden Draft Beer that were not sold in many places, but it was closed before we knew it. It lasted until last year, but after that
1001921	2021-07-13	Because, really, we should meet once when the coronavirus calms down.
1001922	2021-07-13	Why do all coronavirus tests only prick the left side? Is there not a single person who is left-handed? Since I only get pricked on the left side once a week, I feel like my nostrils are split apart.
1001923	2021-07-13	Wow, are you planning to learn Korean? Korean is the fastest language to learn in the world. It is said that adults can read it in about a day after learning it. Of course, it will take a little more time to be able to understand the exact meaning right away. I heard you live in the United States. Corona is scary these days, so be careful.
1001924	2021-07-13	Corona vaccine application completed. I'm scared to go to work ㅜㅜㅜ
1001925	2021-07-13	When the coronavirus is over and I go off, I want to have so much fun with Twitter.
1001926	2021-07-13	Guys, I had something swollen on the front of my eye this morning, but it has subsided now. But it keeps itching, and when I lift my eyelid, I see something yellow and tiny, like sebum build-up. Is this too far? I have to go to the hospital because of Corona, but I still have to go. Get it ㅠㅠ
1001927	2021-07-13	ㅠㅠ I'll see you next time when the coronavirus calms down a bit. It's been a while.
1001928	2021-07-13	If you don't do that guy's prostitution, he will come to the expedition and catch coronavirus while doing prostitution at the lodging he gave you to play baseball.
1001929	2021-07-13	It's a movie that I really need to see during the coronavirus outbreak. Anyway, I'm used to just watching reruns of genres I like, movies with actors I like, or things like seaweed. I usually watch it at least once a week.
1001930	2021-07-13	Corona stop
1001931	2021-07-13	ㅋㅋㅋㅌㅌㅌㅋㅋㅋ That's it tooㅠ I just tweet and disappear like the wind. My Silver and Bibi are doing well too. Me too, uh I these days, while I was in Korea before the Mahadong East Earthquake, the coronavirus got worse, so I couldn't go to Australia and was forced to take a leave of absence. So these days. I really just played games and rested.
1001932	2021-07-13	So, is it okay to not wear a mask when walking outside? So I'm not worried about catching coronavirus. I'm worried that people will tell me to pay a fine. Is it not against the law to take off the mask outside?
1001933	2021-07-13	I'll go check it out later when the coronavirus eases.
1001934	2021-07-13	The scariest thing about Corona is that we are afraid of strangers and fear each other, which eventually leads to anger and hatred. How can we trust each other in such a long and terrible war?
1001935	2021-07-13	When you live in a rural area called Jeollabuk-do, everything, whether it's the corona stage or anything else, sounds like a story about someone else's house, but in fact, it's also a story from a different region.
1001936	2021-07-13	Hahahahahaha I want to go off with my classmate. I'm sorry. It's bad corona.
1001937	2021-07-13	There is a suspected coronavirus patient at the academy, so I won’t go tomorrow.
1001938	2021-07-13	I'm so depressed. I was so excited because it was my first time going in years, but because of that damn corona virus and the mutant virus, I even lost the opportunity to go out and see Seoul every few years. It's unfair. I'm the only one who's going to wander around wondering what I'm going to do if I'm stuck at home to keep quarantine like this. Everything is going around.
1001939	2021-07-13	Everyone is having a hard time because of the coronavirus.
1001940	2021-07-13	Through healing and judgment, God's two witnesses are now being introduced to you. God is the one who closes all the churches due to the coronavirus and raises the crippled. Not a single life falls away without the word of God.
1001941	2021-07-13	Corona is really annoying
1001942	2021-07-13	When will the gender income gap disappear? How will it be filled? After Corona, the female unemployment rate will increase further, and a world where women earn more than now, and so a world where they are barely the same as men.
1001943	2021-07-13	Fuck Corona, let’s go to a concert in Rome.
1001944	2021-07-13	The only place that was good for serving meals to people from abroad was Season's Table Jayeonbyeolgok, but it was all closed due to the coronavirus.
1001945	2021-07-13	No, they keep saying that they haven't achieved the minimum wage target, but even if they had achieved it, they wouldn't have been criticized for making a decision during the coronavirus period. Haha, they would have been criticized one way or another.
1001946	2021-07-13	ㅅㅂCorona self-quarantine isn’t it haha ​​that’s right
1001947	2021-07-13	Nice to meet you, boss Oh Joong-ki. Be careful of the heat. Be careful of the coronavirus.
1001948	2021-07-13	That's right, it was blocked, but when was it released? There were quite a few people and children today. This damn coronavirus.
1001949	2021-07-13	I really like itㅠㅠㅠㅠㅠ There are a lot of movies coming out this season so I have to watch them, but Corona is so bad.
1001950	2021-07-13	Don't come to my pay because it's vacation season and summer after exams. My pay is not a water park. I don't know why you're making such a fuss by going on vacation to my pay just because you can't go out because of the coronavirus. Well, I don't think it's just the coronavirus that's the cause of not being able to go outside, but it's bittersweet anyway. Even if you only watch it once or twice,…
1001951	2021-07-13	Oh, I see. I have a lot of opportunities to meet Johnny Junior, but due to the coronavirus, there are fewer opportunities to meet him, and I've gradually grown cold.
1001952	2021-07-13	Because you say the same things as Sehun and rebel against the government, the coronavirus situation is like this.
1001953	2021-07-13	Oh, I really laugh ㅋㅋㅋ ㅋㅋㅋ ㅋㅋㅋ ㅋㅋㅋ ㅋㅋㅋ ㅋㅋㅋ ㅋㅋㅋ ㅋㅋㅋ ㅋㅋㅋ ㅋㅋㅋ ㅋㅋㅋ ㅋㅋㅋ ㅋㅋㅋ ㅋㅋㅋ ㅋㅋㅋ ㅋㅋㅋ ㅋㅋㅋ ㅋㅋㅋ ㅋㅋㅋ ㅋㅋㅋ ㅋㅋㅋ ㅋㅋㅋ ㅋㅋㅋ ㅋㅋㅋ ㅋㅋㅋ ㅋㅋㅋ ㅋㅋㅋ ㅋㅋㅋ ㅋㅋㅋ ㅋㅋㅋ ㅋㅋㅋ ㅋㅋㅋ ㅋㅋㅋ ㅋㅋㅋ ㅋㅋㅋ ㅋㅋㅋ ㅋㅋㅋ ㅋㅋㅋ ㅋㅋㅋ ㅋㅋㅋ ㅋㅋㅋ ㅋㅋㅋ
1001954	2021-07-13	They were blocking the grass so they couldn't get in because of the coronavirus, but they must have loosened it.
1001955	2021-07-13	It's been less difficult for me since Corona came. They say the number of suicides has decreased since Corona, and I think I know why.
1001956	2021-07-13	The coronavirus disaster situation has lasted so long that I'm starting to feel unfair.
1001957	2021-07-13	That's why Hanwha didn't have to get tested for coronavirus, but it was because of NC. If it's true that they're trying to hide their drinking, then this is completely pathetic. It would have been so fucking unfair. Hanwha, even if it's unfair, you should thoroughly practice personal quarantine. Last year, it was a sad match, but who is this year as well? Let’s not end up in a sad agreement that …
1001958	2021-07-13	Lee Jae-myeong is crazy. When the fatality rate is high due to Corona and the entire nation is suffering, they don't go to quarantine meetings and take out the budget and spend it on other things. It's crazy, the leather is really thick.
1001959	2021-07-13	As the number of coronavirus patients increases, the volume of parcel deliveries seems to have also increased. Items that should have arrived yesterday are still being delivered.
1001960	2021-07-13	I really want to cry. How did I find out that Youngheesi had coronavirus?
1001961	2021-07-13	I'm really sorry, haha. Public broadcasters also had a lot of feminism controversies, so I don't really trust their programs. The second article is said to be a reality where 100,000 working mothers are fired due to the aftermath of Corona. However, because of the aftermath of Corona, there are cases where people of all ages and genders are fired from their jobs or have their hours reduced. Do it…
1001962	2021-07-13	As expected, I need to meet Da-jeong quickly and have fun together, but Corona is really helping me ㅠㅠㅠㅠ
1001963	2021-07-13	Thank you for the event, Begin. Take care of your health in this hot weather and be careful of coronavirus.
1001964	2021-07-13	So, from then on, I watched all the videos, and once I got caught up in it, I started to whine unstoppably. Corona also postponed the start of school, so I whined all day long. As for Jaehyun, I already watched it a long time ago, and at first I only saw Huni, but suddenly I thought Hoeseung was so cute. I felt like I was going crazy, I was in tears because I loved Lee Seung-hyeop, and I was in a…
1001965	2021-07-13	That doesn't mean we can live without talking for the rest of our lives, and that doesn't mean it's enough to send a text message, but it's not like we can meet this contradictory guy right now. How can I even want to meet him at this time? Why is there Corona?
1001966	2021-07-13	Today, thanks to the hospital, I was able to catch up on all the German I couldn't learn due to the coronavirus in one day.
1001967	2021-07-13	Oh my gosh, I really want to kill the coronavirus ㅠㅠㅠ I too am receiving comfort from BTS and ARMY. Let’s get through this together in a healthy body and mind, fighting.
1001968	2021-07-13	So, those are the non-injection marks near where you get the coronavirus vaccine haha.
1001969	2021-07-13	Stay at Marina Bay Sands for a week. Can you go to Singapore before you turn 30? Be aware of the coronavirus.
1001970	2021-07-13	We can meet again after the coronavirus is over.
1001971	2021-07-13	Why am I craving alcohol these days? They say my alcohol intake has increased due to the coronavirus, but after a year and a half where I thought it had decreased, I've been feeling a lot more lately. I got an alert on Facebook and clicked something wrong, but I got in touch with a friend from graduate school in real time and talked for a while. It feels like it’s been a year ㅜㅠ I miss you so muc…
1001972	2021-07-13	Baekhyun, they say the coronavirus is serious again in Korea. Be sure to wear a mask. I’m really worried about you guys.
1001973	2021-07-13	People even talk about why the Olympics were held, but they don't see the Euro. I was seriously going to say something like that, but I just came out because I was afraid I would be seen as a conspiracy theorist. When talking about vaccines or Corona, I think I should just leave it out. If I listen to it, I will get so angry that I can't stand it, so I said that England is crazy and that Corona i…
1001974	2021-07-13	You have to pay 100,000 won to see it at the main stadium. Assuming there is no coronavirus.
1001975	2021-07-13	I wonder if they have nothing to say even if the hotel sues them. At first, they were talking as if they had contracted the coronavirus due to poor quarantine at the away accommodation. When I saw the interview, they were very upset and said that they were thorough in quarantine and that even if there was a confirmed case among the guests, it would not spread to guests who were not in their group.
1001976	2021-07-13	It's such a crappy logic to say that the minimum wage was raised to prepare for the economic normalization situation after the coronavirus. People who are dying right now are ignored.
1001977	2021-07-13	Haha, to be honest, I also live in the UK. Isn't Covid like the flu? Honestly, even if you catch Corona, you won't die if you're young. Haha. I think so, but what is the real reason to stop wearing a mask starting next week? Even now, about half of the people who don't wear one are still walking around.
1001978	2021-07-13	During the coronavirus crisis, he hid in his room and showed up with a round bread.
1001979	2021-07-13	Honestly, if we had a confirmed case, it would have been a good thing if they only accused us of corona and calling it a nuisance club. Everyone in the region would have said that we should come out with a white passport and separate the league and say that it is insidious and causing problems because it is from that region. Haha, my blood pressure is rising.
1001980	2021-07-13	Oh my, you ate a lot, but there is also coronavirus, so don't overdo it and go home as early as possible.
1001981	2021-07-13	Moon Jae-in, who has failed in real estate economic diplomacy and only has two cards in his hands, North Korea's coronavirus, is this country running properly?
1001982	2021-07-13	Of course, the coronavirus will get better and we'll see you at the live camera. By all means.
1001983	2021-07-13	Chal, the weather is really hot and the coronavirus is bad, but you always put your health first. You know that your health is more important than the event.
1001984	2021-07-13	I must get vaccinated against COVID-19, but the government has to make a reservation in advance, so individuals can take care of it. In order to complete the vaccination for all teachers before the start of the semester, the government or the office of education needs to set a schedule to secure the quantity equivalent to the number of applications. Why do they keep passing this on to individuals…
1001985	2021-07-13	And this morning, I went on the wrong side of the street and was almost late, so I spent a stupid amount of money on taxi fare, and I was leisurely going to the bathroom after washing my hands. Because of the coronavirus, all the doors to the building were locked except for a few, so I couldn't come in. He came in through which door, saying ㅠㅠ. I got a KakaoTalk message.
1001986	2021-07-13	I told myself to live hard, but the environment doesn't help. Scary people, Corona, projects I do alone, no regular reports.
1001987	2021-07-13	Hong Nam-ki, are you the president? Or are you the prime minister? Oh, you were the deputy prime minister for economic affairs. That position is higher than the president. You say that the national debt should be paid off. That's good, but why don't you calculate that the value of the entire country has increased due to the increase in the national brand value? You will be able to repay that debt…
1001988	2021-07-13	It's not coronavirus, but the test is painful.
1001989	2021-07-13	It's scary to think that there will be a presidential election next year due to the coronavirus outbreak. How much chaos will citizens have to endure?
1001990	2021-07-13	From that point of view, Japan doesn't seem to have changed much either. I was watching a YouTuber and it was opposed to me about the coronavirus, so I turned it off after hearing it. However, there was a divide between those who did not believe in Japan's quarantine and those who knew the truth about the coronavirus and acted and shouted, and those who did not. Because there is
1001991	2021-07-13	As the article says, if the current national team member was in the place where a confirmed coronavirus patient broke the quarantine rules by inviting outsiders to drink at the away accommodation while the regular league league is in progress, it is not too late to replace him. It is not too late for everyone. Does it make sense to continue in this situation that I already know?
1001992	2021-07-13	Oh my, I'm going to die if it's corona
1001993	2021-07-13	So, even though M.A.N.I. is not well-known and I don't watch it anymore due to the coronavirus, the number of viewers has decreased further and the bumps should come in, but they're coming in March.
1001994	2021-07-13	If you made a pre-order for the coronavirus vaccine, you might end up passing away now.
1001995	2021-07-13	Corona is really dead
1001996	2021-07-13	There are so many places to play in Uijeongbu. Come, come, I go to Uijeongbu often. When the coronavirus calms down again, how about meeting up and having fun? Oh, I've always wanted to say this to Zion.
1001997	2021-07-13	Because of Corona, I don't have a partner.
1001998	2021-07-13	It won't be long before Corona ends ㅜㅜㅜㅜㅜ Damn it
[truncated: 239,673+ more rows]
